# Supplementary material for: REGγ Suppresses Ferroptosis and Induces Drug Resistance by Degrading WDR6 in Chondrosarcoma
Source: Adv Sci (Weinh). 2026 Jun 26:e76293. Online ahead of print. doi: 10.1002/advs.76293 (PMC13337093; doi:10.1002/advs.76293)
Supplement: Supplementary file 2 — Supporting File 2: advs76293‐sup‐0002‐TableS1‐S3.xlsx. [file ADVS-9999-e76293-s001.xlsx]

## Sheet: Supplemental Table 1
Supplemental Table 1. Table of differentially expressed proteins between chondrosarcoma tissue and adjacent normal tissue.
accession_id	N	T	pvalue	fc	log2fc	padjust	regulate	significant	log10pvalue	log10padjust	compare	description	gene_name	symbol	entrez_id	protein_name	uniprot_id
P02768	197617	90758.4	0.1927	0.4593	-1.1225	0.3369	down	no	-0.715096	-0.472486	T_vs_N	ALBU_HUMAN Albumin OS=Homo sapiens OX=9606 GN=ALB PE=1 SV=2	ALB	ALB	213	Albumin	P02768
P08727	6459.68	233054	0.001993	36.0782	5.1731	0.02449	up	no	-2.69832	-1.61083	T_vs_N	K1C19_HUMAN Keratin, type I cytoskeletal 19 OS=Homo sapiens OX=9606 GN=KRT19 PE=1 SV=4	KRT19	KRT19	3880	Keratin, type I cytoskeletal 19	P08727
P60709	125041	91992.2	0.4069	0.7357	-0.4428	0.5499	no change	no	-0.390502	-0.259708	T_vs_N	ACTB_HUMAN Actin, cytoplasmic 1 OS=Homo sapiens OX=9606 GN=ACTB PE=1 SV=1	ACTB	ACTB	60	Actin, cytoplasmic 1	P60709
P68871	155915	58496.7	0.03672	0.3752	-1.4143	0.1191	down	no	-1.43498	-0.924052	T_vs_N	HBB_HUMAN Hemoglobin subunit beta OS=Homo sapiens OX=9606 GN=HBB PE=1 SV=2	HBB	HBB	3043	Hemoglobin subunit beta	P68871
P69905	155284	39388.5	0.02678	0.2537	-1.9788	0.09858	down	no	-1.57203	-1.00617	T_vs_N	HBA_HUMAN Hemoglobin subunit alpha OS=Homo sapiens OX=9606 GN=HBA1 PE=1 SV=2	HBA1	HBA1	3040; 3039	Hemoglobin subunit alpha	P69905
P51888	154342	14386.6	0.05045	0.09321	-3.4234	0.1441	down	no	-1.29705	-0.841306	T_vs_N	PRELP_HUMAN Prolargin OS=Homo sapiens OX=9606 GN=PRELP PE=1 SV=1	PRELP	PRELP	5549	Prolargin	P51888
P0C0S8	99205	65946.8	0.01459	0.6648	-0.589	0.06993	no change	no	-1.83565	-1.15527	T_vs_N	H2A1_HUMAN Histone H2A type 1 OS=Homo sapiens OX=9606 GN=H2AC11 PE=1 SV=2	H2AC11	H2AC11	8329; 8336; 8969; 8332; 8330	Histone H2A type 1	P0C0S8
P62805	74111.6	53783.3	0.034	0.7257	-0.4626	0.1143	no change	no	-1.46839	-0.941916	T_vs_N	H4_HUMAN Histone H4 OS=Homo sapiens OX=9606 GN=H4C1 PE=1 SV=2	H4C1	H4C1	8365; 8366; 8361; 8359; 8364; 8370; 8362; 121504; 554313; 8368; 8294; 8367; 8360; 8363	Histone H4	P62805
P59665	22348.9	104776	0.01613	4.6882	2.229	0.07402	up	no	-1.7921	-1.13059	T_vs_N	DEF1_HUMAN Neutrophil defensin 1 OS=Homo sapiens OX=9606 GN=DEFA1 PE=1 SV=1	DEFA1	DEFA1	728358; 1667	Neutrophil defensin 1	P59665
P12110	100410	13511.9	0.08851	0.1346	-2.8932	0.2021	down	no	-1.05296	-0.694412	T_vs_N	CO6A2_HUMAN Collagen alpha-2(VI) chain OS=Homo sapiens OX=9606 GN=COL6A2 PE=1 SV=4	COL6A2	COL6A2	1292	Collagen alpha-2(VI) chain	P12110
P69892	85350.5	27746.6	0.09696	0.3251	-1.621	0.2144	down	no	-1.01336	-0.668755	T_vs_N	HBG2_HUMAN Hemoglobin subunit gamma-2 OS=Homo sapiens OX=9606 GN=HBG2 PE=1 SV=2	HBG2	HBG2	3048	Hemoglobin subunit gamma-2	P69892
P08670	65008.8	44999.8	0.4473	0.6922	-0.5307	0.583	no change	no	-0.349391	-0.234324	T_vs_N	VIME_HUMAN Vimentin OS=Homo sapiens OX=9606 GN=VIM PE=1 SV=4	VIM	VIM	7431	Vimentin	P08670
Q9Y6V0	58773.1	44701.1	0.4917	0.7606	-0.3948	0.6211	no change	no	-0.308291	-0.206831	T_vs_N	PCLO_HUMAN Protein piccolo OS=Homo sapiens OX=9606 GN=PCLO PE=1 SV=5	PCLO	PCLO	27445	Protein piccolo	Q9Y6V0
P05976	99987	1327.73	0.4074	0.01328	-6.2346	0.55	down	no	-0.389968	-0.259629	T_vs_N	MYL1_HUMAN Myosin light chain 1/3, skeletal muscle isoform OS=Homo sapiens OX=9606 GN=MYL1 PE=1 SV=3	MYL1	MYL1	4632	Myosin light chain 1/3, skeletal muscle isoform	P05976
P12111	86592.8	13799.8	0.09101	0.1594	-2.6493	0.2062	down	no	-1.04086	-0.68569	T_vs_N	CO6A3_HUMAN Collagen alpha-3(VI) chain OS=Homo sapiens OX=9606 GN=COL6A3 PE=1 SV=5	COL6A3	COL6A3	1293	Collagen alpha-3(VI) chain	P12111
P51884	88872.7	10264.7	0.08316	0.1155	-3.114	0.1947	down	no	-1.08003	-0.710612	T_vs_N	LUM_HUMAN Lumican OS=Homo sapiens OX=9606 GN=LUM PE=1 SV=2	LUM	LUM	4060	Lumican	P51884
P57053	52909.7	33574.1	0.03155	0.6346	-0.6561	0.1094	no change	no	-1.50086	-0.960943	T_vs_N	H2BFS_HUMAN Histone H2B type F-S OS=Homo sapiens OX=9606 GN=H2BC12L PE=1 SV=2	H2BC12L	H2BC12L	54145; 102724334	Histone H2B type F-S	P57053
P0DOX5	54848.5	31074.7	0.2721	0.5666	-0.8196	0.4223	no change	no	-0.565255	-0.374369	T_vs_N	IGG1_HUMAN Immunoglobulin gamma-1 heavy chain OS=Homo sapiens OX=9606 PE=1 SV=2				Immunoglobulin gamma-1 heavy chain	P0DOX5
P02647	55696.1	29796.5	0.2966	0.535	-0.9024	0.4484	no change	no	-0.527814	-0.348325	T_vs_N	APOA1_HUMAN Apolipoprotein A-I OS=Homo sapiens OX=9606 GN=APOA1 PE=1 SV=1	APOA1	APOA1	335	Apolipoprotein A-I	P02647
P04406	40443.6	44283.1	0.4727	1.0949	0.1308	0.6044	no change	no	-0.325405	-0.218668	T_vs_N	G3P_HUMAN Glyceraldehyde-3-phosphate dehydrogenase OS=Homo sapiens OX=9606 GN=GAPDH PE=1 SV=3	GAPDH	GAPDH	2597	Glyceraldehyde-3-phosphate dehydrogenase	P04406
P68363	39340.6	42841.1	0.2818	1.089	0.123	0.4322	no change	no	-0.550044	-0.364305	T_vs_N	TBA1B_HUMAN Tubulin alpha-1B chain OS=Homo sapiens OX=9606 GN=TUBA1B PE=1 SV=1	TUBA1B	TUBA1B	10376	Tubulin alpha-1B chain	P68363
P12109	68493.8	9043.61	0.09043	0.132	-2.9214	0.2054	down	no	-1.04364	-0.687378	T_vs_N	CO6A1_HUMAN Collagen alpha-1(VI) chain OS=Homo sapiens OX=9606 GN=COL6A1 PE=1 SV=3	COL6A1	COL6A1	1291	Collagen alpha-1(VI) chain	P12109
P08758	28997.2	46746.5	0.1361	1.6121	0.6889	0.268	up	no	-0.86611	-0.571849	T_vs_N	ANXA5_HUMAN Annexin A5 OS=Homo sapiens OX=9606 GN=ANXA5 PE=1 SV=2	ANXA5	ANXA5	308	Annexin A5	P08758
P06733	39087.2	36322.4	0.6713	0.9293	-0.1058	0.7676	no change	no	-0.173077	-0.114859	T_vs_N	ENOA_HUMAN Alpha-enolase OS=Homo sapiens OX=9606 GN=ENO1 PE=1 SV=2	ENO1	ENO1	2023	Alpha-enolase	P06733
P14618	31651	37560.4	0.06555	1.1867	0.247	0.1691	no change	no	-1.18336	-0.771831	T_vs_N	KPYM_HUMAN Pyruvate kinase PKM OS=Homo sapiens OX=9606 GN=PKM PE=1 SV=4	PKM	PKM	5315	Pyruvate kinase PKM	P14618
Q562R1	42206.3	25095.4	0.3367	0.5946	-0.75	0.4884	no change	no	-0.472744	-0.311215	T_vs_N	ACTBL_HUMAN Beta-actin-like protein 2 OS=Homo sapiens OX=9606 GN=ACTBL2 PE=1 SV=2	ACTBL2	ACTBL2	345651	Beta-actin-like protein 2	Q562R1
P02763	45565.1	19136.3	0.2742	0.42	-1.2515	0.4246	down	no	-0.561917	-0.37201	T_vs_N	A1AG1_HUMAN Alpha-1-acid glycoprotein 1 OS=Homo sapiens OX=9606 GN=ORM1 PE=1 SV=2	ORM1	ORM1	5004	Alpha-1-acid glycoprotein 1	P02763
P01860	35386	27297.6	0.5452	0.7714	-0.3744	0.665	no change	no	-0.263436	-0.177172	T_vs_N	IGHG3_HUMAN Immunoglobulin heavy constant gamma 3 OS=Homo sapiens OX=9606 GN=IGHG3 PE=1 SV=3	IGHG3	IGHG3	3502	Immunoglobulin heavy constant gamma 3	P01860
P02787	37540.7	25044.5	0.4513	0.6671	-0.584	0.5867	no change	no	-0.345525	-0.231577	T_vs_N	TRFE_HUMAN Serotransferrin OS=Homo sapiens OX=9606 GN=TF PE=1 SV=5	TF	TF	7018	Serotransferrin	P02787
P68431	32176.6	29832.7	0.5378	0.9272	-0.109	0.6594	no change	no	-0.269371	-0.180844	T_vs_N	H31_HUMAN Histone H3.1 OS=Homo sapiens OX=9606 GN=H3C1 PE=1 SV=2	H3C1	H3C1	8350; 8355; 8354; 8353; 8358; 8352; 8968; 8351; 8356; 8357	Histone H3.1	P68431
P00338	27724.1	33685.3	0.3292	1.215	0.281	0.4818	no change	no	-0.482527	-0.317124	T_vs_N	LDHA_HUMAN L-lactate dehydrogenase A chain OS=Homo sapiens OX=9606 GN=LDHA PE=1 SV=2	LDHA	LDHA	3939	L-lactate dehydrogenase A chain	P00338
P68104	28513.4	32160	0.06813	1.1279	0.1736	0.1734	no change	no	-1.1666	-0.760926	T_vs_N	EF1A1_HUMAN Elongation factor 1-alpha 1 OS=Homo sapiens OX=9606 GN=EEF1A1 PE=1 SV=1	EEF1A1	EEF1A1	1915	Elongation factor 1-alpha 1	P68104
P01009	42055.6	18296.6	0.2201	0.4351	-1.2006	0.3671	down	no	-0.65736	-0.435204	T_vs_N	A1AT_HUMAN Alpha-1-antitrypsin OS=Homo sapiens OX=9606 GN=SERPINA1 PE=1 SV=3	SERPINA1	SERPINA1	5265	Alpha-1-antitrypsin	P01009
P07355	26737.4	33464.9	0.4159	1.2516	0.3238	0.5572	no change	no	-0.381001	-0.253981	T_vs_N	ANXA2_HUMAN Annexin A2 OS=Homo sapiens OX=9606 GN=ANXA2 PE=1 SV=2	ANXA2	ANXA2	302	Annexin A2	P07355
A0A075B767	23687.8	36211.1	0.04766	1.5287	0.6123	0.139	up	no	-1.32176	-0.856954	T_vs_N	PAL4H_HUMAN Peptidyl-prolyl cis-trans isomerase A-like 4H OS=Homo sapiens OX=9606 GN=PPIAL4H PE=1 SV=1	PPIAL4H	PPIAL4H	105371242	Peptidyl-prolyl cis-trans isomerase A-like 4H	A0A075B767
P08238	30955.3	26112.3	0.1842	0.8435	-0.2455	0.3273	no change	no	-0.734687	-0.485041	T_vs_N	HS90B_HUMAN Heat shock protein HSP 90-beta OS=Homo sapiens OX=9606 GN=HSP90AB1 PE=1 SV=4	HSP90AB1	HSP90AB1	3326	Heat shock protein HSP 90-beta	P08238
P0DOX7	33466.3	22817.7	0.4507	0.6818	-0.5526	0.5861	no change	no	-0.346103	-0.232021	T_vs_N	IGK_HUMAN Immunoglobulin kappa light chain OS=Homo sapiens OX=9606 PE=1 SV=1				Immunoglobulin kappa light chain	P0DOX7
P07585	53794.3	2248.97	0.04028	0.04181	-4.58	0.1255	down	no	-1.3948	-0.901322	T_vs_N	PGS2_HUMAN Decorin OS=Homo sapiens OX=9606 GN=DCN PE=1 SV=1	DCN	DCN	1634	Decorin	P07585
P04792	28223.1	26850.5	0.8655	0.9514	-0.0719	0.912	no change	no	-0.062728	-0.04	T_vs_N	HSPB1_HUMAN Heat shock protein beta-1 OS=Homo sapiens OX=9606 GN=HSPB1 PE=1 SV=2	HSPB1	HSPB1	3315	Heat shock protein beta-1	P04792
P21810	48914.6	6090.71	0.07545	0.1245	-3.0058	0.183	down	no	-1.12228	-0.737525	T_vs_N	PGS1_HUMAN Biglycan OS=Homo sapiens OX=9606 GN=BGN PE=1 SV=2	BGN	BGN	633	Biglycan	P21810
P14649	51231.7	3268.85	0.4185	0.06381	-3.9701	0.5591	down	no	-0.378294	-0.252503	T_vs_N	MYL6B_HUMAN Myosin light chain 6B OS=Homo sapiens OX=9606 GN=MYL6B PE=1 SV=1	MYL6B	MYL6B	140465	Myosin light chain 6B	P14649
P00738	32047.3	19615.2	0.4645	0.6121	-0.7082	0.5976	no change	no	-0.333005	-0.223582	T_vs_N	HPT_HUMAN Haptoglobin OS=Homo sapiens OX=9606 GN=HP PE=1 SV=1	HP	HP	3240	Haptoglobin	P00738
P01834	29063.1	20698.4	0.4227	0.7122	-0.4896	0.5619	no change	no	-0.373957	-0.250333	T_vs_N	IGKC_HUMAN Immunoglobulin kappa constant OS=Homo sapiens OX=9606 GN=IGKC PE=1 SV=2	IGKC	IGKC	3514	Immunoglobulin kappa constant	P01834
C9JRZ8	3526.72	45382.9	0.001116	12.8683	3.6857	0.01845	up	no	-2.94846	-1.73377	T_vs_N	AK1BF_HUMAN Aldo-keto reductase family 1 member B15 OS=Homo sapiens OX=9606 GN=AKR1B15 PE=1 SV=2	AKR1B15	AKR1B15	441282	Aldo-keto reductase family 1 member B15	C9JRZ8
P01859	30442.1	15518.6	0.2853	0.5098	-0.972	0.4359	no change	no	-0.544683	-0.360603	T_vs_N	IGHG2_HUMAN Immunoglobulin heavy constant gamma 2 OS=Homo sapiens OX=9606 GN=IGHG2 PE=1 SV=3	IGHG2	IGHG2	3501	Immunoglobulin heavy constant gamma 2	P01859
Q9Y6M5	26488.4	19290.2	0.1721	0.7283	-0.4574	0.3123	no change	no	-0.764194	-0.505414	T_vs_N	ZNT1_HUMAN Proton-coupled zinc antiporter SLC30A1 OS=Homo sapiens OX=9606 GN=SLC30A1 PE=1 SV=3	SLC30A1	SLC30A1	7779	Proton-coupled zinc antiporter SLC30A1	Q9Y6M5
Q9BXN1	45186	361.685	0.06472	0.008004	-6.9651	0.1677	down	no	-1.18889	-0.775441	T_vs_N	ASPN_HUMAN Asporin OS=Homo sapiens OX=9606 GN=ASPN PE=1 SV=2	ASPN	ASPN	54829	Asporin	Q9BXN1
P05787	5338.79	40079.4	0.01083	7.5072	2.9083	0.0593	up	no	-1.96497	-1.22687	T_vs_N	K2C8_HUMAN Keratin, type II cytoskeletal 8 OS=Homo sapiens OX=9606 GN=KRT8 PE=1 SV=7	KRT8	KRT8	3856	Keratin, type II cytoskeletal 8	P05787
P17066	21646.6	23763.2	0.1454	1.0978	0.1346	0.2801	no change	no	-0.837406	-0.552671	T_vs_N	HSP76_HUMAN Heat shock 70 kDa protein 6 OS=Homo sapiens OX=9606 GN=HSPA6 PE=1 SV=2	HSPA6	HSPA6	3310	Heat shock 70 kDa protein 6	P17066
P30041	26147.6	19231.8	0.04852	0.7355	-0.4432	0.1406	no change	no	-1.31399	-0.851984	T_vs_N	PRDX6_HUMAN Peroxiredoxin-6 OS=Homo sapiens OX=9606 GN=PRDX6 PE=1 SV=3	PRDX6	PRDX6	9588	Peroxiredoxin-6	P30041
P68371	20298.7	23470.5	0.08533	1.1563	0.2095	0.1976	no change	no	-1.06885	-0.704191	T_vs_N	TBB4B_HUMAN Tubulin beta-4B chain OS=Homo sapiens OX=9606 GN=TUBB4B PE=1 SV=1	TUBB4B	TUBB4B	10383	Tubulin beta-4B chain	P68371
P01876	24230	18606.8	0.5821	0.7679	-0.381	0.6958	no change	no	-0.234995	-0.157509	T_vs_N	IGHA1_HUMAN Immunoglobulin heavy constant alpha 1 OS=Homo sapiens OX=9606 GN=IGHA1 PE=1 SV=3	IGHA1	IGHA1	3493	Immunoglobulin heavy constant alpha 1	P01876
P02743	36315.4	4794.91	0.08999	0.132	-2.9214	0.2046	down	no	-1.04576	-0.689073	T_vs_N	SAMP_HUMAN Serum amyloid P-component OS=Homo sapiens OX=9606 GN=APCS PE=1 SV=2	APCS	APCS	325	Serum amyloid P-component	P02743
Q06828	28388.4	12330.4	0.0136	0.4343	-1.2032	0.06732	down	no	-1.86614	-1.17179	T_vs_N	FMOD_HUMAN Fibromodulin OS=Homo sapiens OX=9606 GN=FMOD PE=1 SV=2	FMOD	FMOD	2331	Fibromodulin	Q06828
P67936	30311.8	10378.8	0.3273	0.3424	-1.5462	0.48	down	no	-0.485041	-0.31875	T_vs_N	TPM4_HUMAN Tropomyosin alpha-4 chain OS=Homo sapiens OX=9606 GN=TPM4 PE=1 SV=3	TPM4	TPM4	7171	Tropomyosin alpha-4 chain	P67936
P01024	21788.2	18554	0.7084	0.8516	-0.2318	0.7952	no change	no	-0.149715	-0.099518	T_vs_N	CO3_HUMAN Complement C3 OS=Homo sapiens OX=9606 GN=C3 PE=1 SV=2	C3	C3	718	Complement C3	P01024
P62979	22909.8	17144.2	0.012	0.7483	-0.4183	0.06244	no change	no	-1.92046	-1.20447	T_vs_N	RS27A_HUMAN Ubiquitin-ribosomal protein eS31 fusion protein OS=Homo sapiens OX=9606 GN=RPS27A PE=1 SV=2	RPS27A	RPS27A	6233	Ubiquitin-ribosomal protein eS31 fusion protein	P62979
P04075	21168.6	18071.5	0.7345	0.8537	-0.2282	0.8142	no change	no	-0.134002	-0.089264	T_vs_N	ALDOA_HUMAN Fructose-bisphosphate aldolase A OS=Homo sapiens OX=9606 GN=ALDOA PE=1 SV=2	ALDOA	ALDOA	226; 112694756	Fructose-bisphosphate aldolase A	P04075
P16112	1009.45	38181.6	0.001353	37.8243	5.2412	0.02012	up	no	-2.8655	-1.69616	T_vs_N	PGCA_HUMAN Aggrecan core protein OS=Homo sapiens OX=9606 GN=ACAN PE=1 SV=3	ACAN	ACAN	176	Aggrecan core protein	P16112
P12882	38468.3	521.267	0.4176	0.01355	-6.2056	0.5586	down	no	-0.379229	-0.252891	T_vs_N	MYH1_HUMAN Myosin-1 OS=Homo sapiens OX=9606 GN=MYH1 PE=1 SV=3	MYH1	MYH1	4619	Myosin-1	P12882
P0DOY2	24825.1	13972.1	0.4141	0.5628	-0.8293	0.5558	no change	no	-0.382884	-0.255074	T_vs_N	IGLC2_HUMAN Immunoglobulin lambda constant 2 OS=Homo sapiens OX=9606 GN=IGLC2 PE=1 SV=1	IGLC2	IGLC2	3538	Immunoglobulin lambda constant 2	P0DOY2
P02751	11410	27040.5	0.04191	2.3699	1.2448	0.1287	up	no	-1.37758	-0.890388	T_vs_N	FINC_HUMAN Fibronectin OS=Homo sapiens OX=9606 GN=FN1 PE=1 SV=5	FN1	FN1	2335	Fibronectin	P02751
P02675	15558.6	22804.4	0.2506	1.4657	0.5516	0.3993	no change	no	-0.601002	-0.39869	T_vs_N	FIBB_HUMAN Fibrinogen beta chain OS=Homo sapiens OX=9606 GN=FGB PE=1 SV=2	FGB	FGB	2244	Fibrinogen beta chain	P02675
P02545	22840.9	14706.5	0.1512	0.6439	-0.6351	0.287	no change	no	-0.820419	-0.542103	T_vs_N	LMNA_HUMAN Prelamin-A/C OS=Homo sapiens OX=9606 GN=LMNA PE=1 SV=1	LMNA	LMNA	4000	Prelamin-A/C	P02545
P0DOX2	21798.1	15553.2	0.5064	0.7135	-0.487	0.6334	no change	no	-0.295498	-0.198315	T_vs_N	IGA2_HUMAN Immunoglobulin alpha-2 heavy chain OS=Homo sapiens OX=9606 PE=1 SV=2				Immunoglobulin alpha-2 heavy chain	P0DOX2
P02042	28122.1	9109.3	0.04552	0.3239	-1.6264	0.1349	down	no	-1.3417	-0.869956	T_vs_N	HBD_HUMAN Hemoglobin subunit delta OS=Homo sapiens OX=9606 GN=HBD PE=1 SV=2	HBD	HBD	3045	Hemoglobin subunit delta	P02042
P0DOX8	22632.2	14258.3	0.4032	0.63	-0.6666	0.5467	no change	no	-0.394469	-0.262243	T_vs_N	IGL1_HUMAN Immunoglobulin lambda-1 light chain OS=Homo sapiens OX=9606 PE=1 SV=1				Immunoglobulin lambda-1 light chain	P0DOX8
P16403	21936.2	14719.8	0.07915	0.671	-0.5756	0.1887	no change	no	-1.10149	-0.724205	T_vs_N	H12_HUMAN Histone H1.2 OS=Homo sapiens OX=9606 GN=H1-2 PE=1 SV=2	H1-2	H1-2	3006	Histone H1.2	P16403
Q15582	18556	17082.6	0.8847	0.9206	-0.1194	0.9249	no change	no	-0.053199	-0.033901	T_vs_N	BGH3_HUMAN Transforming growth factor-beta-induced protein ig-h3 OS=Homo sapiens OX=9606 GN=TGFBI PE=1 SV=1	TGFBI	TGFBI	7045	Transforming growth factor-beta-induced protein ig-h3	Q15582
P10909	28462.6	6982	0.07617	0.2453	-2.0274	0.1839	down	no	-1.11816	-0.735395	T_vs_N	CLUS_HUMAN Clusterin OS=Homo sapiens OX=9606 GN=CLU PE=1 SV=1	CLU	CLU	1191	Clusterin	P10909
P01011	24800.9	10523.3	0.2526	0.4243	-1.2368	0.4012	down	no	-0.597549	-0.396628	T_vs_N	AACT_HUMAN Alpha-1-antichymotrypsin OS=Homo sapiens OX=9606 GN=SERPINA3 PE=1 SV=2	SERPINA3	SERPINA3	12	Alpha-1-antichymotrypsin	P01011
P09104	12992.1	22115.2	0.1214	1.7022	0.7674	0.249	up	no	-0.915746	-0.603783	T_vs_N	ENOG_HUMAN Gamma-enolase OS=Homo sapiens OX=9606 GN=ENO2 PE=1 SV=3	ENO2	ENO2	2026	Gamma-enolase	P09104
P62937	17529.3	17351.3	0.9316	0.9898	-0.0148	0.9552	no change	no	-0.030766	-0.019901	T_vs_N	PPIA_HUMAN Peptidyl-prolyl cis-trans isomerase A OS=Homo sapiens OX=9606 GN=PPIA PE=1 SV=2	PPIA	PPIA	5478	Peptidyl-prolyl cis-trans isomerase A	P62937
P08729	20390.6	14224.2	0.3275	0.6976	-0.5195	0.4802	no change	no	-0.484775	-0.318569	T_vs_N	K2C7_HUMAN Keratin, type II cytoskeletal 7 OS=Homo sapiens OX=9606 GN=KRT7 PE=1 SV=5	KRT7	KRT7	3855	Keratin, type II cytoskeletal 7	P08729
P35555	22318.2	11631.1	0.367	0.5211	-0.9404	0.515	no change	no	-0.435322	-0.288184	T_vs_N	FBN1_HUMAN Fibrillin-1 OS=Homo sapiens OX=9606 GN=FBN1 PE=1 SV=4	FBN1	FBN1	2200	Fibrillin-1	P35555
Q06830	18234	15046.2	0.001874	0.8252	-0.2772	0.02398	no change	no	-2.72492	-1.61997	T_vs_N	PRDX1_HUMAN Peroxiredoxin-1 OS=Homo sapiens OX=9606 GN=PRDX1 PE=1 SV=1	PRDX1	PRDX1	5052	Peroxiredoxin-1	Q06830
P48668	13757.1	18054.5	0.329	1.3124	0.3922	0.4817	no change	no	-0.482791	-0.317214	T_vs_N	K2C6C_HUMAN Keratin, type II cytoskeletal 6C OS=Homo sapiens OX=9606 GN=KRT6C PE=1 SV=3	KRT6C	KRT6C	286887; 3853	Keratin, type II cytoskeletal 6C	P48668
Q9P2A4	0.1	72.6134	0	726.134	9.5041	0.000264	up	yes	-4.99288	-3.56162	T_vs_N	ABI3_HUMAN ABI gene family member 3 OS=Homo sapiens OX=9606 GN=ABI3 PE=1 SV=2	ABI3	ABI3	51225	ABI gene family member 3	Q9P2A4
P02679	13111.7	18222.1	0.2768	1.3898	0.4749	0.4268	no change	no	-0.557818	-0.369765	T_vs_N	FIBG_HUMAN Fibrinogen gamma chain OS=Homo sapiens OX=9606 GN=FGG PE=1 SV=3	FGG	FGG	2266	Fibrinogen gamma chain	P02679
P02790	20470.6	10784.2	0.3259	0.5268	-0.9247	0.479	no change	no	-0.486902	-0.319655	T_vs_N	HEMO_HUMAN Hemopexin OS=Homo sapiens OX=9606 GN=HPX PE=1 SV=2	HPX	HPX	3263	Hemopexin	P02790
P11142	15481.2	15740.7	0.8754	1.0168	0.024	0.9189	no change	no	-0.057788	-0.036727	T_vs_N	HSP7C_HUMAN Heat shock cognate 71 kDa protein OS=Homo sapiens OX=9606 GN=HSPA8 PE=1 SV=1	HSPA8	HSPA8	3312	Heat shock cognate 71 kDa protein	P11142
Q07507	30596.4	523.351	0.04403	0.0171	-5.8699	0.1329	down	no	-1.35615	-0.876442	T_vs_N	DERM_HUMAN Dermatopontin OS=Homo sapiens OX=9606 GN=DPT PE=1 SV=2	DPT	DPT	1805	Dermatopontin	Q07507
P0DMV8	17780.7	13280.2	0.07095	0.7469	-0.421	0.177	no change	no	-1.14899	-0.752002	T_vs_N	HS71A_HUMAN Heat shock 70 kDa protein 1A OS=Homo sapiens OX=9606 GN=HSPA1A PE=1 SV=1	HSPA1A	HSPA1A	3303; 3304	Heat shock 70 kDa protein 1A	P0DMV8
P26447	21248.5	9717.97	6e-05	0.4573	-1.1288	0.00416	down	yes	-4.15354	-2.37986	T_vs_N	S10A4_HUMAN Protein S100-A4 OS=Homo sapiens OX=9606 GN=S100A4 PE=1 SV=1	S100A4	S100A4	6275	Protein S100-A4	P26447
P09382	14257.6	16697.1	0.4798	1.1711	0.2279	0.6103	no change	no	-0.318931	-0.21445	T_vs_N	LEG1_HUMAN Galectin-1 OS=Homo sapiens OX=9606 GN=LGALS1 PE=1 SV=2	LGALS1	LGALS1	3956	Galectin-1	P09382
P04083	14258	16051.5	0.6465	1.1258	0.171	0.7485	no change	no	-0.189425	-0.125802	T_vs_N	ANXA1_HUMAN Annexin A1 OS=Homo sapiens OX=9606 GN=ANXA1 PE=1 SV=2	ANXA1	ANXA1	301	Annexin A1	P04083
P20774	29106.4	1054	0.02678	0.03621	-4.7875	0.09858	down	no	-1.57203	-1.00617	T_vs_N	MIME_HUMAN Mimecan OS=Homo sapiens OX=9606 GN=OGN PE=1 SV=1	OGN	OGN	4969	Mimecan	P20774
P0DOX6	19577.6	10542.3	0.4046	0.5385	-0.893	0.548	no change	no	-0.392963	-0.261212	T_vs_N	IGM_HUMAN Immunoglobulin mu heavy chain OS=Homo sapiens OX=9606 PE=1 SV=2				Immunoglobulin mu heavy chain	P0DOX6
P06703	15010.7	14666.3	0.9358	0.9771	-0.0334	0.9586	no change	no	-0.028812	-0.018358	T_vs_N	S10A6_HUMAN Protein S100-A6 OS=Homo sapiens OX=9606 GN=S100A6 PE=1 SV=1	S100A6	S100A6	6277	Protein S100-A6	P06703
P00558	11633.4	17996	0.05743	1.5469	0.6294	0.1565	up	no	-1.24079	-0.805458	T_vs_N	PGK1_HUMAN Phosphoglycerate kinase 1 OS=Homo sapiens OX=9606 GN=PGK1 PE=1 SV=3	PGK1	PGK1	5230	Phosphoglycerate kinase 1	P00558
P09493	25494.1	4001.39	0.38	0.157	-2.6712	0.5264	down	no	-0.420205	-0.278676	T_vs_N	TPM1_HUMAN Tropomyosin alpha-1 chain OS=Homo sapiens OX=9606 GN=TPM1 PE=1 SV=2	TPM1	TPM1	7168	Tropomyosin alpha-1 chain	P09493
P02671	10208.9	18508.6	0.1285	1.813	0.8584	0.2586	up	no	-0.891063	-0.587355	T_vs_N	FIBA_HUMAN Fibrinogen alpha chain OS=Homo sapiens OX=9606 GN=FGA PE=1 SV=2	FGA	FGA	2243	Fibrinogen alpha chain	P02671
P04004	17413.5	11257.1	0.379	0.6465	-0.6293	0.5254	no change	no	-0.421349	-0.279502	T_vs_N	VTNC_HUMAN Vitronectin OS=Homo sapiens OX=9606 GN=VTN PE=1 SV=1	VTN	VTN	7448	Vitronectin	P04004
P14174	14423.4	13916.2	0.7053	0.9648	-0.0517	0.7931	no change	no	-0.15162	-0.100667	T_vs_N	MIF_HUMAN Macrophage migration inhibitory factor OS=Homo sapiens OX=9606 GN=MIF PE=1 SV=4	MIF	MIF	4282	Macrophage migration inhibitory factor	P14174
P31946	12740.5	15098.6	0.07388	1.1851	0.245	0.181	no change	no	-1.13141	-0.742297	T_vs_N	1433B_HUMAN 14-3-3 protein beta/alpha OS=Homo sapiens OX=9606 GN=YWHAB PE=1 SV=3	YWHAB	YWHAB	7529	14-3-3 protein beta/alpha	P31946
P62736	26061	1743.74	0.1571	0.06691	-3.9016	0.294	down	no	-0.803796	-0.531638	T_vs_N	ACTA_HUMAN Actin, aortic smooth muscle OS=Homo sapiens OX=9606 GN=ACTA2 PE=1 SV=1	ACTA2	ACTA2	59	Actin, aortic smooth muscle	P62736
P07737	11964.3	15501.1	0.005377	1.2956	0.3736	0.04068	no change	no	-2.26865	-1.39051	T_vs_N	PROF1_HUMAN Profilin-1 OS=Homo sapiens OX=9606 GN=PFN1 PE=1 SV=2	PFN1	PFN1	5216	Profilin-1	P07737
P14625	8599.98	18862.8	0.001589	2.1934	1.1332	0.02203	up	no	-2.79615	-1.65679	T_vs_N	ENPL_HUMAN Endoplasmin OS=Homo sapiens OX=9606 GN=HSP90B1 PE=1 SV=1	HSP90B1	HSP90B1	7184	Endoplasmin	P14625
P00915	21915.2	5096.09	0.03186	0.2325	-2.1047	0.11	down	no	-1.49662	-0.958568	T_vs_N	CAH1_HUMAN Carbonic anhydrase 1 OS=Homo sapiens OX=9606 GN=CA1 PE=1 SV=2	CA1	CA1	759	Carbonic anhydrase 1	P00915
P35241	13174.6	11751.9	0.3602	0.892	-0.1649	0.5086	no change	no	-0.443444	-0.293615	T_vs_N	RADI_HUMAN Radixin OS=Homo sapiens OX=9606 GN=RDX PE=1 SV=1	RDX	RDX	5962	Radixin	P35241
A7E2Y1	24315.4	358.612	0.4168	0.01475	-6.0831	0.5583	down	no	-0.380062	-0.253125	T_vs_N	MYH7B_HUMAN Myosin-7B OS=Homo sapiens OX=9606 GN=MYH7B PE=1 SV=4	MYH7B	MYH7B	57644	Myosin-7B	A7E2Y1
P17931	3336.73	20892.2	0.000524	6.2613	2.6465	0.01241	up	no	-3.27205	-1.90588	T_vs_N	LEG3_HUMAN Galectin-3 OS=Homo sapiens OX=9606 GN=LGALS3 PE=1 SV=5	LGALS3	LGALS3	3958	Galectin-3	P17931
Q9BYZ2	10255.9	13940.6	0.1547	1.3593	0.4429	0.2911	no change	no	-0.810482	-0.535943	T_vs_N	LDH6B_HUMAN L-lactate dehydrogenase A-like 6B OS=Homo sapiens OX=9606 GN=LDHAL6B PE=1 SV=3	LDHAL6B	LDHAL6B	92483	L-lactate dehydrogenase A-like 6B	Q9BYZ2
P05141	11524.1	12152.4	0.8194	1.0545	0.0766	0.878	no change	no	-0.086499	-0.056501	T_vs_N	ADT2_HUMAN ADP/ATP translocase 2 OS=Homo sapiens OX=9606 GN=SLC25A5 PE=1 SV=7	SLC25A5	SLC25A5	292	ADP/ATP translocase 2	P05141
P63104	9152.21	14382.1	0.01301	1.5714	0.6521	0.06557	up	no	-1.88539	-1.18323	T_vs_N	1433Z_HUMAN 14-3-3 protein zeta/delta OS=Homo sapiens OX=9606 GN=YWHAZ PE=1 SV=1	YWHAZ	YWHAZ	7534	14-3-3 protein zeta/delta	P63104
P07195	13945.7	9295.37	0.000384	0.6665	-0.5853	0.01059	no change	no	-3.40428	-1.97469	T_vs_N	LDHB_HUMAN L-lactate dehydrogenase B chain OS=Homo sapiens OX=9606 GN=LDHB PE=1 SV=2	LDHB	LDHB	3945	L-lactate dehydrogenase B chain	P07195
P13796	5429.58	17478	0.000823	3.219	1.6866	0.01541	up	no	-3.0793	-1.81192	T_vs_N	PLSL_HUMAN Plastin-2 OS=Homo sapiens OX=9606 GN=LCP1 PE=1 SV=6	LCP1	LCP1	3936	Plastin-2	P13796
P05783	10096.7	12470.5	0.634	1.2351	0.3046	0.7388	no change	no	-0.197904	-0.131467	T_vs_N	K1C18_HUMAN Keratin, type I cytoskeletal 18 OS=Homo sapiens OX=9606 GN=KRT18 PE=1 SV=2	KRT18	KRT18	3875	Keratin, type I cytoskeletal 18	P05783
P10599	12483.9	10056.3	0.01283	0.8055	-0.312	0.065	no change	no	-1.89143	-1.18702	T_vs_N	THIO_HUMAN Thioredoxin OS=Homo sapiens OX=9606 GN=TXN PE=1 SV=3	TXN	TXN	7295	Thioredoxin	P10599
P02144	21257.4	1225.84	0.09102	0.05767	-4.116	0.2062	down	no	-1.04082	-0.68569	T_vs_N	MYG_HUMAN Myoglobin OS=Homo sapiens OX=9606 GN=MB PE=1 SV=2	MB	MB	4151	Myoglobin	P02144
P54652	14513.7	7936.61	0.219	0.5468	-0.8709	0.3659	no change	no	-0.659536	-0.436626	T_vs_N	HSP72_HUMAN Heat shock-related 70 kDa protein 2 OS=Homo sapiens OX=9606 GN=HSPA2 PE=1 SV=1	HSPA2	HSPA2	3306	Heat shock-related 70 kDa protein 2	P54652
P25705	12536.5	9845.13	0.2786	0.7853	-0.3487	0.4287	no change	no	-0.555003	-0.367836	T_vs_N	ATPA_HUMAN ATP synthase subunit alpha, mitochondrial OS=Homo sapiens OX=9606 GN=ATP5F1A PE=1 SV=1	ATP5F1A	ATP5F1A	498	ATP synthase subunit alpha, mitochondrial	P25705
Q96A32	21618.3	258.639	0.4141	0.01196	-6.3856	0.5558	down	no	-0.382884	-0.255074	T_vs_N	MYL11_HUMAN Myosin regulatory light chain 11 OS=Homo sapiens OX=9606 GN=MYL11 PE=1 SV=1	MYL11	MYL11	29895	Myosin regulatory light chain 11	Q96A32
O75339	21617.5	151.399	0.03164	0.007004	-7.1576	0.1096	down	no	-1.49963	-0.96015	T_vs_N	CILP1_HUMAN Cartilage intermediate layer protein 1 OS=Homo sapiens OX=9606 GN=CILP PE=1 SV=4	CILP	CILP	8483	Cartilage intermediate layer protein 1	O75339
P08123	9752.07	11937.9	0.2969	1.2241	0.2917	0.4486	no change	no	-0.527375	-0.348131	T_vs_N	CO1A2_HUMAN Collagen alpha-2(I) chain OS=Homo sapiens OX=9606 GN=COL1A2 PE=1 SV=7	COL1A2	COL1A2	1278	Collagen alpha-2(I) chain	P08123
P49747	21401.6	178.386	0.03657	0.008335	-6.9066	0.1189	down	no	-1.43676	-0.924782	T_vs_N	COMP_HUMAN Cartilage oligomeric matrix protein OS=Homo sapiens OX=9606 GN=COMP PE=1 SV=2	COMP	COMP	1311	Cartilage oligomeric matrix protein	P49747
P06576	12111.5	9159.55	0.1792	0.7563	-0.403	0.3209	no change	no	-0.746638	-0.493617	T_vs_N	ATPB_HUMAN ATP synthase subunit beta, mitochondrial OS=Homo sapiens OX=9606 GN=ATP5F1B PE=1 SV=3	ATP5F1B	ATP5F1B	506	ATP synthase subunit beta, mitochondrial	P06576
P07437	11505.1	9691.26	0.2199	0.8423	-0.2476	0.367	no change	no	-0.657755	-0.435322	T_vs_N	TBB5_HUMAN Tubulin beta chain OS=Homo sapiens OX=9606 GN=TUBB PE=1 SV=2	TUBB	TUBB	203068	Tubulin beta chain	P07437
P21333	11965.1	8837.31	0.3186	0.7386	-0.4371	0.4708	no change	no	-0.496741	-0.327154	T_vs_N	FLNA_HUMAN Filamin-A OS=Homo sapiens OX=9606 GN=FLNA PE=1 SV=4	FLNA	FLNA	2316	Filamin-A	P21333
P60174	9520.9	11060.2	0.4304	1.1617	0.2162	0.5686	no change	no	-0.366118	-0.245186	T_vs_N	TPIS_HUMAN Triosephosphate isomerase OS=Homo sapiens OX=9606 GN=TPI1 PE=1 SV=4	TPI1	TPI1	7167	Triosephosphate isomerase	P60174
P07602	8269.41	12281.8	0.02538	1.4852	0.5707	0.09599	no change	no	-1.59534	-1.01773	T_vs_N	SAP_HUMAN Prosaposin OS=Homo sapiens OX=9606 GN=PSAP PE=1 SV=2	PSAP	PSAP	5660	Prosaposin	P07602
P62826	11058.8	9273.16	0.02969	0.8385	-0.2541	0.1054	no change	no	-1.52724	-0.977118	T_vs_N	RAN_HUMAN GTP-binding nuclear protein Ran OS=Homo sapiens OX=9606 GN=RAN PE=1 SV=3	RAN	RAN	5901	GTP-binding nuclear protein Ran	P62826
P13639	10617.2	9583.45	0.292	0.9026	-0.1478	0.443	no change	no	-0.534602	-0.353586	T_vs_N	EF2_HUMAN Elongation factor 2 OS=Homo sapiens OX=9606 GN=EEF2 PE=1 SV=4	EEF2	EEF2	1938	Elongation factor 2	P13639
P06753	16925.9	3243.09	0.4076	0.1916	-2.3838	0.55	down	no	-0.389755	-0.259629	T_vs_N	TPM3_HUMAN Tropomyosin alpha-3 chain OS=Homo sapiens OX=9606 GN=TPM3 PE=1 SV=2	TPM3	TPM3	7170	Tropomyosin alpha-3 chain	P06753
P06732	19455.3	708.932	0.3086	0.03644	-4.7783	0.4603	down	no	-0.51059	-0.33695	T_vs_N	KCRM_HUMAN Creatine kinase M-type OS=Homo sapiens OX=9606 GN=CKM PE=1 SV=2	CKM	CKM	1158	Creatine kinase M-type	P06732
P22352	15706.6	4205.9	0.2012	0.2678	-1.9008	0.3459	down	no	-0.69635	-0.461037	T_vs_N	GPX3_HUMAN Glutathione peroxidase 3 OS=Homo sapiens OX=9606 GN=GPX3 PE=1 SV=2	GPX3	GPX3	2878	Glutathione peroxidase 3	P22352
O75369	8119.51	11606.5	0.007032	1.4295	0.5155	0.04669	no change	no	-2.1523	-1.33068	T_vs_N	FLNB_HUMAN Filamin-B OS=Homo sapiens OX=9606 GN=FLNB PE=1 SV=2	FLNB	FLNB	2317	Filamin-B	O75369
P02452	8952.02	10730.6	0.365	1.1987	0.2615	0.5126	no change	no	-0.437695	-0.290213	T_vs_N	CO1A1_HUMAN Collagen alpha-1(I) chain OS=Homo sapiens OX=9606 GN=COL1A1 PE=1 SV=6	COL1A1	COL1A1	1277	Collagen alpha-1(I) chain	P02452
P07451	13983.9	5669.94	0.4441	0.4055	-1.3022	0.5807	down	no	-0.352509	-0.236041	T_vs_N	CAH3_HUMAN Carbonic anhydrase 3 OS=Homo sapiens OX=9606 GN=CA3 PE=1 SV=3	CA3	CA3	761	Carbonic anhydrase 3	P07451
P22626	9962.65	8533.06	0.2149	0.8565	-0.2235	0.3617	no change	no	-0.667743	-0.441639	T_vs_N	ROA2_HUMAN Heterogeneous nuclear ribonucleoproteins A2/B1 OS=Homo sapiens OX=9606 GN=HNRNPA2B1 PE=1 SV=2	HNRNPA2B1	HNRNPA2B1	3181	Heterogeneous nuclear ribonucleoproteins A2/B1	P22626
P0DP23	9890.09	8558.69	0.5567	0.8654	-0.2086	0.6745	no change	no	-0.254371	-0.171012	T_vs_N	CALM1_HUMAN Calmodulin-1 OS=Homo sapiens OX=9606 GN=CALM1 PE=1 SV=1	CALM1	CALM1	805; 801; 808	Calmodulin-1	P0DP23
Q8WZ42	17324.5	1029.87	0.4232	0.05945	-4.0722	0.5622	down	no	-0.373444	-0.250101	T_vs_N	TITIN_HUMAN Titin OS=Homo sapiens OX=9606 GN=TTN PE=1 SV=4	TTN	TTN	7273	Titin	Q8WZ42
Q13885	7319.69	10317.5	0.1446	1.4096	0.4953	0.2794	no change	no	-0.839802	-0.553758	T_vs_N	TBB2A_HUMAN Tubulin beta-2A chain OS=Homo sapiens OX=9606 GN=TUBB2A PE=1 SV=1	TUBB2A	TUBB2A	7280	Tubulin beta-2A chain	Q13885
P11021	6656.94	10927.7	0.004412	1.6416	0.7151	0.0362	up	no	-2.35438	-1.44117	T_vs_N	BIP_HUMAN Endoplasmic reticulum chaperone BiP OS=Homo sapiens OX=9606 GN=HSPA5 PE=1 SV=2	HSPA5	HSPA5	3309	Endoplasmic reticulum chaperone BiP	P11021
P08133	9194.06	8341.45	0.6374	0.9073	-0.1403	0.7419	no change	no	-0.195581	-0.129649	T_vs_N	ANXA6_HUMAN Annexin A6 OS=Homo sapiens OX=9606 GN=ANXA6 PE=1 SV=3	ANXA6	ANXA6	309	Annexin A6	P08133
P30086	8335.32	8748.28	0.8581	1.0495	0.0697	0.9067	no change	no	-0.066457	-0.042532	T_vs_N	PEBP1_HUMAN Phosphatidylethanolamine-binding protein 1 OS=Homo sapiens OX=9606 GN=PEBP1 PE=1 SV=3	PEBP1	PEBP1	5037	Phosphatidylethanolamine-binding protein 1	P30086
P23528	8069.44	8823.49	0.1322	1.0934	0.1288	0.2635	no change	no	-0.878736	-0.579203	T_vs_N	COF1_HUMAN Cofilin-1 OS=Homo sapiens OX=9606 GN=CFL1 PE=1 SV=3	CFL1	CFL1	1072	Cofilin-1	P23528
P32119	10764.6	5824.28	0.04311	0.5411	-0.886	0.1312	no change	no	-1.36532	-0.882033	T_vs_N	PRDX2_HUMAN Peroxiredoxin-2 OS=Homo sapiens OX=9606 GN=PRDX2 PE=1 SV=5	PRDX2	PRDX2	7001	Peroxiredoxin-2	P32119
P40925	9855.82	6684.98	0.202	0.6783	-0.56	0.3468	no change	no	-0.694627	-0.459908	T_vs_N	MDHC_HUMAN Malate dehydrogenase, cytoplasmic OS=Homo sapiens OX=9606 GN=MDH1 PE=1 SV=4	MDH1	MDH1	4190	Malate dehydrogenase, cytoplasmic	P40925
P22392	6246.93	10276.6	0.1912	1.6451	0.7182	0.3351	up	no	-0.718489	-0.474813	T_vs_N	NDKB_HUMAN Nucleoside diphosphate kinase B OS=Homo sapiens OX=9606 GN=NME2 PE=1 SV=1	NME2	NME2	654364; 4831	Nucleoside diphosphate kinase B	P22392
P02748	9860.52	6628.91	0.4556	0.6723	-0.5728	0.59	no change	no	-0.341407	-0.229141	T_vs_N	CO9_HUMAN Complement component C9 OS=Homo sapiens OX=9606 GN=C9 PE=1 SV=2	C9	C9	735	Complement component C9	P02748
P10916	15998.6	362.726	0.4321	0.02267	-5.4631	0.5698	down	no	-0.364406	-0.24427	T_vs_N	MLRV_HUMAN Myosin regulatory light chain 2, ventricular/cardiac muscle isoform OS=Homo sapiens OX=9606 GN=MYL2 PE=1 SV=3	MYL2	MYL2	4633	Myosin regulatory light chain 2, ventricular/cardiac muscle isoform	P10916
P18669	8029.97	8272.99	0.7252	1.0303	0.0431	0.8074	no change	no	-0.139536	-0.092906	T_vs_N	PGAM1_HUMAN Phosphoglycerate mutase 1 OS=Homo sapiens OX=9606 GN=PGAM1 PE=1 SV=2	PGAM1	PGAM1	5223	Phosphoglycerate mutase 1	P18669
P02747	3795.56	12270.5	0.02178	3.2329	1.6928	0.08826	up	no	-1.66174	-1.05419	T_vs_N	C1QC_HUMAN Complement C1q subcomponent subunit C OS=Homo sapiens OX=9606 GN=C1QC PE=1 SV=3	C1QC	C1QC	714	Complement C1q subcomponent subunit C	P02747
P42167	9419.21	6317.54	0.05999	0.6707	-0.5763	0.1608	no change	no	-1.22185	-0.793687	T_vs_N	LAP2B_HUMAN Lamina-associated polypeptide 2, isoforms beta/gamma OS=Homo sapiens OX=9606 GN=TMPO PE=1 SV=2	TMPO	TMPO	7112	Lamina-associated polypeptide 2, isoforms beta/gamma	P42167
P15121	7280.38	8074.19	0.3746	1.109	0.1493	0.522	no change	no	-0.426421	-0.282321	T_vs_N	ALDR_HUMAN Aldo-keto reductase family 1 member B1 OS=Homo sapiens OX=9606 GN=AKR1B1 PE=1 SV=3	AKR1B1	AKR1B1	231	Aldo-keto reductase family 1 member B1	P15121
P30101	5083.72	10227.5	0.000322	2.0118	1.0085	0.009686	up	no	-3.47899	-2.01341	T_vs_N	PDIA3_HUMAN Protein disulfide-isomerase A3 OS=Homo sapiens OX=9606 GN=PDIA3 PE=1 SV=4	PDIA3	PDIA3	2923	Protein disulfide-isomerase A3	P30101
P12814	7722.74	7488.42	0.9084	0.9697	-0.0444	0.9396	no change	no	-0.041718	-0.027052	T_vs_N	ACTN1_HUMAN Alpha-actinin-1 OS=Homo sapiens OX=9606 GN=ACTN1 PE=1 SV=2	ACTN1	ACTN1	87	Alpha-actinin-1	P12814
P62258	8175.09	6966.77	0.04942	0.8522	-0.2307	0.1425	no change	no	-1.30601	-0.846155	T_vs_N	1433E_HUMAN 14-3-3 protein epsilon OS=Homo sapiens OX=9606 GN=YWHAE PE=1 SV=1	YWHAE	YWHAE	7531	14-3-3 protein epsilon	P62258
P01023	9799.51	5292.36	0.3198	0.5401	-0.8887	0.4723	no change	no	-0.495108	-0.325773	T_vs_N	A2MG_HUMAN Alpha-2-macroglobulin OS=Homo sapiens OX=9606 GN=A2M PE=1 SV=3	A2M	A2M	2	Alpha-2-macroglobulin	P01023
P07900	6269.31	8810.3	0.000467	1.4053	0.4909	0.01164	no change	no	-3.32148	-1.93367	T_vs_N	HS90A_HUMAN Heat shock protein HSP 90-alpha OS=Homo sapiens OX=9606 GN=HSP90AA1 PE=1 SV=5	HSP90AA1	HSP90AA1	3320	Heat shock protein HSP 90-alpha	P07900
P23284	5988.34	9062.22	0.001265	1.5133	0.5977	0.01943	up	no	-2.89449	-1.7113	T_vs_N	PPIB_HUMAN Peptidyl-prolyl cis-trans isomerase B OS=Homo sapiens OX=9606 GN=PPIB PE=1 SV=2	PPIB	PPIB	5479	Peptidyl-prolyl cis-trans isomerase B	P23284
P06396	8805.23	6163.41	0.3937	0.7	-0.5146	0.5377	no change	no	-0.404824	-0.269452	T_vs_N	GELS_HUMAN Gelsolin OS=Homo sapiens OX=9606 GN=GSN PE=1 SV=1	GSN	GSN	2934	Gelsolin	P06396
P35609	14712.8	252.189	0.4292	0.01714	-5.8665	0.5676	down	no	-0.36733	-0.24595	T_vs_N	ACTN2_HUMAN Alpha-actinin-2 OS=Homo sapiens OX=9606 GN=ACTN2 PE=1 SV=1	ACTN2	ACTN2	88	Alpha-actinin-2	P35609
Q09666	7658.94	7202.45	0.892	0.9404	-0.0887	0.9284	no change	no	-0.04963	-0.03226	T_vs_N	AHNK_HUMAN Neuroblast differentiation-associated protein AHNAK OS=Homo sapiens OX=9606 GN=AHNAK PE=1 SV=2	AHNAK	AHNAK	79026	Neuroblast differentiation-associated protein AHNAK	Q09666
P01619	9584.38	5218.23	0.3314	0.5445	-0.877	0.4839	no change	no	-0.479634	-0.315235	T_vs_N	KV320_HUMAN Immunoglobulin kappa variable 3-20 OS=Homo sapiens OX=9606 GN=IGKV3-20 PE=1 SV=2	IGKV3-20	IGKV3-20	28912	Immunoglobulin kappa variable 3-20	P01619
Q16555	5122.32	9626.12	0.03213	1.8792	0.9101	0.1105	up	no	-1.49295	-0.956598	T_vs_N	DPYL2_HUMAN Dihydropyrimidinase-related protein 2 OS=Homo sapiens OX=9606 GN=DPYSL2 PE=1 SV=1	DPYSL2	DPYSL2	1808	Dihydropyrimidinase-related protein 2	Q16555
P40926	7479.31	7198.07	0.9029	0.9624	-0.0553	0.9357	no change	no	-0.044356	-0.028859	T_vs_N	MDHM_HUMAN Malate dehydrogenase, mitochondrial OS=Homo sapiens OX=9606 GN=MDH2 PE=1 SV=3	MDH2	MDH2	4191	Malate dehydrogenase, mitochondrial	P40926
P11217	12383.2	2132.07	0.4066	0.1722	-2.5378	0.5496	down	no	-0.390822	-0.259945	T_vs_N	PYGM_HUMAN Glycogen phosphorylase, muscle form OS=Homo sapiens OX=9606 GN=PYGM PE=1 SV=6	PYGM	PYGM	5837	Glycogen phosphorylase, muscle form	P11217
Q16851	2849.07	11660.7	0.02204	4.0928	2.0331	0.08857	up	no	-1.65659	-1.05266	T_vs_N	UGPA_HUMAN UTP--glucose-1-phosphate uridylyltransferase OS=Homo sapiens OX=9606 GN=UGP2 PE=1 SV=5	UGP2	UGP2	7360	UTP--glucose-1-phosphate uridylyltransferase	Q16851
P61604	8040.48	6284.48	0.2635	0.7816	-0.3555	0.4126	no change	no	-0.579203	-0.38446	T_vs_N	CH10_HUMAN 10 kDa heat shock protein, mitochondrial OS=Homo sapiens OX=9606 GN=HSPE1 PE=1 SV=2	HSPE1	HSPE1	3336	10 kDa heat shock protein, mitochondrial	P61604
P29401	7873.29	6387.6	0.05935	0.8113	-0.3017	0.16	no change	no	-1.22651	-0.795853	T_vs_N	TKT_HUMAN Transketolase OS=Homo sapiens OX=9606 GN=TKT PE=1 SV=3	TKT	TKT	7086	Transketolase	P29401
P07951	13676.1	580.799	0.3927	0.04247	-4.5574	0.5372	down	no	-0.405928	-0.269856	T_vs_N	TPM2_HUMAN Tropomyosin beta chain OS=Homo sapiens OX=9606 GN=TPM2 PE=1 SV=1	TPM2	TPM2	7169	Tropomyosin beta chain	P07951
P12883	13989.8	259.784	0.4389	0.01857	-5.7509	0.5753	down	no	-0.357625	-0.240098	T_vs_N	MYH7_HUMAN Myosin-7 OS=Homo sapiens OX=9606 GN=MYH7 PE=1 SV=5	MYH7	MYH7	4625	Myosin-7	P12883
Q14240	7628.92	6541.86	0.02926	0.8575	-0.2218	0.1044	no change	no	-1.53358	-0.981258	T_vs_N	IF4A2_HUMAN Eukaryotic initiation factor 4A-II OS=Homo sapiens OX=9606 GN=EIF4A2 PE=1 SV=2	EIF4A2	EIF4A2	1974	Eukaryotic initiation factor 4A-II	Q14240
P05155	8524.44	5587.68	0.4185	0.6555	-0.6093	0.5591	no change	no	-0.378294	-0.252503	T_vs_N	IC1_HUMAN Plasma protease C1 inhibitor OS=Homo sapiens OX=9606 GN=SERPING1 PE=1 SV=2	SERPING1	SERPING1	710	Plasma protease C1 inhibitor	P05155
P68133	13245	770.312	0.4004	0.05816	-4.1038	0.5438	down	no	-0.397495	-0.264553	T_vs_N	ACTS_HUMAN Actin, alpha skeletal muscle OS=Homo sapiens OX=9606 GN=ACTA1 PE=1 SV=1	ACTA1	ACTA1	58	Actin, alpha skeletal muscle	P68133
P01042	7080.65	6863.4	0.9397	0.9693	-0.045	0.9617	no change	no	-0.027006	-0.016956	T_vs_N	KNG1_HUMAN Kininogen-1 OS=Homo sapiens OX=9606 GN=KNG1 PE=1 SV=2	KNG1	KNG1	3827	Kininogen-1	P01042
P35443	13686.9	150.78	0.04565	0.01102	-6.5037	0.1349	down	no	-1.34046	-0.869956	T_vs_N	TSP4_HUMAN Thrombospondin-4 OS=Homo sapiens OX=9606 GN=THBS4 PE=1 SV=2	THBS4	THBS4	7060	Thrombospondin-4	P35443
O00299	5102.56	8638.74	0.002907	1.693	0.7596	0.02926	up	no	-2.53506	-1.53358	T_vs_N	CLIC1_HUMAN Chloride intracellular channel protein 1 OS=Homo sapiens OX=9606 GN=CLIC1 PE=1 SV=4	CLIC1	CLIC1	1192	Chloride intracellular channel protein 1	O00299
P61204	6011.09	7586.43	0.1459	1.2621	0.3358	0.2806	no change	no	-0.835915	-0.551897	T_vs_N	ARF3_HUMAN ADP-ribosylation factor 3 OS=Homo sapiens OX=9606 GN=ARF3 PE=1 SV=2	ARF3	ARF3	377	ADP-ribosylation factor 3	P61204
Q9UIA0	0.1	68.6178	0	686.178	9.4224	0.000264	up	yes	-4.9916	-3.56162	T_vs_N	CYH4_HUMAN Cytohesin-4 OS=Homo sapiens OX=9606 GN=CYTH4 PE=1 SV=1	CYTH4	CYTH4	27128	Cytohesin-4	Q9UIA0
P35749	11974.2	1284.17	0.09362	0.1072	-3.2216	0.2096	down	no	-1.02859	-0.678588	T_vs_N	MYH11_HUMAN Myosin-11 OS=Homo sapiens OX=9606 GN=MYH11 PE=1 SV=3	MYH11	MYH11	4629	Myosin-11	P35749
Q00610	5132.65	8041.14	0.003274	1.5667	0.6477	0.03108	up	no	-2.4836	-1.50738	T_vs_N	CLH1_HUMAN Clathrin heavy chain 1 OS=Homo sapiens OX=9606 GN=CLTC PE=1 SV=5	CLTC	CLTC	1213	Clathrin heavy chain 1	Q00610
P10915	317.523	12832	0.000454	40.4127	5.3367	0.01143	up	no	-3.33358	-1.94157	T_vs_N	HPLN1_HUMAN Hyaluronan and proteoglycan link protein 1 OS=Homo sapiens OX=9606 GN=HAPLN1 PE=1 SV=2	HAPLN1	HAPLN1	1404	Hyaluronan and proteoglycan link protein 1	P10915
Q9H0T7	6413.56	6666.74	0.7758	1.0395	0.0559	0.8459	no change	no	-0.110245	-0.072676	T_vs_N	RAB17_HUMAN Ras-related protein Rab-17 OS=Homo sapiens OX=9606 GN=RAB17 PE=1 SV=2	RAB17	RAB17	64284	Ras-related protein Rab-17	Q9H0T7
Q9UKX2	12859.9	189.759	0.4324	0.01476	-6.0822	0.5698	down	no	-0.364104	-0.24427	T_vs_N	MYH2_HUMAN Myosin-2 OS=Homo sapiens OX=9606 GN=MYH2 PE=1 SV=1	MYH2	MYH2	4620	Myosin-2	Q9UKX2
P08865	7155.68	5870.06	0.1048	0.8203	-0.2858	0.2258	no change	no	-0.979597	-0.646257	T_vs_N	RSSA_HUMAN Small ribosomal subunit protein uS2 OS=Homo sapiens OX=9606 GN=RPSA PE=1 SV=4	RPSA	RPSA	3921	Small ribosomal subunit protein uS2	P08865
P37802	7130.35	5866.51	0.04172	0.8228	-0.2814	0.1285	no change	no	-1.37955	-0.891063	T_vs_N	TAGL2_HUMAN Transgelin-2 OS=Homo sapiens OX=9606 GN=TAGLN2 PE=1 SV=3	TAGLN2	TAGLN2	8407	Transgelin-2	P37802
P51689	0.1	54.8144	0	548.144	9.0984	0.000264	up	yes	-4.99597	-3.56162	T_vs_N	ARSD_HUMAN Arylsulfatase D OS=Homo sapiens OX=9606 GN=ARSD PE=1 SV=2	ARSD	ARSD	414	Arylsulfatase D	P51689
P23396	6920.98	5977.34	0.1591	0.8637	-0.2114	0.2964	no change	no	-0.798303	-0.528107	T_vs_N	RS3_HUMAN Small ribosomal subunit protein uS3 OS=Homo sapiens OX=9606 GN=RPS3 PE=1 SV=2	RPS3	RPS3	6188	Small ribosomal subunit protein uS3	P23396
P27348	5624.76	7079.53	0.1237	1.2586	0.3318	0.253	no change	no	-0.907595	-0.596862	T_vs_N	1433T_HUMAN 14-3-3 protein theta OS=Homo sapiens OX=9606 GN=YWHAQ PE=1 SV=1	YWHAQ	YWHAQ	10971	14-3-3 protein theta	P27348
Q08431	4986.39	7474.63	0.2896	1.499	0.584	0.4401	no change	no	-0.538186	-0.356439	T_vs_N	MFGM_HUMAN Lactadherin OS=Homo sapiens OX=9606 GN=MFGE8 PE=1 SV=3	MFGE8	MFGE8	4240	Lactadherin	Q08431
P0C0L4	6302.16	6128.99	0.9462	0.9725	-0.0402	0.9665	no change	no	-0.024012	-0.014794	T_vs_N	CO4A_HUMAN Complement C4-A OS=Homo sapiens OX=9606 GN=C4A PE=1 SV=2	C4A	C4A	110384692; 720; 721	Complement C4-A	P0C0L4
P31949	4557.93	7781.12	0.04858	1.7072	0.7716	0.1406	up	no	-1.31345	-0.851984	T_vs_N	S10AB_HUMAN Protein S100-A11 OS=Homo sapiens OX=9606 GN=S100A11 PE=1 SV=2	S100A11	S100A11	6282	Protein S100-A11	P31949
P30044	5262.82	7064.19	0.02204	1.3423	0.4247	0.08857	no change	no	-1.65659	-1.05266	T_vs_N	PRDX5_HUMAN Peroxiredoxin-5, mitochondrial OS=Homo sapiens OX=9606 GN=PRDX5 PE=1 SV=4	PRDX5	PRDX5	25824	Peroxiredoxin-5, mitochondrial	P30044
P26641	5968.46	6273.24	0.6943	1.0511	0.0719	0.7854	no change	no	-0.158447	-0.104904	T_vs_N	EF1G_HUMAN Elongation factor 1-gamma OS=Homo sapiens OX=9606 GN=EEF1G PE=1 SV=3	EEF1G	EEF1G	1937	Elongation factor 1-gamma	P26641
P02649	8612.19	3618.09	0.195	0.4201	-1.2512	0.3391	down	no	-0.709943	-0.469659	T_vs_N	APOE_HUMAN Apolipoprotein E OS=Homo sapiens OX=9606 GN=APOE PE=1 SV=1	APOE	APOE	348	Apolipoprotein E	P02649
P00747	4402.62	7631.38	0.1315	1.7334	0.7936	0.2627	up	no	-0.881041	-0.580523	T_vs_N	PLMN_HUMAN Plasminogen OS=Homo sapiens OX=9606 GN=PLG PE=1 SV=2	PLG	PLG	5340	Plasminogen	P00747
P08590	11383.4	257.644	0.414	0.02263	-5.4656	0.5558	down	no	-0.382989	-0.255074	T_vs_N	MYL3_HUMAN Myosin light chain 3 OS=Homo sapiens OX=9606 GN=MYL3 PE=1 SV=3	MYL3	MYL3	4634	Myosin light chain 3	P08590
P04179	5936.43	5670.49	0.9201	0.9552	-0.0661	0.9469	no change	no	-0.03616	-0.023691	T_vs_N	SODM_HUMAN Superoxide dismutase [Mn], mitochondrial OS=Homo sapiens OX=9606 GN=SOD2 PE=1 SV=3	SOD2	SOD2	6648	Superoxide dismutase [Mn], mitochondrial	P04179
P02749	5148.93	6426.6	0.4805	1.2481	0.3197	0.6112	no change	no	-0.318298	-0.21381	T_vs_N	APOH_HUMAN Beta-2-glycoprotein 1 OS=Homo sapiens OX=9606 GN=APOH PE=1 SV=3	APOH	APOH	350	Beta-2-glycoprotein 1	P02749
Q06323	4028.45	7541.41	0.06611	1.872	0.9046	0.1701	up	no	-1.17967	-0.76927	T_vs_N	PSME1_HUMAN Proteasome activator complex subunit 1 OS=Homo sapiens OX=9606 GN=PSME1 PE=1 SV=1	PSME1	PSME1	5720	Proteasome activator complex subunit 1	Q06323
Q14315	10680.2	825.261	0.348	0.07727	-3.6939	0.4981	down	no	-0.458408	-0.302675	T_vs_N	FLNC_HUMAN Filamin-C OS=Homo sapiens OX=9606 GN=FLNC PE=1 SV=3	FLNC	FLNC	2318	Filamin-C	Q14315
P46781	6002.3	5467.23	0.5353	0.9109	-0.1346	0.6578	no change	no	-0.271395	-0.1819	T_vs_N	RS9_HUMAN Small ribosomal subunit protein uS4 OS=Homo sapiens OX=9606 GN=RPS9 PE=1 SV=3	RPS9	RPS9	6203	Small ribosomal subunit protein uS4	P46781
P08294	11105.3	300.77	0.06909	0.02708	-5.2066	0.1746	down	no	-1.16052	-0.757931	T_vs_N	SODE_HUMAN Extracellular superoxide dismutase [Cu-Zn] OS=Homo sapiens OX=9606 GN=SOD3 PE=1 SV=2	SOD3	SOD3	6649	Extracellular superoxide dismutase [Cu-Zn]	P08294
P21796	4726.4	6591.34	0.3112	1.3946	0.4799	0.4632	no change	no	-0.506946	-0.334222	T_vs_N	VDAC1_HUMAN Non-selective voltage-gated ion channel VDAC1 OS=Homo sapiens OX=9606 GN=VDAC1 PE=1 SV=2	VDAC1	VDAC1	7416	Voltage-dependent anion-selective channel protein 1	P21796
P00450	6800.02	4492.19	0.3672	0.6606	-0.5982	0.5151	no change	no	-0.435086	-0.2881	T_vs_N	CERU_HUMAN Ceruloplasmin OS=Homo sapiens OX=9606 GN=CP PE=1 SV=2	CP	CP	1356	Ceruloplasmin	P00450
P07996	9880.44	1322.67	0.08221	0.1339	-2.9008	0.1932	down	no	-1.08502	-0.71397	T_vs_N	TSP1_HUMAN Thrombospondin-1 OS=Homo sapiens OX=9606 GN=THBS1 PE=1 SV=2	THBS1	THBS1	7057	Thrombospondin-1	P07996
P27797	4063.6	7049.65	0.001923	1.7348	0.7948	0.02416	up	no	-2.71377	-1.61672	T_vs_N	CALR_HUMAN Calreticulin OS=Homo sapiens OX=9606 GN=CALR PE=1 SV=1	CALR	CALR	811	Calreticulin	P27797
P62269	6167.7	4932.14	0.09496	0.7997	-0.3225	0.2115	no change	no	-1.02241	-0.674669	T_vs_N	RS18_HUMAN Small ribosomal subunit protein uS13 OS=Homo sapiens OX=9606 GN=RPS18 PE=1 SV=3	RPS18	RPS18	6222	Small ribosomal subunit protein uS13	P62269
P02746	2779.78	8287.1	0.03713	2.9812	1.5759	0.1199	up	no	-1.43016	-0.921145	T_vs_N	C1QB_HUMAN Complement C1q subcomponent subunit B OS=Homo sapiens OX=9606 GN=C1QB PE=1 SV=3	C1QB	C1QB	713	Complement C1q subcomponent subunit B	P02746
Q99715	8502.11	2501.84	0.06473	0.2943	-1.7646	0.1677	down	no	-1.18883	-0.775441	T_vs_N	COCA1_HUMAN Collagen alpha-1(XII) chain OS=Homo sapiens OX=9606 GN=COL12A1 PE=1 SV=2	COL12A1	COL12A1	1303	Collagen alpha-1(XII) chain	Q99715
Q5VWJ9	0.1	34.638	0	346.38	8.4362	0.000152	up	yes	-4.99918	-3.79156	T_vs_N	SNX30_HUMAN Sorting nexin-30 OS=Homo sapiens OX=9606 GN=SNX30 PE=1 SV=1	SNX30	SNX30	401548	Sorting nexin-30	Q5VWJ9
A5A3E0	4782.51	6030.04	0.3408	1.2609	0.3345	0.4917	no change	no	-0.467488	-0.308291	T_vs_N	POTEF_HUMAN POTE ankyrin domain family member F OS=Homo sapiens OX=9606 GN=POTEF PE=1 SV=2	POTEF	POTEF	728378	POTE ankyrin domain family member F	A5A3E0
P62249	5801.51	4991.97	0.2374	0.8605	-0.2168	0.386	no change	no	-0.624501	-0.413401	T_vs_N	RS16_HUMAN Small ribosomal subunit protein uS9 OS=Homo sapiens OX=9606 GN=RPS16 PE=1 SV=2	RPS16	RPS16	6217	Small ribosomal subunit protein uS9	P62249
P05090	8140.08	2640.8	0.1504	0.3244	-1.6242	0.2863	down	no	-0.822723	-0.543163	T_vs_N	APOD_HUMAN Apolipoprotein D OS=Homo sapiens OX=9606 GN=APOD PE=1 SV=1	APOD	APOD	347	Apolipoprotein D	P05090
P06312	5870.2	4853.31	0.7134	0.8268	-0.2744	0.7987	no change	no	-0.146661	-0.097611	T_vs_N	KV401_HUMAN Immunoglobulin kappa variable 4-1 OS=Homo sapiens OX=9606 GN=IGKV4-1 PE=1 SV=1	IGKV4-1	IGKV4-1	28908	Immunoglobulin kappa variable 4-1	P06312
P01624	6455.2	4056.26	0.3707	0.6284	-0.6702	0.5186	no change	no	-0.430966	-0.285159	T_vs_N	KV315_HUMAN Immunoglobulin kappa variable 3-15 OS=Homo sapiens OX=9606 GN=IGKV3-15 PE=1 SV=2	IGKV3-15	IGKV3-15	28913	Immunoglobulin kappa variable 3-15	P01624
P04899	4473.76	6035.08	0.1657	1.349	0.4319	0.3034	no change	no	-0.780651	-0.51797	T_vs_N	GNAI2_HUMAN Guanine nucleotide-binding protein G(i) subunit alpha-2 OS=Homo sapiens OX=9606 GN=GNAI2 PE=1 SV=3	GNAI2	GNAI2	2771	Guanine nucleotide-binding protein G(i) subunit alpha-2	P04899
P00568	7237.12	3200.96	0.3993	0.4423	-1.1769	0.5429	down	no	-0.39869	-0.265272	T_vs_N	KAD1_HUMAN Adenylate kinase isoenzyme 1 OS=Homo sapiens OX=9606 GN=AK1 PE=1 SV=3	AK1	AK1	203	Adenylate kinase isoenzyme 1	P00568
Q15365	5454.15	4888.42	0.2383	0.8963	-0.1579	0.387	no change	no	-0.622858	-0.412278	T_vs_N	PCBP1_HUMAN Poly(rC)-binding protein 1 OS=Homo sapiens OX=9606 GN=PCBP1 PE=1 SV=2	PCBP1	PCBP1	5093	Poly(rC)-binding protein 1	Q15365
P50579	5294.17	5015.8	0.7569	0.9474	-0.078	0.8315	no change	no	-0.120956	-0.080133	T_vs_N	MAP2_HUMAN Methionine aminopeptidase 2 OS=Homo sapiens OX=9606 GN=METAP2 PE=1 SV=1	METAP2	METAP2	10988	Methionine aminopeptidase 2	P50579
Q15366	5240.61	5007.22	0.6046	0.9555	-0.0657	0.7137	no change	no	-0.218525	-0.146478	T_vs_N	PCBP2_HUMAN Poly(rC)-binding protein 2 OS=Homo sapiens OX=9606 GN=PCBP2 PE=1 SV=1	PCBP2	PCBP2	5094	Poly(rC)-binding protein 2	Q15366
P05387	6147.86	3992.96	0.01001	0.6495	-0.6226	0.05673	no change	no	-1.99913	-1.24611	T_vs_N	RLA2_HUMAN Large ribosomal subunit protein P2 OS=Homo sapiens OX=9606 GN=RPLP2 PE=1 SV=1	RPLP2	RPLP2	6181	Large ribosomal subunit protein P2	P05387
P07339	4451.58	5683.49	0.3541	1.2767	0.3524	0.5027	no change	no	-0.450862	-0.298682	T_vs_N	CATD_HUMAN Cathepsin D OS=Homo sapiens OX=9606 GN=CTSD PE=1 SV=1	CTSD	CTSD	1509	Cathepsin D	P07339
Q9H082	4510.44	5493.96	0.1581	1.2181	0.2846	0.2955	no change	no	-0.801041	-0.529428	T_vs_N	RB33B_HUMAN Ras-related protein Rab-33B OS=Homo sapiens OX=9606 GN=RAB33B PE=1 SV=1	RAB33B	RAB33B	83452	Ras-related protein Rab-33B	Q9H082
P46940	4540.5	5463.46	0.2524	1.2033	0.267	0.4011	no change	no	-0.597893	-0.396737	T_vs_N	IQGA1_HUMAN Ras GTPase-activating-like protein IQGAP1 OS=Homo sapiens OX=9606 GN=IQGAP1 PE=1 SV=1	IQGAP1	IQGAP1	8826	Ras GTPase-activating-like protein IQGAP1	P46940
P15880	5098.55	4882.83	0.7968	0.9577	-0.0624	0.8615	no change	no	-0.098645	-0.06474	T_vs_N	RS2_HUMAN Small ribosomal subunit protein uS5 OS=Homo sapiens OX=9606 GN=RPS2 PE=1 SV=2	RPS2	RPS2	6187	Small ribosomal subunit protein uS5	P15880
P62857	5950.87	3994.64	0.06965	0.6713	-0.575	0.1754	no change	no	-1.15702	-0.755946	T_vs_N	RS28_HUMAN Small ribosomal subunit protein eS28 OS=Homo sapiens OX=9606 GN=RPS28 PE=1 SV=1	RPS28	RPS28	6234	Small ribosomal subunit protein eS28	P62857
P26038	4772.87	5160.05	0.7066	1.0811	0.1125	0.7941	no change	no	-0.15082	-0.100119	T_vs_N	MOES_HUMAN Moesin OS=Homo sapiens OX=9606 GN=MSN PE=1 SV=3	MSN	MSN	4478	Moesin	P26038
P16152	1506.1	8414.16	0.03279	5.5867	2.482	0.1119	up	no	-1.48413	-0.951131	T_vs_N	CBR1_HUMAN Carbonyl reductase [NADPH] 1 OS=Homo sapiens OX=9606 GN=CBR1 PE=1 SV=3	CBR1	CBR1	873	Carbonyl reductase [NADPH] 1	P16152
Q9NZN4	6515.67	3372.81	0.2296	0.5176	-0.9501	0.377	no change	no	-0.639009	-0.423647	T_vs_N	EHD2_HUMAN EH domain-containing protein 2 OS=Homo sapiens OX=9606 GN=EHD2 PE=1 SV=2	EHD2	EHD2	30846	EH domain-containing protein 2	Q9NZN4
P01593	6753.74	2970.03	0.2891	0.4398	-1.1851	0.4396	down	no	-0.538937	-0.356932	T_vs_N	KVD33_HUMAN Immunoglobulin kappa variable 1D-33 OS=Homo sapiens OX=9606 GN=IGKV1D-33 PE=1 SV=2	IGKV1D-33	IGKV1D-33	28896	Immunoglobulin kappa variable 1D-33	P01593
O43707	4723.8	4965.1	0.8595	1.0511	0.0719	0.9077	no change	no	-0.065749	-0.042053	T_vs_N	ACTN4_HUMAN Alpha-actinin-4 OS=Homo sapiens OX=9606 GN=ACTN4 PE=1 SV=2	ACTN4	ACTN4	81	Alpha-actinin-4	O43707
P63241	5819.04	3859.27	0.01631	0.6632	-0.5925	0.07446	no change	no	-1.78728	-1.12802	T_vs_N	IF5A1_HUMAN Eukaryotic translation initiation factor 5A-1 OS=Homo sapiens OX=9606 GN=EIF5A PE=1 SV=2	EIF5A	EIF5A	1984; 143244	Eukaryotic translation initiation factor 5A-1	P63241
P02760	7372.21	2303.33	0.07092	0.3124	-1.6785	0.177	down	no	-1.14917	-0.752002	T_vs_N	AMBP_HUMAN Protein AMBP OS=Homo sapiens OX=9606 GN=AMBP PE=1 SV=1	AMBP	AMBP	259	Protein AMBP	P02760
P01871	6508.22	3146.57	0.3785	0.4835	-1.0484	0.5251	down	no	-0.421923	-0.27975	T_vs_N	IGHM_HUMAN Immunoglobulin heavy constant mu OS=Homo sapiens OX=9606 GN=IGHM PE=1 SV=5	IGHM	IGHM	3507	Immunoglobulin heavy constant mu	P01871
P13489	4235.17	5342.59	0.02665	1.2615	0.3351	0.09836	no change	no	-1.57414	-1.00714	T_vs_N	RINI_HUMAN Ribonuclease inhibitor OS=Homo sapiens OX=9606 GN=RNH1 PE=1 SV=2	RNH1	RNH1	6050	Ribonuclease inhibitor	P13489
P00751	4769.94	4794.32	0.9896	1.0051	0.0073	0.9926	no change	no	-0.004536	-0.003221	T_vs_N	CFAB_HUMAN Complement factor B OS=Homo sapiens OX=9606 GN=CFB PE=1 SV=2	CFB	CFB	629	Complement factor B	P00751
P18124	5644.15	3914.1	0.06034	0.6935	-0.528	0.1612	no change	no	-1.21932	-0.792608	T_vs_N	RL7_HUMAN Large ribosomal subunit protein uL30 OS=Homo sapiens OX=9606 GN=RPL7 PE=1 SV=1	RPL7	RPL7	6129	Large ribosomal subunit protein uL30	P18124
Q99623	3822.7	5683.54	0.000123	1.4868	0.5722	0.005861	no change	no	-3.8768	-2.23129	T_vs_N	PHB2_HUMAN Prohibitin-2 OS=Homo sapiens OX=9606 GN=PHB2 PE=1 SV=2	PHB2	PHB2	11331	Prohibitin-2	Q99623
Q9Y6C2	7146.25	2336.81	0.1238	0.327	-1.6126	0.253	down	no	-0.907244	-0.596862	T_vs_N	EMIL1_HUMAN EMILIN-1 OS=Homo sapiens OX=9606 GN=EMILIN1 PE=1 SV=3	EMILIN1	EMILIN1	11117	EMILIN-1	Q9Y6C2
Q00325	3863.8	5618.35	0.07745	1.4541	0.5401	0.1857	no change	no	-1.11092	-0.731165	T_vs_N	S25A3_HUMAN Solute carrier family 25 member 3 OS=Homo sapiens OX=9606 GN=SLC25A3 PE=1 SV=2	SLC25A3	SLC25A3	5250	Solute carrier family 25 member 3	Q00325
Q99497	5446.06	4023.24	0.1337	0.7387	-0.4369	0.2654	no change	no	-0.873836	-0.576083	T_vs_N	PARK7_HUMAN Parkinson disease protein 7 OS=Homo sapiens OX=9606 GN=PARK7 PE=1 SV=2	PARK7	PARK7	11315	Parkinson disease protein 7	Q99497
P36578	5270.42	4136.51	0.2711	0.7849	-0.3494	0.4209	no change	no	-0.566854	-0.375811	T_vs_N	RL4_HUMAN Large ribosomal subunit protein uL4 OS=Homo sapiens OX=9606 GN=RPL4 PE=1 SV=5	RPL4	RPL4	6124	Large ribosomal subunit protein uL4	P36578
Q15084	3532.18	5844.73	0.0136	1.6547	0.7266	0.06732	up	no	-1.86614	-1.17179	T_vs_N	PDIA6_HUMAN Protein disulfide-isomerase A6 OS=Homo sapiens OX=9606 GN=PDIA6 PE=1 SV=1	PDIA6	PDIA6	10130	Protein disulfide-isomerase A6	Q15084
Q01518	4032.96	5343.94	0.08453	1.3251	0.4061	0.1964	no change	no	-1.07294	-0.706836	T_vs_N	CAP1_HUMAN Adenylyl cyclase-associated protein 1 OS=Homo sapiens OX=9606 GN=CAP1 PE=1 SV=5	CAP1	CAP1	10487	Adenylyl cyclase-associated protein 1	Q01518
P62277	5183.62	4164.52	0.1355	0.8034	-0.3158	0.2675	no change	no	-0.868029	-0.57266	T_vs_N	RS13_HUMAN Small ribosomal subunit protein uS15 OS=Homo sapiens OX=9606 GN=RPS13 PE=1 SV=2	RPS13	RPS13	6207	Small ribosomal subunit protein uS15	P62277
P04003	3202.02	6104.73	0.1853	1.9065	0.9309	0.3286	up	no	-0.732101	-0.483319	T_vs_N	C4BPA_HUMAN C4b-binding protein alpha chain OS=Homo sapiens OX=9606 GN=C4BPA PE=1 SV=2	C4BPA	C4BPA	722	C4b-binding protein alpha chain	P04003
O14983	7885.7	1391.83	0.4496	0.1765	-2.5023	0.5852	down	no	-0.347164	-0.232688	T_vs_N	AT2A1_HUMAN Sarcoplasmic/endoplasmic reticulum calcium ATPase 1 OS=Homo sapiens OX=9606 GN=ATP2A1 PE=1 SV=1	ATP2A1	ATP2A1	487	Sarcoplasmic/endoplasmic reticulum calcium ATPase 1	O14983
Q16853	9001.03	226.878	0.1022	0.02521	-5.3099	0.2221	down	no	-0.990507	-0.653432	T_vs_N	AOC3_HUMAN Amine oxidase [copper-containing] 3 OS=Homo sapiens OX=9606 GN=AOC3 PE=1 SV=3	AOC3	AOC3	8639	Membrane primary amine oxidase	Q16853
O75367	4404.16	4815.18	0.4059	1.0933	0.1287	0.5491	no change	no	-0.39157	-0.260341	T_vs_N	H2AY_HUMAN Core histone macro-H2A.1 OS=Homo sapiens OX=9606 GN=MACROH2A1 PE=1 SV=5	MACROH2A1	MACROH2A1	9555	Core histone macro-H2A.1	O75367
P09651	5485.04	3661.6	0.1236	0.6676	-0.5829	0.253	no change	no	-0.907946	-0.596862	T_vs_N	ROA1_HUMAN Heterogeneous nuclear ribonucleoprotein A1 OS=Homo sapiens OX=9606 GN=HNRNPA1 PE=1 SV=5	HNRNPA1	HNRNPA1	3178	Heterogeneous nuclear ribonucleoprotein A1	P09651
Q08257	3199.38	5936.03	0.02555	1.8554	0.8917	0.09608	up	no	-1.59244	-1.01732	T_vs_N	QOR_HUMAN Quinone oxidoreductase OS=Homo sapiens OX=9606 GN=CRYZ PE=1 SV=1	CRYZ	CRYZ	1429	Quinone oxidoreductase	Q08257
B7ZW38	5201.34	3919.8	0.1359	0.7536	-0.4081	0.2678	no change	no	-0.866749	-0.572173	T_vs_N	HNRC3_HUMAN Heterogeneous nuclear ribonucleoprotein C-like 3 OS=Homo sapiens OX=9606 GN=HNRNPCL3 PE=2 SV=1	HNRNPCL3	HNRNPCL3	101060301; 649330	Heterogeneous nuclear ribonucleoprotein C-like 3	B7ZW38
Q02878	5325.28	3777.8	0.01692	0.7094	-0.4953	0.07583	no change	no	-1.77134	-1.1201	T_vs_N	RL6_HUMAN Large ribosomal subunit protein eL6 OS=Homo sapiens OX=9606 GN=RPL6 PE=1 SV=3	RPL6	RPL6	6128	Large ribosomal subunit protein eL6	Q02878
P09211	3726.55	5354.4	0.3009	1.4368	0.5229	0.4518	no change	no	-0.521563	-0.345044	T_vs_N	GSTP1_HUMAN Glutathione S-transferase P OS=Homo sapiens OX=9606 GN=GSTP1 PE=1 SV=2	GSTP1	GSTP1	2950	Glutathione S-transferase P	P09211
P62888	5380.56	3669.46	0.1711	0.682	-0.5522	0.3109	no change	no	-0.766725	-0.507365	T_vs_N	RL30_HUMAN Large ribosomal subunit protein eL30 OS=Homo sapiens OX=9606 GN=RPL30 PE=1 SV=2	RPL30	RPL30	6156	Large ribosomal subunit protein eL30	P62888
P61626	3932.69	5060.48	0.407	1.2868	0.3638	0.55	no change	no	-0.390395	-0.259629	T_vs_N	LYSC_HUMAN Lysozyme C OS=Homo sapiens OX=9606 GN=LYZ PE=1 SV=1	LYZ	LYZ	4069	Lysozyme C	P61626
P04264	4771.91	4184.73	0.6887	0.877	-0.1894	0.7813	no change	no	-0.161964	-0.107177	T_vs_N	K2C1_HUMAN Keratin, type II cytoskeletal 1 OS=Homo sapiens OX=9606 GN=KRT1 PE=1 SV=6	KRT1	KRT1	3848	Keratin, type II cytoskeletal 1	P04264
P60903	4329.57	4616.32	0.7927	1.0662	0.0925	0.8586	no change	no	-0.100886	-0.066204	T_vs_N	S10AA_HUMAN Protein S100-A10 OS=Homo sapiens OX=9606 GN=S100A10 PE=1 SV=2	S100A10	S100A10	6281	Protein S100-A10	P60903
P24821	3869.09	5049.57	0.5124	1.3051	0.3842	0.6383	no change	no	-0.290382	-0.194968	T_vs_N	TENA_HUMAN Tenascin OS=Homo sapiens OX=9606 GN=TNC PE=1 SV=3	TNC	TNC	3371	Tenascin	P24821
P61224	3665.7	5220.28	0.1654	1.4241	0.5101	0.3031	no change	no	-0.781438	-0.5184	T_vs_N	RAP1B_HUMAN Ras-related protein Rap-1b OS=Homo sapiens OX=9606 GN=RAP1B PE=1 SV=1	RAP1B	RAP1B	5908	Ras-related protein Rap-1b	P61224
P39687	4227.72	4656.73	0.1525	1.1015	0.1395	0.2886	no change	no	-0.816702	-0.539689	T_vs_N	AN32A_HUMAN Acidic leucine-rich nuclear phosphoprotein 32 family member A OS=Homo sapiens OX=9606 GN=ANP32A PE=1 SV=1	ANP32A	ANP32A	8125	Acidic leucine-rich nuclear phosphoprotein 32 family member A	P39687
P05388	4788.94	4086.78	0.2652	0.8534	-0.2287	0.4146	no change	no	-0.57641	-0.38236	T_vs_N	RLA0_HUMAN Large ribosomal subunit protein uL10 OS=Homo sapiens OX=9606 GN=RPLP0 PE=1 SV=1	RPLP0	RPLP0	6175	Large ribosomal subunit protein uL10	P05388
P62701	4734.8	4111.28	0.3548	0.8683	-0.2037	0.5032	no change	no	-0.450004	-0.298251	T_vs_N	RS4X_HUMAN Small ribosomal subunit protein eS4, X isoform OS=Homo sapiens OX=9606 GN=RPS4X PE=1 SV=2	RPS4X	RPS4X	6191	Small ribosomal subunit protein eS4, X isoform	P62701
Q6NZI2	4801.86	4037.92	0.6319	0.8409	-0.25	0.7369	no change	no	-0.199345	-0.132586	T_vs_N	CAVN1_HUMAN Caveolae-associated protein 1 OS=Homo sapiens OX=9606 GN=CAVIN1 PE=1 SV=1	CAVIN1	CAVIN1	284119	Caveolae-associated protein 1	Q6NZI2
P02652	5473.19	3329.33	0.33	0.6083	-0.7171	0.4825	no change	no	-0.481473	-0.316494	T_vs_N	APOA2_HUMAN Apolipoprotein A-II OS=Homo sapiens OX=9606 GN=APOA2 PE=1 SV=1	APOA2	APOA2	336	Apolipoprotein A-II	P02652
P05164	1357.6	7432.61	0.01111	5.4748	2.4528	0.05994	up	no	-1.95389	-1.22221	T_vs_N	PERM_HUMAN Myeloperoxidase OS=Homo sapiens OX=9606 GN=MPO PE=1 SV=1	MPO	MPO	4353	Myeloperoxidase	P05164
P35232	3573.84	5206.53	0.000693	1.4568	0.5428	0.01417	no change	no	-3.15286	-1.84832	T_vs_N	PHB1_HUMAN Prohibitin 1 OS=Homo sapiens OX=9606 GN=PHB1 PE=1 SV=1	PHB1	PHB1	5245	Prohibitin 1	P35232
Q15149	3621.15	5068.38	0.0989	1.3997	0.4851	0.2172	no change	no	-1.00476	-0.66312	T_vs_N	PLEC_HUMAN Plectin OS=Homo sapiens OX=9606 GN=PLEC PE=1 SV=3	PLEC	PLEC	5339	Plectin	Q15149
P45880	4287.11	4387.84	0.8953	1.0235	0.0335	0.9308	no change	no	-0.048027	-0.031139	T_vs_N	VDAC2_HUMAN Non-selective voltage-gated ion channel VDAC2 OS=Homo sapiens OX=9606 GN=VDAC2 PE=1 SV=2	VDAC2	VDAC2	7417	Voltage-dependent anion-selective channel protein 2	P45880
P62851	4778.07	3875.18	0.2658	0.811	-0.3022	0.4154	no change	no	-0.575429	-0.381523	T_vs_N	RS25_HUMAN Small ribosomal subunit protein eS25 OS=Homo sapiens OX=9606 GN=RPS25 PE=1 SV=1	RPS25	RPS25	6230	Small ribosomal subunit protein eS25	P62851
P04080	3506.18	5138.32	0.2196	1.4655	0.5514	0.3669	no change	no	-0.658348	-0.43544	T_vs_N	CYTB_HUMAN Cystatin-B OS=Homo sapiens OX=9606 GN=CSTB PE=1 SV=2	CSTB	CSTB	1476	Cystatin-B	P04080
P61981	4099.23	4544.55	0.5223	1.1086	0.1487	0.6458	no change	no	-0.282072	-0.189895	T_vs_N	1433G_HUMAN 14-3-3 protein gamma OS=Homo sapiens OX=9606 GN=YWHAG PE=1 SV=2	YWHAG	YWHAG	7532	14-3-3 protein gamma	P61981
P02730	5339.22	3291.35	0.4023	0.6164	-0.6981	0.5456	no change	no	-0.395439	-0.263118	T_vs_N	B3AT_HUMAN Band 3 anion transport protein OS=Homo sapiens OX=9606 GN=SLC4A1 PE=1 SV=3	SLC4A1	SLC4A1	6521	Band 3 anion transport protein	P02730
Q13228	4986.53	3611.7	0.1931	0.7243	-0.4653	0.3373	no change	no	-0.714195	-0.471971	T_vs_N	SBP1_HUMAN Methanethiol oxidase OS=Homo sapiens OX=9606 GN=SELENBP1 PE=1 SV=2	SELENBP1	SELENBP1	8991	Methanethiol oxidase	Q13228
P02511	5460.55	3115.66	0.3485	0.5706	-0.8094	0.4981	no change	no	-0.457785	-0.302675	T_vs_N	CRYAB_HUMAN Alpha-crystallin B chain OS=Homo sapiens OX=9606 GN=CRYAB PE=1 SV=2	CRYAB	CRYAB	1410	Alpha-crystallin B chain	P02511
P02788	1208.22	7361.3	0.01021	6.0927	2.6071	0.0575	up	no	-1.99055	-1.24026	T_vs_N	TRFL_HUMAN Lactotransferrin OS=Homo sapiens OX=9606 GN=LTF PE=1 SV=6	LTF	LTF	4057	Lactotransferrin	P02788
P22314	4351.18	4206.26	0.3754	0.9667	-0.0489	0.5226	no change	no	-0.425494	-0.281822	T_vs_N	UBA1_HUMAN Ubiquitin-like modifier-activating enzyme 1 OS=Homo sapiens OX=9606 GN=UBA1 PE=1 SV=3	UBA1	UBA1	7317	Ubiquitin-like modifier-activating enzyme 1	P22314
P63244	4380	4170.73	0.8026	0.9522	-0.0707	0.8657	no change	no	-0.095495	-0.062628	T_vs_N	RACK1_HUMAN Small ribosomal subunit protein RACK1 OS=Homo sapiens OX=9606 GN=RACK1 PE=1 SV=3	RACK1	RACK1	10399	Small ribosomal subunit protein RACK1	P63244
O14950	5073.92	3472.9	0.299	0.6845	-0.5469	0.4503	no change	no	-0.524314	-0.346488	T_vs_N	ML12B_HUMAN Myosin regulatory light chain 12B OS=Homo sapiens OX=9606 GN=MYL12B PE=1 SV=2	MYL12B	MYL12B	103910; 10627	Myosin regulatory light chain 12B	O14950
Q15029	4131.72	4288.55	0.7209	1.038	0.0538	0.8038	no change	no	-0.142119	-0.094847	T_vs_N	U5S1_HUMAN 116 kDa U5 small nuclear ribonucleoprotein component OS=Homo sapiens OX=9606 GN=EFTUD2 PE=1 SV=1	EFTUD2	EFTUD2	9343	116 kDa U5 small nuclear ribonucleoprotein component	Q15029
P01008	5523.55	2777.14	0.2568	0.5028	-0.9919	0.4056	no change	no	-0.590388	-0.391891	T_vs_N	ANT3_HUMAN Antithrombin-III OS=Homo sapiens OX=9606 GN=SERPINC1 PE=1 SV=1	SERPINC1	SERPINC1	462	Antithrombin-III	P01008
P63000	2807.73	5481.22	0.000136	1.9522	0.9651	0.006036	up	no	-3.83624	-2.21853	T_vs_N	RAC1_HUMAN Ras-related C3 botulinum toxin substrate 1 OS=Homo sapiens OX=9606 GN=RAC1 PE=1 SV=1	RAC1	RAC1	5879	Ras-related C3 botulinum toxin substrate 1	P63000
P13797	5680.05	2608.34	0.005698	0.4592	-1.1228	0.04167	down	no	-2.24352	-1.38007	T_vs_N	PLST_HUMAN Plastin-3 OS=Homo sapiens OX=9606 GN=PLS3 PE=1 SV=4	PLS3	PLS3	5358	Plastin-3	P13797
Q03135	4337.58	3823.45	0.7543	0.8815	-0.182	0.8295	no change	no	-0.12245	-0.081178	T_vs_N	CAV1_HUMAN Caveolin-1 OS=Homo sapiens OX=9606 GN=CAV1 PE=1 SV=4	CAV1	CAV1	857	Caveolin-1	Q03135
P62917	4897.64	3257.52	0.1945	0.6651	-0.5884	0.3388	no change	no	-0.711058	-0.470044	T_vs_N	RL8_HUMAN Large ribosomal subunit protein uL2 OS=Homo sapiens OX=9606 GN=RPL8 PE=1 SV=2	RPL8	RPL8	6132	Large ribosomal subunit protein uL2	P62917
Q9NRP7	5668.11	2467.98	0.04578	0.4354	-1.1996	0.1351	down	no	-1.33923	-0.869313	T_vs_N	STK36_HUMAN Serine/threonine-protein kinase 36 OS=Homo sapiens OX=9606 GN=STK36 PE=1 SV=2	STK36	STK36	27148	Serine/threonine-protein kinase 36	Q9NRP7
Q99536	2165.86	5927.01	0.01247	2.7366	1.4524	0.06396	up	no	-1.90379	-1.19402	T_vs_N	VAT1_HUMAN Synaptic vesicle membrane protein VAT-1 homolog OS=Homo sapiens OX=9606 GN=VAT1 PE=1 SV=2	VAT1	VAT1	10493	Synaptic vesicle membrane protein VAT-1 homolog	Q99536
P50454	3669.81	4373.36	0.4597	1.1917	0.253	0.5937	no change	no	-0.337516	-0.226426	T_vs_N	SERPH_HUMAN Serpin H1 OS=Homo sapiens OX=9606 GN=SERPINH1 PE=1 SV=2	SERPINH1	SERPINH1	871	Serpin H1	P50454
P62879	3624.44	4408.8	0.2434	1.2164	0.2826	0.3919	no change	no	-0.613662	-0.406814	T_vs_N	GBB2_HUMAN Guanine nucleotide-binding protein G(I)/G(S)/G(T) subunit beta-2 OS=Homo sapiens OX=9606 GN=GNB2 PE=1 SV=3	GNB2	GNB2	2783	Guanine nucleotide-binding protein G(I)/G(S)/G(T) subunit beta-2	P62879
P61978	4468	3556.8	0.2771	0.7961	-0.329	0.4272	no change	no	-0.557348	-0.369359	T_vs_N	HNRPK_HUMAN Heterogeneous nuclear ribonucleoprotein K OS=Homo sapiens OX=9606 GN=HNRNPK PE=1 SV=1	HNRNPK	HNRNPK	3190	Heterogeneous nuclear ribonucleoprotein K	P61978
P07305	4240.49	3739.95	0.7818	0.882	-0.1811	0.8502	no change	no	-0.106899	-0.070474	T_vs_N	H10_HUMAN Histone H1.0 OS=Homo sapiens OX=9606 GN=H1-0 PE=1 SV=3	H1-0	H1-0	3005	Histone H1.0	P07305
P06748	5196.6	2684.48	0.03743	0.5166	-0.9529	0.1204	no change	no	-1.42666	-0.919337	T_vs_N	NPM_HUMAN Nucleophosmin OS=Homo sapiens OX=9606 GN=NPM1 PE=1 SV=2	NPM1	NPM1	4869	Nucleophosmin	P06748
P17661	7691.17	157.002	0.1561	0.02041	-5.6146	0.293	down	no	-0.806569	-0.533118	T_vs_N	DESM_HUMAN Desmin OS=Homo sapiens OX=9606 GN=DES PE=1 SV=3	DES	DES	1674	Desmin	P17661
P07910	4430.99	3411.71	0.1363	0.77	-0.3771	0.2682	no change	no	-0.865472	-0.571525	T_vs_N	HNRPC_HUMAN Heterogeneous nuclear ribonucleoproteins C1/C2 OS=Homo sapiens OX=9606 GN=HNRNPC PE=1 SV=4	HNRNPC	HNRNPC	3183	Heterogeneous nuclear ribonucleoproteins C1/C2	P07910
P08311	1500.22	6335.33	0.01712	4.2229	2.0782	0.07613	up	no	-1.76624	-1.11839	T_vs_N	CATG_HUMAN Cathepsin G OS=Homo sapiens OX=9606 GN=CTSG PE=1 SV=2	CTSG	CTSG	1511	Cathepsin G	P08311
P04216	533.145	7269.32	0.1357	13.6348	3.7692	0.2678	up	no	-0.867388	-0.572173	T_vs_N	THY1_HUMAN Thy-1 membrane glycoprotein OS=Homo sapiens OX=9606 GN=THY1 PE=1 SV=2	THY1	THY1	7070	Thy-1 membrane glycoprotein	P04216
P00387	4264.5	3537.39	0.5052	0.8295	-0.2697	0.6322	no change	no	-0.296528	-0.199139	T_vs_N	NB5R3_HUMAN NADH-cytochrome b5 reductase 3 OS=Homo sapiens OX=9606 GN=CYB5R3 PE=1 SV=3	CYB5R3	CYB5R3	1727	NADH-cytochrome b5 reductase 3	P00387
P05187	6570.93	1222.79	0.01448	0.1861	-2.4259	0.06961	down	no	-1.83893	-1.15727	T_vs_N	PPB1_HUMAN Alkaline phosphatase, placental type OS=Homo sapiens OX=9606 GN=ALPP PE=1 SV=2	ALPP	ALPP	250	Alkaline phosphatase, placental type	P05187
P02774	4578.66	3202.02	0.4683	0.6993	-0.516	0.6009	no change	no	-0.329467	-0.221191	T_vs_N	VTDB_HUMAN Vitamin D-binding protein OS=Homo sapiens OX=9606 GN=GC PE=1 SV=2	GC	GC	2638	Vitamin D-binding protein	P02774
P35580	4963.15	2792.96	0.02315	0.5627	-0.8296	0.09114	no change	no	-1.63526	-1.04024	T_vs_N	MYH10_HUMAN Myosin-10 OS=Homo sapiens OX=9606 GN=MYH10 PE=1 SV=3	MYH10	MYH10	4628	Myosin-10	P35580
P19338	4673.74	3081.23	0.03311	0.6593	-0.601	0.1125	no change	no	-1.47991	-0.948809	T_vs_N	NUCL_HUMAN Nucleolin OS=Homo sapiens OX=9606 GN=NCL PE=1 SV=3	NCL	NCL	4691	Nucleolin	P19338
Q00839	4291.34	3447.73	0.2101	0.8034	-0.3158	0.3558	no change	no	-0.677553	-0.448782	T_vs_N	HNRPU_HUMAN Heterogeneous nuclear ribonucleoprotein U OS=Homo sapiens OX=9606 GN=HNRNPU PE=1 SV=6	HNRNPU	HNRNPU	3192	Heterogeneous nuclear ribonucleoprotein U	Q00839
P62424	4407.56	3314.22	0.2216	0.7519	-0.4114	0.3682	no change	no	-0.654411	-0.433904	T_vs_N	RL7A_HUMAN Large ribosomal subunit protein eL8 OS=Homo sapiens OX=9606 GN=RPL7A PE=1 SV=2	RPL7A	RPL7A	6130	Large ribosomal subunit protein eL8	P62424
P30048	4615.25	3062.21	0.02455	0.6635	-0.5918	0.09429	no change	no	-1.60977	-1.02549	T_vs_N	PRDX3_HUMAN Thioredoxin-dependent peroxide reductase, mitochondrial OS=Homo sapiens OX=9606 GN=PRDX3 PE=1 SV=3	PRDX3	PRDX3	10935	Thioredoxin-dependent peroxide reductase, mitochondrial	P30048
P12429	3029.88	4619.63	0.02382	1.5247	0.6085	0.09243	up	no	-1.62288	-1.03414	T_vs_N	ANXA3_HUMAN Annexin A3 OS=Homo sapiens OX=9606 GN=ANXA3 PE=1 SV=3	ANXA3	ANXA3	306	Annexin A3	P12429
P17844	3875.58	3745.68	0.8693	0.9665	-0.0492	0.9142	no change	no	-0.060825	-0.038954	T_vs_N	DDX5_HUMAN Probable ATP-dependent RNA helicase DDX5 OS=Homo sapiens OX=9606 GN=DDX5 PE=1 SV=1	DDX5	DDX5	1655	Probable ATP-dependent RNA helicase DDX5	P17844
P78417	3549.55	4065.23	0.353	1.1453	0.1957	0.5017	no change	no	-0.452213	-0.299547	T_vs_N	GSTO1_HUMAN Glutathione S-transferase omega-1 OS=Homo sapiens OX=9606 GN=GSTO1 PE=1 SV=2	GSTO1	GSTO1	9446	Glutathione S-transferase omega-1	P78417
P46776	4060.87	3552.56	0.6397	0.8748	-0.193	0.7437	no change	no	-0.194017	-0.128596	T_vs_N	RL27A_HUMAN Large ribosomal subunit protein uL15 OS=Homo sapiens OX=9606 GN=RPL27A PE=1 SV=2	RPL27A	RPL27A	6157	Large ribosomal subunit protein uL15	P46776
P59998	3233.23	4367.45	0.088	1.3508	0.4338	0.2012	no change	no	-1.05547	-0.69635	T_vs_N	ARPC4_HUMAN Actin-related protein 2/3 complex subunit 4 OS=Homo sapiens OX=9606 GN=ARPC4 PE=1 SV=3	ARPC4	ARPC4	10093	Actin-related protein 2/3 complex subunit 4	P59998
P22105	6161.62	1436.61	0.1803	0.2332	-2.1004	0.3224	down	no	-0.74398	-0.491591	T_vs_N	TENX_HUMAN Tenascin-X OS=Homo sapiens OX=9606 GN=TNXB PE=1 SV=5	TNXB	TNXB	7148	Tenascin-X	P22105
P49368	3674.48	3917	0.6905	1.066	0.0922	0.7827	no change	no	-0.16083	-0.106399	T_vs_N	TCPG_HUMAN T-complex protein 1 subunit gamma OS=Homo sapiens OX=9606 GN=CCT3 PE=1 SV=4	CCT3	CCT3	7203	T-complex protein 1 subunit gamma	P49368
P62263	4374.84	3207	0.1547	0.7331	-0.4479	0.2911	no change	no	-0.810482	-0.535943	T_vs_N	RS14_HUMAN Small ribosomal subunit protein uS11 OS=Homo sapiens OX=9606 GN=RPS14 PE=1 SV=3	RPS14	RPS14	6208	Small ribosomal subunit protein uS11	P62263
Q07020	4405.86	3166.36	0.02666	0.7187	-0.4765	0.09836	no change	no	-1.57398	-1.00714	T_vs_N	RL18_HUMAN Large ribosomal subunit protein eL18 OS=Homo sapiens OX=9606 GN=RPL18 PE=1 SV=2	RPL18	RPL18	6141	Large ribosomal subunit protein eL18	Q07020
Q9NUV7	2836.66	4696.95	0.1571	1.6558	0.7275	0.294	up	no	-0.803796	-0.531638	T_vs_N	SPTC3_HUMAN Serine palmitoyltransferase 3 OS=Homo sapiens OX=9606 GN=SPTLC3 PE=1 SV=3	SPTLC3	SPTLC3	55304	Serine palmitoyltransferase 3	Q9NUV7
P0DPH7	3879.95	3639.82	0.8324	0.9381	-0.0922	0.8871	no change	no	-0.079663	-0.052023	T_vs_N	TBA3C_HUMAN Tubulin alpha-3C chain OS=Homo sapiens OX=9606 GN=TUBA3C PE=1 SV=1	TUBA3C	TUBA3C	113457; 7278	Tubulin alpha-3C chain	P0DPH7
A0A0A0MRZ8	4076.97	3342.39	0.6385	0.8198	-0.2867	0.7427	no change	no	-0.194832	-0.129181	T_vs_N	KVD11_HUMAN Immunoglobulin kappa variable 3D-11 OS=Homo sapiens OX=9606 GN=IGKV3D-11 PE=3 SV=6	IGKV3D-11	IGKV3D-11	28876	Immunoglobulin kappa variable 3D-11	A0A0A0MRZ8
Q13813	3883.37	3498.3	0.635	0.9008	-0.1507	0.7398	no change	no	-0.197219	-0.13088	T_vs_N	SPTN1_HUMAN Spectrin alpha chain, non-erythrocytic 1 OS=Homo sapiens OX=9606 GN=SPTAN1 PE=1 SV=3	SPTAN1	SPTAN1	6709	Spectrin alpha chain, non-erythrocytic 1	Q13813
P38646	3853.02	3508.59	0.5719	0.9106	-0.1351	0.6873	no change	no	-0.242672	-0.162847	T_vs_N	GRP75_HUMAN Stress-70 protein, mitochondrial OS=Homo sapiens OX=9606 GN=HSPA9 PE=1 SV=2	HSPA9	HSPA9	3313	Stress-70 protein, mitochondrial	P38646
Q9NQC3	3688.83	3579.5	0.8733	0.9704	-0.0433	0.9176	no change	no	-0.058832	-0.037342	T_vs_N	RTN4_HUMAN Reticulon-4 OS=Homo sapiens OX=9606 GN=RTN4 PE=1 SV=2	RTN4	RTN4	57142	Reticulon-4	Q9NQC3
P30050	4292.18	2920.36	0.01341	0.6804	-0.5555	0.06684	no change	no	-1.87225	-1.1749	T_vs_N	RL12_HUMAN Large ribosomal subunit protein uL11 OS=Homo sapiens OX=9606 GN=RPL12 PE=1 SV=1	RPL12	RPL12	6136	Large ribosomal subunit protein uL11	P30050
P09525	3322.39	3865.85	0.5992	1.1636	0.2186	0.7096	no change	no	-0.222421	-0.14898	T_vs_N	ANXA4_HUMAN Annexin A4 OS=Homo sapiens OX=9606 GN=ANXA4 PE=1 SV=4	ANXA4	ANXA4	307	Annexin A4	P09525
P23921	5084.64	2099.25	0.0054	0.4129	-1.2761	0.04078	down	no	-2.2668	-1.38945	T_vs_N	RIR1_HUMAN Ribonucleoside-diphosphate reductase large subunit OS=Homo sapiens OX=9606 GN=RRM1 PE=1 SV=1	RRM1	RRM1	6240	Ribonucleoside-diphosphate reductase large subunit	P23921
P62241	3515.24	3631.86	0.847	1.0332	0.0471	0.8986	no change	no	-0.072111	-0.046429	T_vs_N	RS8_HUMAN Small ribosomal subunit protein eS8 OS=Homo sapiens OX=9606 GN=RPS8 PE=1 SV=2	RPS8	RPS8	6202	Small ribosomal subunit protein eS8	P62241
P07099	4407.28	2696.57	0.2558	0.6118	-0.7089	0.4045	no change	no	-0.592082	-0.393071	T_vs_N	HYEP_HUMAN Epoxide hydrolase 1 OS=Homo sapiens OX=9606 GN=EPHX1 PE=1 SV=1	EPHX1	EPHX1	2052	Epoxide hydrolase 1	P07099
P69891	5338.02	1747.2	0.1344	0.3273	-1.6113	0.2663	down	no	-0.871568	-0.574613	T_vs_N	HBG1_HUMAN Hemoglobin subunit gamma-1 OS=Homo sapiens OX=9606 GN=HBG1 PE=1 SV=3	HBG1	HBG1	3047	Hemoglobin subunit gamma-1	P69891
Q96I24	4283.31	2799.44	0.02292	0.6536	-0.6135	0.09073	no change	no	-1.6396	-1.0422	T_vs_N	FUBP3_HUMAN Far upstream element-binding protein 3 OS=Homo sapiens OX=9606 GN=FUBP3 PE=1 SV=2	FUBP3	FUBP3	8939	Far upstream element-binding protein 3	Q96I24
P47755	3432.38	3637.83	0.8223	1.0599	0.0839	0.8799	no change	no	-0.084964	-0.055562	T_vs_N	CAZA2_HUMAN F-actin-capping protein subunit alpha-2 OS=Homo sapiens OX=9606 GN=CAPZA2 PE=1 SV=3	CAPZA2	CAPZA2	830	F-actin-capping protein subunit alpha-2	P47755
P30043	3219.53	3786.64	0.6652	1.1761	0.234	0.763	no change	no	-0.177041	-0.11747	T_vs_N	BLVRB_HUMAN Flavin reductase (NADPH) OS=Homo sapiens OX=9606 GN=BLVRB PE=1 SV=3	BLVRB	BLVRB	645	Flavin reductase (NADPH)	P30043
P68366	3708.28	3295.09	0.7532	0.8886	-0.1704	0.8287	no change	no	-0.123084	-0.081597	T_vs_N	TBA4A_HUMAN Tubulin alpha-4A chain OS=Homo sapiens OX=9606 GN=TUBA4A PE=1 SV=1	TUBA4A	TUBA4A	7277	Tubulin alpha-4A chain	P68366
P60660	3734.87	3266.98	0.5927	0.8747	-0.1931	0.7043	no change	no	-0.227158	-0.152236	T_vs_N	MYL6_HUMAN Myosin light polypeptide 6 OS=Homo sapiens OX=9606 GN=MYL6 PE=1 SV=2	MYL6	MYL6	4637	Myosin light polypeptide 6	P60660
P35268	3807.56	3176.75	0.4457	0.8343	-0.2614	0.5814	no change	no	-0.350948	-0.235518	T_vs_N	RL22_HUMAN Large ribosomal subunit protein eL22 OS=Homo sapiens OX=9606 GN=RPL22 PE=1 SV=2	RPL22	RPL22	6146	Large ribosomal subunit protein eL22	P35268
P46782	3753.58	3227.01	0.5032	0.8597	-0.2181	0.6311	no change	no	-0.298251	-0.199895	T_vs_N	RS5_HUMAN Small ribosomal subunit protein uS7 OS=Homo sapiens OX=9606 GN=RPS5 PE=1 SV=4	RPS5	RPS5	6193	Small ribosomal subunit protein uS7	P46782
P36955	3686.11	3252.46	0.7487	0.8824	-0.1805	0.8255	no change	no	-0.125686	-0.083278	T_vs_N	PEDF_HUMAN Pigment epithelium-derived factor OS=Homo sapiens OX=9606 GN=SERPINF1 PE=1 SV=4	SERPINF1	SERPINF1	5176	Pigment epithelium-derived factor	P36955
P12277	5022.28	1903.39	0.000129	0.379	-1.3997	0.005928	down	no	-3.85824	-2.22636	T_vs_N	KCRB_HUMAN Creatine kinase B-type OS=Homo sapiens OX=9606 GN=CKB PE=1 SV=1	CKB	CKB	1152	Creatine kinase B-type	P12277
P50990	3490.1	3430.82	0.8911	0.983	-0.0247	0.9283	no change	no	-0.050069	-0.032307	T_vs_N	TCPQ_HUMAN T-complex protein 1 subunit theta OS=Homo sapiens OX=9606 GN=CCT8 PE=1 SV=4	CCT8	CCT8	10694	T-complex protein 1 subunit theta	P50990
P27824	2477.6	4409.6	0.001267	1.7798	0.8317	0.01943	up	no	-2.89381	-1.7113	T_vs_N	CALX_HUMAN Calnexin OS=Homo sapiens OX=9606 GN=CANX PE=1 SV=2	CANX	CANX	821	Calnexin	P27824
P35579	2928.66	3940.45	0.2829	1.3455	0.4281	0.4331	no change	no	-0.548352	-0.363402	T_vs_N	MYH9_HUMAN Myosin-9 OS=Homo sapiens OX=9606 GN=MYH9 PE=1 SV=4	MYH9	MYH9	4627	Myosin-9	P35579
P02458	806.751	6018.75	0.007568	7.4605	2.8993	0.04865	up	no	-2.12045	-1.31283	T_vs_N	CO2A1_HUMAN Collagen alpha-1(II) chain OS=Homo sapiens OX=9606 GN=COL2A1 PE=1 SV=3	COL2A1	COL2A1	1280	Collagen alpha-1(II) chain	P02458
P16401	2713.83	4048.89	0.06642	1.4919	0.5772	0.1705	no change	no	-1.17764	-0.76825	T_vs_N	H15_HUMAN Histone H1.5 OS=Homo sapiens OX=9606 GN=H1-5 PE=1 SV=3	H1-5	H1-5	3009	Histone H1.5	P16401
A2NJV5	3464.05	3261.65	0.8918	0.9416	-0.0868	0.9283	no change	no	-0.049728	-0.032307	T_vs_N	KV229_HUMAN Immunoglobulin kappa variable 2-29 OS=Homo sapiens OX=9606 GN=IGKV2-29 PE=1 SV=2	IGKV2-29	IGKV2-29	28920	Immunoglobulin kappa variable 2-29	A2NJV5
Q9Y277	3871.38	2822.25	0.5686	0.729	-0.456	0.6843	no change	no	-0.245186	-0.164747	T_vs_N	VDAC3_HUMAN Non-selective voltage-gated ion channel VDAC3 OS=Homo sapiens OX=9606 GN=VDAC3 PE=1 SV=1	VDAC3	VDAC3	7419	Voltage-dependent anion-selective channel protein 3	Q9Y277
Q13151	3630.73	3056.68	0.4708	0.8419	-0.2483	0.6026	no change	no	-0.327154	-0.219964	T_vs_N	ROA0_HUMAN Heterogeneous nuclear ribonucleoprotein A0 OS=Homo sapiens OX=9606 GN=HNRNPA0 PE=1 SV=1	HNRNPA0	HNRNPA0	10949	Heterogeneous nuclear ribonucleoprotein A0	Q13151
P61353	3919.89	2766.45	0.03207	0.7057	-0.5029	0.1104	no change	no	-1.49377	-0.956992	T_vs_N	RL27_HUMAN Large ribosomal subunit protein eL27 OS=Homo sapiens OX=9606 GN=RPL27 PE=1 SV=2	RPL27	RPL27	6155	Large ribosomal subunit protein eL27	P61353
Q6YHK3	708.113	5966.39	0.1963	8.4258	3.0748	0.3406	up	no	-0.707058	-0.467743	T_vs_N	CD109_HUMAN CD109 antigen OS=Homo sapiens OX=9606 GN=CD109 PE=1 SV=2	CD109	CD109	135228	CD109 antigen	Q6YHK3
P04114	4058.76	2598.16	0.4206	0.6401	-0.6436	0.5609	no change	no	-0.37612	-0.251107	T_vs_N	APOB_HUMAN Apolipoprotein B-100 OS=Homo sapiens OX=9606 GN=APOB PE=1 SV=3	APOB	APOB	338	Apolipoprotein B-100	P04114
P49773	3099.54	3515.15	0.3515	1.1341	0.1815	0.5002	no change	no	-0.454062	-0.300848	T_vs_N	HINT1_HUMAN Adenosine 5'-monophosphoramidase HINT1 OS=Homo sapiens OX=9606 GN=HINT1 PE=1 SV=2	HINT1	HINT1	3094	Adenosine 5'-monophosphoramidase HINT1	P49773
P04843	2828.29	3780.23	0.002461	1.3366	0.4186	0.02692	no change	no	-2.60713	-1.56976	T_vs_N	RPN1_HUMAN Dolichyl-diphosphooligosaccharide--protein glycosyltransferase subunit 1 OS=Homo sapiens OX=9606 GN=RPN1 PE=1 SV=1	RPN1	RPN1	6184	Dolichyl-diphosphooligosaccharide--protein glycosyltransferase subunit 1	P04843
P62750	3987.99	2606.51	0.04453	0.6536	-0.6135	0.1333	no change	no	-1.35125	-0.875137	T_vs_N	RL23A_HUMAN Large ribosomal subunit protein uL23 OS=Homo sapiens OX=9606 GN=RPL23A PE=1 SV=1	RPL23A	RPL23A	6147	Large ribosomal subunit protein uL23	P62750
P00403	3862.72	2705.57	0.4794	0.7004	-0.5137	0.61	no change	no	-0.319293	-0.214663	T_vs_N	COX2_HUMAN Cytochrome c oxidase subunit 2 OS=Homo sapiens OX=9606 GN=MT-CO2 PE=1 SV=1	MT-CO2	MT-CO2	4513; 107075310	Cytochrome c oxidase subunit 2	P00403
P19823	3396.17	3151.95	0.8393	0.9281	-0.1076	0.8924	no change	no	-0.076078	-0.049436	T_vs_N	ITIH2_HUMAN Inter-alpha-trypsin inhibitor heavy chain H2 OS=Homo sapiens OX=9606 GN=ITIH2 PE=1 SV=2	ITIH2	ITIH2	3698	Inter-alpha-trypsin inhibitor heavy chain H2	P19823
P21980	855.848	5675.06	0.2161	6.6309	2.7292	0.3628	up	no	-0.665325	-0.440321	T_vs_N	TGM2_HUMAN Protein-glutamine gamma-glutamyltransferase 2 OS=Homo sapiens OX=9606 GN=TGM2 PE=1 SV=2	TGM2	TGM2	7052	Protein-glutamine gamma-glutamyltransferase 2	P21980
P40429	3534.23	2983.48	0.3294	0.8442	-0.2443	0.4818	no change	no	-0.482263	-0.317124	T_vs_N	RL13A_HUMAN Large ribosomal subunit protein uL13 OS=Homo sapiens OX=9606 GN=RPL13A PE=1 SV=2	RPL13A	RPL13A	23521	Large ribosomal subunit protein uL13	P40429
P50914	3225.24	3288.96	0.9341	1.0198	0.0283	0.9573	no change	no	-0.029602	-0.018947	T_vs_N	RL14_HUMAN Large ribosomal subunit protein eL14 OS=Homo sapiens OX=9606 GN=RPL14 PE=1 SV=4	RPL14	RPL14	9045	Large ribosomal subunit protein eL14	P50914
P84243	4135.37	2362.93	0.03429	0.5714	-0.8074	0.1149	no change	no	-1.46471	-0.939642	T_vs_N	H33_HUMAN Histone H3.3 OS=Homo sapiens OX=9606 GN=H3-3A PE=1 SV=2	H3-3A	H3-3A	3021; 440926; 3020	Histone H3.3	P84243
P27105	2472.33	4005.43	0.06668	1.6201	0.6961	0.1709	up	no	-1.17594	-0.767233	T_vs_N	STOM_HUMAN Stomatin OS=Homo sapiens OX=9606 GN=STOM PE=1 SV=3	STOM	STOM	2040	Stomatin	P27105
P08195	4534.72	1915.47	0.053	0.4224	-1.2433	0.1485	down	no	-1.27564	-0.828244	T_vs_N	4F2_HUMAN Amino acid transporter heavy chain SLC3A2 OS=Homo sapiens OX=9606 GN=SLC3A2 PE=1 SV=3	SLC3A2	SLC3A2	6520	Amino acid transporter heavy chain SLC3A2	P08195
P24534	3118.32	3315.08	0.6301	1.0631	0.0883	0.7353	no change	no	-0.200584	-0.13353	T_vs_N	EF1B_HUMAN Elongation factor 1-beta OS=Homo sapiens OX=9606 GN=EEF1B2 PE=1 SV=3	EEF1B2	EEF1B2	1933	Elongation factor 1-beta	P24534
Q16658	3501.29	2926.47	0.1162	0.8358	-0.2588	0.2418	no change	no	-0.934756	-0.616526	T_vs_N	FSCN1_HUMAN Fascin OS=Homo sapiens OX=9606 GN=FSCN1 PE=1 SV=3	FSCN1	FSCN1	6624	Fascin	Q16658
P23142	4873.21	1549.37	0.0816	0.3179	-1.6534	0.1923	down	no	-1.08826	-0.715998	T_vs_N	FBLN1_HUMAN Fibulin-1 OS=Homo sapiens OX=9606 GN=FBLN1 PE=1 SV=4	FBLN1	FBLN1	2192	Fibulin-1	P23142
P10412	4177.9	2241.16	0.1005	0.5364	-0.8986	0.2197	no change	no	-0.997791	-0.65815	T_vs_N	H14_HUMAN Histone H1.4 OS=Homo sapiens OX=9606 GN=H1-4 PE=1 SV=2	H1-4	H1-4	3008	Histone H1.4	P10412
Q9UBI6	4090.13	2311.34	0.09184	0.5651	-0.8234	0.2074	no change	no	-1.03692	-0.68317	T_vs_N	GBG12_HUMAN Guanine nucleotide-binding protein G(I)/G(S)/G(O) subunit gamma-12 OS=Homo sapiens OX=9606 GN=GNG12 PE=1 SV=3	GNG12	GNG12	55970	Guanine nucleotide-binding protein G(I)/G(S)/G(O) subunit gamma-12	Q9UBI6
P31415	6138.53	248.762	0.4318	0.04052	-4.6252	0.5696	down	no	-0.364707	-0.244422	T_vs_N	CASQ1_HUMAN Calsequestrin-1 OS=Homo sapiens OX=9606 GN=CASQ1 PE=1 SV=3	CASQ1	CASQ1	844	Calsequestrin-1	P31415
Q92954	6156.71	222.997	0.1038	0.03622	-4.7871	0.2242	down	no	-0.983761	-0.649345	T_vs_N	PRG4_HUMAN Proteoglycan 4 OS=Homo sapiens OX=9606 GN=PRG4 PE=1 SV=3	PRG4	PRG4	10216	Proteoglycan 4	Q92954
P10809	3774.24	2581.89	0.07418	0.6841	-0.5477	0.1813	no change	no	-1.12966	-0.741578	T_vs_N	CH60_HUMAN 60 kDa heat shock protein, mitochondrial OS=Homo sapiens OX=9606 GN=HSPD1 PE=1 SV=2	HSPD1	HSPD1	3329	60 kDa heat shock protein, mitochondrial	P10809
Q14697	2438.45	3903.88	0.000413	1.601	0.679	0.0109	up	no	-3.37397	-1.96218	T_vs_N	GANAB_HUMAN Neutral alpha-glucosidase AB OS=Homo sapiens OX=9606 GN=GANAB PE=1 SV=3	GANAB	GANAB	23193	Neutral alpha-glucosidase AB	Q14697
Q15185	2878.63	3453.28	0.3195	1.1996	0.2626	0.4719	no change	no	-0.495516	-0.326141	T_vs_N	TEBP_HUMAN Prostaglandin E synthase 3 OS=Homo sapiens OX=9606 GN=PTGES3 PE=1 SV=1	PTGES3	PTGES3	10728	Prostaglandin E synthase 3	Q15185
P98160	4124.64	2206.52	0.141	0.535	-0.9024	0.2747	no change	no	-0.85075	-0.561126	T_vs_N	PGBM_HUMAN Basement membrane-specific heparan sulfate proteoglycan core protein OS=Homo sapiens OX=9606 GN=HSPG2 PE=1 SV=4	HSPG2	HSPG2	3339	Basement membrane-specific heparan sulfate proteoglycan core protein	P98160
P51149	2365.38	3937.64	0.03731	1.6647	0.7353	0.1202	up	no	-1.42806	-0.920059	T_vs_N	RAB7A_HUMAN Ras-related protein Rab-7a OS=Homo sapiens OX=9606 GN=RAB7A PE=1 SV=1	RAB7A	RAB7A	7879	Ras-related protein Rab-7a	P51149
P06744	3466.6	2833	0.1452	0.8172	-0.2912	0.2798	no change	no	-0.838003	-0.553137	T_vs_N	G6PI_HUMAN Glucose-6-phosphate isomerase OS=Homo sapiens OX=9606 GN=GPI PE=1 SV=4	GPI	GPI	2821	Glucose-6-phosphate isomerase	P06744
P29692	3166.82	3127.06	0.9272	0.9874	-0.0183	0.9519	no change	no	-0.032822	-0.021404	T_vs_N	EF1D_HUMAN Elongation factor 1-delta OS=Homo sapiens OX=9606 GN=EEF1D PE=1 SV=5	EEF1D	EEF1D	1936	Elongation factor 1-delta	P29692
O60264	3556.64	2704.08	0.1495	0.7603	-0.3954	0.2852	no change	no	-0.82533	-0.544835	T_vs_N	SMCA5_HUMAN SWI/SNF-related matrix-associated actin-dependent regulator of chromatin subfamily A member 5 OS=Homo sapiens OX=9606 GN=SMARCA5 PE=1 SV=1	SMARCA5	SMARCA5	8467	SWI/SNF-related matrix-associated actin-dependent regulator of chromatin subfamily A member 5	O60264
P12235	4168.68	2064.36	0.6294	0.4952	-1.0139	0.7347	down	no	-0.201066	-0.133884	T_vs_N	ADT1_HUMAN ADP/ATP translocase 1 OS=Homo sapiens OX=9606 GN=SLC25A4 PE=1 SV=4	SLC25A4	SLC25A4	291	ADP/ATP translocase 1	P12235
P62318	3454.83	2773.54	0.2037	0.8028	-0.3169	0.3483	no change	no	-0.690988	-0.458034	T_vs_N	SMD3_HUMAN Small nuclear ribonucleoprotein Sm D3 OS=Homo sapiens OX=9606 GN=SNRPD3 PE=1 SV=1	SNRPD3	SNRPD3	6634	Small nuclear ribonucleoprotein Sm D3	P62318
P55072	3481.87	2735.67	0.04119	0.7857	-0.3479	0.1272	no change	no	-1.3851	-0.895479	T_vs_N	TERA_HUMAN Transitional endoplasmic reticulum ATPase OS=Homo sapiens OX=9606 GN=VCP PE=1 SV=4	VCP	VCP	7415	Transitional endoplasmic reticulum ATPase	P55072
P63313	3186.15	3024.32	0.839	0.9492	-0.0752	0.8923	no change	no	-0.076233	-0.049484	T_vs_N	TYB10_HUMAN Thymosin beta-10 OS=Homo sapiens OX=9606 GN=TMSB10 PE=1 SV=2	TMSB10	TMSB10	9168	Thymosin beta-10	P63313
P62913	3368.59	2841.54	0.3398	0.8435	-0.2455	0.4908	no change	no	-0.468764	-0.309087	T_vs_N	RL11_HUMAN Large ribosomal subunit protein uL5 OS=Homo sapiens OX=9606 GN=RPL11 PE=1 SV=2	RPL11	RPL11	6135	Large ribosomal subunit protein uL5	P62913
P31943	3307.37	2899.71	0.386	0.8767	-0.1898	0.5318	no change	no	-0.413401	-0.274244	T_vs_N	HNRH1_HUMAN Heterogeneous nuclear ribonucleoprotein H OS=Homo sapiens OX=9606 GN=HNRNPH1 PE=1 SV=4	HNRNPH1	HNRNPH1	3187	Heterogeneous nuclear ribonucleoprotein H	P31943
P04196	2528.45	3654.88	0.1949	1.4455	0.5316	0.3391	no change	no	-0.710166	-0.469659	T_vs_N	HRG_HUMAN Histidine-rich glycoprotein OS=Homo sapiens OX=9606 GN=HRG PE=1 SV=1	HRG	HRG	3273	Histidine-rich glycoprotein	P04196
P19827	3700.34	2475.07	0.4584	0.6689	-0.5801	0.5923	no change	no	-0.338746	-0.227451	T_vs_N	ITIH1_HUMAN Inter-alpha-trypsin inhibitor heavy chain H1 OS=Homo sapiens OX=9606 GN=ITIH1 PE=1 SV=3	ITIH1	ITIH1	3697	Inter-alpha-trypsin inhibitor heavy chain H1	P19827
Q01105	3964.33	2207.2	0.003073	0.5568	-0.8448	0.03009	no change	no	-2.51103	-1.52143	T_vs_N	SET_HUMAN Protein SET OS=Homo sapiens OX=9606 GN=SET PE=1 SV=3	SET	SET	6418	Protein SET	Q01105
P60981	3773.19	2398.03	0.005708	0.6355	-0.654	0.04167	no change	no	-2.24276	-1.38007	T_vs_N	DEST_HUMAN Destrin OS=Homo sapiens OX=9606 GN=DSTN PE=1 SV=3	DSTN	DSTN	11034	Destrin	P60981
P37837	3520.25	2647.25	0.01325	0.752	-0.4112	0.06622	no change	no	-1.87746	-1.17894	T_vs_N	TALDO_HUMAN Transaldolase OS=Homo sapiens OX=9606 GN=TALDO1 PE=1 SV=2	TALDO1	TALDO1	6888	Transaldolase	P37837
P15090	6031.4	125.006	0.09688	0.02073	-5.5921	0.2143	down	no	-1.01372	-0.668958	T_vs_N	FABP4_HUMAN Fatty acid-binding protein, adipocyte OS=Homo sapiens OX=9606 GN=FABP4 PE=1 SV=3	FABP4	FABP4	2167	Fatty acid-binding protein, adipocyte	P15090
P31327	5005.22	1150.06	0.02292	0.2298	-2.1215	0.09073	down	no	-1.6396	-1.0422	T_vs_N	CPSM_HUMAN Carbamoyl-phosphate synthase [ammonia], mitochondrial OS=Homo sapiens OX=9606 GN=CPS1 PE=1 SV=2	CPS1	CPS1	1373	Carbamoyl-phosphate synthase [ammonia], mitochondrial	P31327
P62244	3315.49	2811.17	0.2208	0.8479	-0.238	0.3675	no change	no	-0.655981	-0.434731	T_vs_N	RS15A_HUMAN Small ribosomal subunit protein uS8 OS=Homo sapiens OX=9606 GN=RPS15A PE=1 SV=2	RPS15A	RPS15A	6210	Small ribosomal subunit protein uS8	P62244
Q04828	4429.69	1693.16	0.01739	0.3822	-1.3876	0.07661	down	no	-1.75945	-1.11566	T_vs_N	AK1C1_HUMAN Aldo-keto reductase family 1 member C1 OS=Homo sapiens OX=9606 GN=AKR1C1 PE=1 SV=1	AKR1C1	AKR1C1	1645	Aldo-keto reductase family 1 member C1	Q04828
P30046	3202.23	2916.96	0.2215	0.9109	-0.1346	0.3682	no change	no	-0.654607	-0.433904	T_vs_N	DOPD_HUMAN D-dopachrome decarboxylase OS=Homo sapiens OX=9606 GN=DDT PE=1 SV=3	DDT	DDT	100037417; 1652	D-dopachrome decarboxylase	P30046
P05452	4026.9	2070.44	0.1626	0.5142	-0.9596	0.3003	no change	no	-0.788853	-0.52243	T_vs_N	TETN_HUMAN Tetranectin OS=Homo sapiens OX=9606 GN=CLEC3B PE=1 SV=3	CLEC3B	CLEC3B	7123	Tetranectin	P05452
P01861	4049.78	2043.47	0.2876	0.5046	-0.9868	0.4381	no change	no	-0.541196	-0.358417	T_vs_N	IGHG4_HUMAN Immunoglobulin heavy constant gamma 4 OS=Homo sapiens OX=9606 GN=IGHG4 PE=1 SV=2	IGHG4	IGHG4	3503	Immunoglobulin heavy constant gamma 4	P01861
Q13642	5676.36	409.407	0.2177	0.07212	-3.7935	0.3647	down	no	-0.662122	-0.438052	T_vs_N	FHL1_HUMAN Four and a half LIM domains protein 1 OS=Homo sapiens OX=9606 GN=FHL1 PE=1 SV=4	FHL1	FHL1	2273	Four and a half LIM domains protein 1	Q13642
P62899	3470.52	2601.15	0.1784	0.7495	-0.416	0.3199	no change	no	-0.748581	-0.494972	T_vs_N	RL31_HUMAN Large ribosomal subunit protein eL31 OS=Homo sapiens OX=9606 GN=RPL31 PE=1 SV=1	RPL31	RPL31	6160	Large ribosomal subunit protein eL31	P62899
P39656	2531.54	3510.56	0.000607	1.3867	0.4717	0.0134	no change	no	-3.20986	-1.87257	T_vs_N	OST48_HUMAN Dolichyl-diphosphooligosaccharide--protein glycosyltransferase 48 kDa subunit OS=Homo sapiens OX=9606 GN=DDOST PE=1 SV=4	DDOST	DDOST	1650	Dolichyl-diphosphooligosaccharide--protein glycosyltransferase 48 kDa subunit	P39656
P12956	3347.33	2691.34	0.03358	0.804	-0.3147	0.1135	no change	no	-1.47379	-0.944966	T_vs_N	XRCC6_HUMAN X-ray repair cross-complementing protein 6 OS=Homo sapiens OX=9606 GN=XRCC6 PE=1 SV=2	XRCC6	XRCC6	2547	X-ray repair cross-complementing protein 6	P12956
P48735	4112.48	1894.54	0.5001	0.4607	-1.1181	0.6286	down	no	-0.300934	-0.201619	T_vs_N	IDHP_HUMAN Isocitrate dehydrogenase [NADP], mitochondrial OS=Homo sapiens OX=9606 GN=IDH2 PE=1 SV=2	IDH2	IDH2	3418	Isocitrate dehydrogenase [NADP], mitochondrial	P48735
P18206	3740.41	2261.34	0.1605	0.6046	-0.7259	0.2978	no change	no	-0.794498	-0.526061	T_vs_N	VINC_HUMAN Vinculin OS=Homo sapiens OX=9606 GN=VCL PE=1 SV=4	VCL	VCL	7414	Vinculin	P18206
P05109	1232.65	4699.19	0.02881	3.8123	1.9307	0.1033	up	no	-1.54031	-0.985858	T_vs_N	S10A8_HUMAN Protein S100-A8 OS=Homo sapiens OX=9606 GN=S100A8 PE=1 SV=1	S100A8	S100A8	6279	Protein S100-A8	P05109
Q03252	3157.49	2774.27	0.5752	0.8786	-0.1867	0.6899	no change	no	-0.240174	-0.161208	T_vs_N	LMNB2_HUMAN Lamin-B2 OS=Homo sapiens OX=9606 GN=LMNB2 PE=1 SV=4	LMNB2	LMNB2	84823	Lamin-B2	Q03252
P21283	178.244	551.104	0	3.0918	1.6284	0.000264	up	yes	-4.99094	-3.56162	T_vs_N	VATC1_HUMAN V-type proton ATPase subunit C 1 OS=Homo sapiens OX=9606 GN=ATP6V1C1 PE=1 SV=4	ATP6V1C1	ATP6V1C1	528	V-type proton ATPase subunit C 1	P21283
O60662	5693.23	209.491	0.4199	0.0368	-4.7642	0.5602	down	no	-0.376844	-0.251649	T_vs_N	KLH41_HUMAN Kelch-like protein 41 OS=Homo sapiens OX=9606 GN=KLHL41 PE=1 SV=2	KLHL41	KLHL41	10324	Kelch-like protein 41	O60662
P02765	3448.6	2434.66	0.4587	0.706	-0.5023	0.5926	no change	no	-0.338462	-0.227231	T_vs_N	FETUA_HUMAN Alpha-2-HS-glycoprotein OS=Homo sapiens OX=9606 GN=AHSG PE=1 SV=2	AHSG	AHSG	197	Alpha-2-HS-glycoprotein	P02765
P50502	3247.22	2617.11	0.01914	0.806	-0.3111	0.08149	no change	no	-1.71783	-1.08884	T_vs_N	F10A1_HUMAN Hsc70-interacting protein OS=Homo sapiens OX=9606 GN=ST13 PE=1 SV=2	ST13	ST13	6767	Hsc70-interacting protein	P50502
P11940	3394.32	2468.08	0.03898	0.7271	-0.4598	0.1232	no change	no	-1.40905	-0.909354	T_vs_N	PABP1_HUMAN Polyadenylate-binding protein 1 OS=Homo sapiens OX=9606 GN=PABPC1 PE=1 SV=2	PABPC1	PABPC1	26986	Polyadenylate-binding protein 1	P11940
P26373	3542.34	2306.37	0.0727	0.6511	-0.619	0.1793	no change	no	-1.13841	-0.746395	T_vs_N	RL13_HUMAN Large ribosomal subunit protein eL13 OS=Homo sapiens OX=9606 GN=RPL13 PE=1 SV=4	RPL13	RPL13	6137	Large ribosomal subunit protein eL13	P26373
Q14956	1351.76	4486.79	0.01994	3.3192	1.7308	0.08358	up	no	-1.70006	-1.07785	T_vs_N	GPNMB_HUMAN Transmembrane glycoprotein NMB OS=Homo sapiens OX=9606 GN=GPNMB PE=1 SV=2	GPNMB	GPNMB	10457	Transmembrane glycoprotein NMB	Q14956
O75083	2087.52	3739.95	0.01631	1.7916	0.8412	0.07446	up	no	-1.78728	-1.12802	T_vs_N	WDR1_HUMAN WD repeat-containing protein 1 OS=Homo sapiens OX=9606 GN=WDR1 PE=1 SV=4	WDR1	WDR1	9948	WD repeat-containing protein 1	O75083
O00151	1970.01	3845.57	0.107	1.9521	0.965	0.229	up	no	-0.970576	-0.640146	T_vs_N	PDLI1_HUMAN PDZ and LIM domain protein 1 OS=Homo sapiens OX=9606 GN=PDLIM1 PE=1 SV=4	PDLIM1	PDLIM1	9124	PDZ and LIM domain protein 1	O00151
P17987	2911.95	2893.29	0.963	0.9936	-0.0093	0.9767	no change	no	-0.016369	-0.010234	T_vs_N	TCPA_HUMAN T-complex protein 1 subunit alpha OS=Homo sapiens OX=9606 GN=TCP1 PE=1 SV=1	TCP1	TCP1	6950	T-complex protein 1 subunit alpha	P17987
P20339	2241.45	3560.83	0.02622	1.5886	0.6678	0.09757	up	no	-1.5812	-1.01064	T_vs_N	RAB5A_HUMAN Ras-related protein Rab-5A OS=Homo sapiens OX=9606 GN=RAB5A PE=1 SV=2	RAB5A	RAB5A	5868	Ras-related protein Rab-5A	P20339
P04217	3550.89	2245.95	0.3859	0.6325	-0.6609	0.5318	no change	no	-0.413514	-0.274244	T_vs_N	A1BG_HUMAN Alpha-1B-glycoprotein OS=Homo sapiens OX=9606 GN=A1BG PE=1 SV=4	A1BG	A1BG	1	Alpha-1B-glycoprotein	P04217
Q14624	3107.4	2679.91	0.7288	0.8624	-0.2136	0.8101	no change	no	-0.137386	-0.091456	T_vs_N	ITIH4_HUMAN Inter-alpha-trypsin inhibitor heavy chain H4 OS=Homo sapiens OX=9606 GN=ITIH4 PE=1 SV=4	ITIH4	ITIH4	3700	Inter-alpha-trypsin inhibitor heavy chain H4	Q14624
P31948	3125.82	2657.72	0.0463	0.8502	-0.2341	0.1362	no change	no	-1.33432	-0.865791	T_vs_N	STIP1_HUMAN Stress-induced-phosphoprotein 1 OS=Homo sapiens OX=9606 GN=STIP1 PE=1 SV=1	STIP1	STIP1	10963	Stress-induced-phosphoprotein 1	P31948
P02745	1960.88	3819.27	0.1752	1.9477	0.9618	0.3159	up	no	-0.756441	-0.500437	T_vs_N	C1QA_HUMAN Complement C1q subcomponent subunit A OS=Homo sapiens OX=9606 GN=C1QA PE=1 SV=2	C1QA	C1QA	712	Complement C1q subcomponent subunit A	P02745
Q2M2I5	145.023	5612.62	0.00131	38.7016	5.2743	0.01975	up	no	-2.87943	-1.70421	T_vs_N	K1C24_HUMAN Keratin, type I cytoskeletal 24 OS=Homo sapiens OX=9606 GN=KRT24 PE=1 SV=1	KRT24	KRT24	192666	Keratin, type I cytoskeletal 24	Q2M2I5
P50991	2907.81	2849.39	0.8939	0.9799	-0.0293	0.9298	no change	no	-0.048706	-0.031606	T_vs_N	TCPD_HUMAN T-complex protein 1 subunit delta OS=Homo sapiens OX=9606 GN=CCT4 PE=1 SV=4	CCT4	CCT4	10575	T-complex protein 1 subunit delta	P50991
P31939	2718.11	2987.78	0.1277	1.0992	0.1365	0.2577	no change	no	-0.893775	-0.588869	T_vs_N	PUR9_HUMAN Bifunctional purine biosynthesis protein ATIC OS=Homo sapiens OX=9606 GN=ATIC PE=1 SV=3	ATIC	ATIC	471	Bifunctional purine biosynthesis protein ATIC	P31939
Q01995	5172.74	506.097	0.06652	0.09784	-3.3534	0.1707	down	no	-1.17698	-0.767741	T_vs_N	TAGL_HUMAN Transgelin OS=Homo sapiens OX=9606 GN=TAGLN PE=1 SV=4	TAGLN	TAGLN	6876	Transgelin	Q01995
P18428	3010.86	2654.2	0.7787	0.8815	-0.182	0.8486	no change	no	-0.108624	-0.071292	T_vs_N	LBP_HUMAN Lipopolysaccharide-binding protein OS=Homo sapiens OX=9606 GN=LBP PE=1 SV=3	LBP	LBP	3929	Lipopolysaccharide-binding protein	P18428
P00505	3115.54	2530.26	0.6683	0.8121	-0.3003	0.7653	no change	no	-0.175022	-0.116163	T_vs_N	AATM_HUMAN Aspartate aminotransferase, mitochondrial OS=Homo sapiens OX=9606 GN=GOT2 PE=1 SV=3	GOT2	GOT2	2806	Aspartate aminotransferase, mitochondrial	P00505
Q07065	1520.89	4061.05	0	2.6702	1.4169	0.000264	up	yes	-4.98904	-3.56162	T_vs_N	CKAP4_HUMAN Cytoskeleton-associated protein 4 OS=Homo sapiens OX=9606 GN=CKAP4 PE=1 SV=2	CKAP4	CKAP4	10970	Cytoskeleton-associated protein 4	Q07065
O75390	3256.06	2325.69	0.2261	0.7143	-0.4854	0.3732	no change	no	-0.64568	-0.428047	T_vs_N	CISY_HUMAN Citrate synthase, mitochondrial OS=Homo sapiens OX=9606 GN=CS PE=1 SV=2	CS	CS	1431	Citrate synthase, mitochondrial	O75390
Q14974	2591.11	2987.68	0.1281	1.153	0.2054	0.2582	no change	no	-0.892417	-0.588027	T_vs_N	IMB1_HUMAN Importin subunit beta-1 OS=Homo sapiens OX=9606 GN=KPNB1 PE=1 SV=2	KPNB1	KPNB1	3837	Importin subunit beta-1	Q14974
A0A0C4DH41	3288.02	2174.2	0.4498	0.6612	-0.5968	0.5854	no change	no	-0.346971	-0.23254	T_vs_N	HV461_HUMAN Immunoglobulin heavy variable 4-61 OS=Homo sapiens OX=9606 GN=IGHV4-61 PE=1 SV=1	IGHV4-61	IGHV4-61	28391	Immunoglobulin heavy variable 4-61	A0A0C4DH41
P17655	1953.46	3507.03	0.01538	1.7953	0.8442	0.07218	up	no	-1.81276	-1.14152	T_vs_N	CAN2_HUMAN Calpain-2 catalytic subunit OS=Homo sapiens OX=9606 GN=CAPN2 PE=1 SV=6	CAPN2	CAPN2	824	Calpain-2 catalytic subunit	P17655
P02656	3360.23	2079.17	0.3262	0.6188	-0.6925	0.4794	no change	no	-0.486503	-0.319293	T_vs_N	APOC3_HUMAN Apolipoprotein C-III OS=Homo sapiens OX=9606 GN=APOC3 PE=1 SV=1	APOC3	APOC3	345	Apolipoprotein C-III	P02656
P02585	5215.73	200.254	0.4123	0.03839	-4.7031	0.5546	down	no	-0.384776	-0.256012	T_vs_N	TNNC2_HUMAN Troponin C, skeletal muscle OS=Homo sapiens OX=9606 GN=TNNC2 PE=1 SV=2	TNNC2	TNNC2	7125	Troponin C, skeletal muscle	P02585
Q02543	2685.45	2725.74	0.9589	1.015	0.0215	0.9743	no change	no	-0.018222	-0.011303	T_vs_N	RL18A_HUMAN Large ribosomal subunit protein eL20 OS=Homo sapiens OX=9606 GN=RPL18A PE=1 SV=2	RPL18A	RPL18A	6142	Large ribosomal subunit protein eL20	Q02543
P62753	2786.12	2589.94	0.6973	0.9296	-0.1053	0.7874	no change	no	-0.156574	-0.103799	T_vs_N	RS6_HUMAN Small ribosomal subunit protein eS6 OS=Homo sapiens OX=9606 GN=RPS6 PE=1 SV=1	RPS6	RPS6	6194	Small ribosomal subunit protein eS6	P62753
P01700	3260.67	2103.78	0.3987	0.6452	-0.6322	0.5427	no change	no	-0.399343	-0.265432	T_vs_N	LV147_HUMAN Immunoglobulin lambda variable 1-47 OS=Homo sapiens OX=9606 GN=IGLV1-47 PE=1 SV=2	IGLV1-47	IGLV1-47	28822	Immunoglobulin lambda variable 1-47	P01700
P10768	2393.06	2934.37	0.175	1.2262	0.2942	0.3156	no change	no	-0.756937	-0.500849	T_vs_N	ESTD_HUMAN S-formylglutathione hydrolase OS=Homo sapiens OX=9606 GN=ESD PE=1 SV=2	ESD	ESD	2098	S-formylglutathione hydrolase	P10768
P06727	3366.19	1936.88	0.1976	0.5754	-0.7974	0.3418	no change	no	-0.704191	-0.466215	T_vs_N	APOA4_HUMAN Apolipoprotein A-IV OS=Homo sapiens OX=9606 GN=APOA4 PE=1 SV=4	APOA4	APOA4	337	Apolipoprotein A-IV	P06727
P52565	1966.69	3333.92	0.01398	1.6952	0.7615	0.06828	up	no	-1.85418	-1.16564	T_vs_N	GDIR1_HUMAN Rho GDP-dissociation inhibitor 1 OS=Homo sapiens OX=9606 GN=ARHGDIA PE=1 SV=3	ARHGDIA	ARHGDIA	396	Rho GDP-dissociation inhibitor 1	P52565
P25311	3453.95	1806.84	0.2993	0.5231	-0.9348	0.4504	no change	no	-0.523879	-0.346392	T_vs_N	ZA2G_HUMAN Zinc-alpha-2-glycoprotein OS=Homo sapiens OX=9606 GN=AZGP1 PE=1 SV=2	AZGP1	AZGP1	563	Zinc-alpha-2-glycoprotein	P25311
P24158	873.478	4378.34	0.003586	5.0125	2.3255	0.03224	up	no	-2.44418	-1.49147	T_vs_N	PRTN3_HUMAN Myeloblastin OS=Homo sapiens OX=9606 GN=PRTN3 PE=1 SV=3	PRTN3	PRTN3	5657	Myeloblastin	P24158
P21266	2109.23	3139.98	0.02643	1.4887	0.5741	0.09808	no change	no	-1.57774	-1.00838	T_vs_N	GSTM3_HUMAN Glutathione S-transferase Mu 3 OS=Homo sapiens OX=9606 GN=GSTM3 PE=1 SV=3	GSTM3	GSTM3	2947	Glutathione S-transferase Mu 3	P21266
P55084	2891.98	2354.14	0.5177	0.814	-0.2969	0.6425	no change	no	-0.285913	-0.19212	T_vs_N	ECHB_HUMAN Trifunctional enzyme subunit beta, mitochondrial OS=Homo sapiens OX=9606 GN=HADHB PE=1 SV=3	HADHB	HADHB	3032	Trifunctional enzyme subunit beta, mitochondrial	P55084
P08603	2217.14	3024.74	0.3433	1.3643	0.4482	0.4935	no change	no	-0.464314	-0.306704	T_vs_N	CFAH_HUMAN Complement factor H OS=Homo sapiens OX=9606 GN=CFH PE=1 SV=4	CFH	CFH	3075	Complement factor H	P08603
O75964	2809.09	2398.36	0.5308	0.8538	-0.228	0.6539	no change	no	-0.275061	-0.184482	T_vs_N	ATP5L_HUMAN ATP synthase subunit g, mitochondrial OS=Homo sapiens OX=9606 GN=ATP5MG PE=1 SV=3	ATP5MG	ATP5MG	10632	ATP synthase subunit g, mitochondrial	O75964
P02461	2767.99	2393.96	0.422	0.8649	-0.2094	0.5617	no change	no	-0.374677	-0.250488	T_vs_N	CO3A1_HUMAN Collagen alpha-1(III) chain OS=Homo sapiens OX=9606 GN=COL3A1 PE=1 SV=4	COL3A1	COL3A1	1281	Collagen alpha-1(III) chain	P02461
O60506	2732.52	2427.02	0.2252	0.8882	-0.171	0.3723	no change	no	-0.647412	-0.429095	T_vs_N	HNRPQ_HUMAN Heterogeneous nuclear ribonucleoprotein Q OS=Homo sapiens OX=9606 GN=SYNCRIP PE=1 SV=2	SYNCRIP	SYNCRIP	10492	Heterogeneous nuclear ribonucleoprotein Q	O60506
P00734	2000.16	3144.89	0.3401	1.5723	0.6529	0.4911	up	no	-0.468381	-0.308821	T_vs_N	THRB_HUMAN Prothrombin OS=Homo sapiens OX=9606 GN=F2 PE=1 SV=2	F2	F2	2147	Prothrombin	P00734
Q9Y468	1434.23	3669.77	0.02635	2.5587	1.3554	0.09799	up	no	-1.57906	-1.00877	T_vs_N	LMBL1_HUMAN Lethal(3)malignant brain tumor-like protein 1 OS=Homo sapiens OX=9606 GN=L3MBTL1 PE=1 SV=4	L3MBTL1	L3MBTL1	26013	Lethal(3)malignant brain tumor-like protein 1	Q9Y468
A0A0C4DH25	3021.51	2058.48	0.5031	0.6813	-0.5536	0.6311	no change	no	-0.298337	-0.199895	T_vs_N	KVD20_HUMAN Immunoglobulin kappa variable 3D-20 OS=Homo sapiens OX=9606 GN=IGKV3D-20 PE=1 SV=1	IGKV3D-20	IGKV3D-20	28874	Immunoglobulin kappa variable 3D-20	A0A0C4DH25
P52272	2508.34	2567.73	0.8687	1.0237	0.0338	0.9137	no change	no	-0.061125	-0.039192	T_vs_N	HNRPM_HUMAN Heterogeneous nuclear ribonucleoprotein M OS=Homo sapiens OX=9606 GN=HNRNPM PE=1 SV=3	HNRNPM	HNRNPM	4670	Heterogeneous nuclear ribonucleoprotein M	P52272
P0DJI8	3436.27	1615.38	0.3291	0.4701	-1.089	0.4817	down	no	-0.482659	-0.317214	T_vs_N	SAA1_HUMAN Serum amyloid A-1 protein OS=Homo sapiens OX=9606 GN=SAA1 PE=1 SV=2	SAA1	SAA1	6288; 6289	Serum amyloid A-1 protein	P0DJI8
Q9BVC6	2414.33	2627.29	0.589	1.0882	0.1219	0.7015	no change	no	-0.229877	-0.153966	T_vs_N	TM109_HUMAN Voltage-gated monoatomic cation channel TMEM109 OS=Homo sapiens OX=9606 GN=TMEM109 PE=1 SV=1	TMEM109	TMEM109	79073	Voltage-gated monoatomic cation channel TMEM109	Q9BVC6
P16615	3388.97	1646.48	0.5752	0.4858	-1.0416	0.6899	down	no	-0.240174	-0.161208	T_vs_N	AT2A2_HUMAN Sarcoplasmic/endoplasmic reticulum calcium ATPase 2 OS=Homo sapiens OX=9606 GN=ATP2A2 PE=1 SV=1	ATP2A2	ATP2A2	488	Sarcoplasmic/endoplasmic reticulum calcium ATPase 2	P16615
P13010	2672.8	2360.07	0.3885	0.883	-0.1795	0.5333	no change	no	-0.410598	-0.27302	T_vs_N	XRCC5_HUMAN X-ray repair cross-complementing protein 5 OS=Homo sapiens OX=9606 GN=XRCC5 PE=1 SV=3	XRCC5	XRCC5	7520	X-ray repair cross-complementing protein 5	P13010
P39019	2980.56	2041.77	0.05862	0.685	-0.5458	0.1586	no change	no	-1.23188	-0.799669	T_vs_N	RS19_HUMAN Small ribosomal subunit protein eS19 OS=Homo sapiens OX=9606 GN=RPS19 PE=1 SV=2	RPS19	RPS19	6223	Small ribosomal subunit protein eS19	P39019
Q7KZF4	2301.12	2715.07	0.03887	1.1799	0.2387	0.123	no change	no	-1.41027	-0.91006	T_vs_N	SND1_HUMAN Staphylococcal nuclease domain-containing protein 1 OS=Homo sapiens OX=9606 GN=SND1 PE=1 SV=1	SND1	SND1	27044	Staphylococcal nuclease domain-containing protein 1	Q7KZF4
P13645	2010.05	2971.65	0.3514	1.4784	0.564	0.5002	no change	no	-0.454186	-0.300848	T_vs_N	K1C10_HUMAN Keratin, type I cytoskeletal 10 OS=Homo sapiens OX=9606 GN=KRT10 PE=1 SV=6	KRT10	KRT10	3858	Keratin, type I cytoskeletal 10	P13645
P46439	1695.29	3275.7	0.1145	1.9322	0.9502	0.2393	up	no	-0.941157	-0.621039	T_vs_N	GSTM5_HUMAN Glutathione S-transferase Mu 5 OS=Homo sapiens OX=9606 GN=GSTM5 PE=1 SV=3	GSTM5	GSTM5	2949	Glutathione S-transferase Mu 5	P46439
P50995	2571.16	2397.28	0.607	0.9324	-0.101	0.7157	no change	no	-0.216804	-0.145263	T_vs_N	ANX11_HUMAN Annexin A11 OS=Homo sapiens OX=9606 GN=ANXA11 PE=1 SV=1	ANXA11	ANXA11	311	Annexin A11	P50995
P60842	2819.8	2141.39	0.04893	0.7594	-0.3971	0.1414	no change	no	-1.31034	-0.84952	T_vs_N	IF4A1_HUMAN Eukaryotic initiation factor 4A-I OS=Homo sapiens OX=9606 GN=EIF4A1 PE=1 SV=1	EIF4A1	EIF4A1	1973	Eukaryotic initiation factor 4A-I	P60842
O00159	2832.4	2099.14	0.3845	0.7411	-0.4323	0.5305	no change	no	-0.415092	-0.275306	T_vs_N	MYO1C_HUMAN Unconventional myosin-Ic OS=Homo sapiens OX=9606 GN=MYO1C PE=1 SV=4	MYO1C	MYO1C	4641	Unconventional myosin-Ic	O00159
P07741	2054.1	2869.34	0.0293	1.3969	0.4822	0.1045	no change	no	-1.53298	-0.980842	T_vs_N	APT_HUMAN Adenine phosphoribosyltransferase OS=Homo sapiens OX=9606 GN=APRT PE=1 SV=2	APRT	APRT	353	Adenine phosphoribosyltransferase	P07741
P62081	2835.14	2073.24	0.0436	0.7313	-0.4515	0.1321	no change	no	-1.36041	-0.879064	T_vs_N	RS7_HUMAN Small ribosomal subunit protein eS7 OS=Homo sapiens OX=9606 GN=RPS7 PE=1 SV=1	RPS7	RPS7	6201	Small ribosomal subunit protein eS7	P62081
Q12797	2020.79	2873.85	0.1972	1.4221	0.508	0.3417	no change	no	-0.705071	-0.466342	T_vs_N	ASPH_HUMAN Aspartyl/asparaginyl beta-hydroxylase OS=Homo sapiens OX=9606 GN=ASPH PE=1 SV=3	ASPH	ASPH	444	Aspartyl/asparaginyl beta-hydroxylase	Q12797
Q9NZN3	1068.78	3817.32	0.01533	3.5717	1.8366	0.07212	up	no	-1.81418	-1.14188	T_vs_N	EHD3_HUMAN EH domain-containing protein 3 OS=Homo sapiens OX=9606 GN=EHD3 PE=1 SV=2	EHD3	EHD3	30845	EH domain-containing protein 3	Q9NZN3
P40261	2432.19	2425.89	0.9829	0.9974	-0.0038	0.9886	no change	no	-0.007486	-0.004975	T_vs_N	NNMT_HUMAN Nicotinamide N-methyltransferase OS=Homo sapiens OX=9606 GN=NNMT PE=1 SV=1	NNMT	NNMT	4837	Nicotinamide N-methyltransferase	P40261
Q14103	2520.13	2337.04	0.2338	0.9274	-0.1087	0.3817	no change	no	-0.631137	-0.418266	T_vs_N	HNRPD_HUMAN Heterogeneous nuclear ribonucleoprotein D0 OS=Homo sapiens OX=9606 GN=HNRNPD PE=1 SV=1	HNRNPD	HNRNPD	3184	Heterogeneous nuclear ribonucleoprotein D0	Q14103
P11766	1772.08	3077.63	0.008136	1.7367	0.7963	0.05061	up	no	-2.08906	-1.29568	T_vs_N	ADHX_HUMAN Alcohol dehydrogenase class-3 OS=Homo sapiens OX=9606 GN=ADH5 PE=1 SV=4	ADH5	ADH5	128	Alcohol dehydrogenase class-3	P11766
P61088	2209.34	2627.36	0.01634	1.1892	0.25	0.07454	no change	no	-1.78648	-1.12755	T_vs_N	UBE2N_HUMAN Ubiquitin-conjugating enzyme E2 N OS=Homo sapiens OX=9606 GN=UBE2N PE=1 SV=1	UBE2N	UBE2N	7334	Ubiquitin-conjugating enzyme E2 N	P61088
P01019	2967.79	1835.56	0.3229	0.6185	-0.6932	0.4758	no change	no	-0.490919	-0.322566	T_vs_N	ANGT_HUMAN Angiotensinogen OS=Homo sapiens OX=9606 GN=AGT PE=1 SV=4	AGT	AGT	183	Angiotensinogen	P01019
P08246	813.742	3987.76	0.003218	4.9005	2.2929	0.03089	up	no	-2.49107	-1.51004	T_vs_N	ELNE_HUMAN Neutrophil elastase OS=Homo sapiens OX=9606 GN=ELANE PE=1 SV=1	ELANE	ELANE	1991	Neutrophil elastase	P08246
P80723	3011.26	1754.33	0.07117	0.5826	-0.7794	0.1771	no change	no	-1.14764	-0.751757	T_vs_N	BASP1_HUMAN Brain acid soluble protein 1 OS=Homo sapiens OX=9606 GN=BASP1 PE=1 SV=2	BASP1	BASP1	10409	Brain acid soluble protein 1	P80723
P02750	3308.06	1445.53	0.2619	0.437	-1.1943	0.4113	down	no	-0.581848	-0.385831	T_vs_N	A2GL_HUMAN Leucine-rich alpha-2-glycoprotein OS=Homo sapiens OX=9606 GN=LRG1 PE=1 SV=2	LRG1	LRG1	116844	Leucine-rich alpha-2-glycoprotein	P02750
P50395	2425.49	2298.25	0.4778	0.9475	-0.0778	0.6086	no change	no	-0.320745	-0.215661	T_vs_N	GDIB_HUMAN Rab GDP dissociation inhibitor beta OS=Homo sapiens OX=9606 GN=GDI2 PE=1 SV=2	GDI2	GDI2	2665	Rab GDP dissociation inhibitor beta	P50395
Q9HDC9	1799.44	2905.94	0.04542	1.6149	0.6914	0.1348	up	no	-1.34266	-0.870278	T_vs_N	APMAP_HUMAN Adipocyte plasma membrane-associated protein OS=Homo sapiens OX=9606 GN=APMAP PE=1 SV=2	APMAP	APMAP	57136	Adipocyte plasma membrane-associated protein	Q9HDC9
Q86VP6	2310.49	2375.63	0.581	1.0282	0.0401	0.6948	no change	no	-0.235816	-0.158134	T_vs_N	CAND1_HUMAN Cullin-associated NEDD8-dissociated protein 1 OS=Homo sapiens OX=9606 GN=CAND1 PE=1 SV=2	CAND1	CAND1	55832	Cullin-associated NEDD8-dissociated protein 1	Q86VP6
P13611	2908.41	1777.49	0.4481	0.6112	-0.7103	0.5834	no change	no	-0.348615	-0.234026	T_vs_N	CSPG2_HUMAN Versican core protein OS=Homo sapiens OX=9606 GN=VCAN PE=1 SV=3	VCAN	VCAN	1462	Versican core protein	P13611
P63316	4419.47	265.962	0.4404	0.06018	-4.0546	0.5766	down	no	-0.356143	-0.239118	T_vs_N	TNNC1_HUMAN Troponin C, slow skeletal and cardiac muscles OS=Homo sapiens OX=9606 GN=TNNC1 PE=1 SV=1	TNNC1	TNNC1	7134	Troponin C, slow skeletal and cardiac muscles	P63316
Q01082	2300.6	2365.88	0.8901	1.0284	0.0404	0.9277	no change	no	-0.050556	-0.032588	T_vs_N	SPTB2_HUMAN Spectrin beta chain, non-erythrocytic 1 OS=Homo sapiens OX=9606 GN=SPTBN1 PE=1 SV=2	SPTBN1	SPTBN1	6711	Spectrin beta chain, non-erythrocytic 1	Q01082
P04040	3043.38	1618.01	0.1251	0.5317	-0.9113	0.2546	no change	no	-0.902708	-0.594125	T_vs_N	CATA_HUMAN Catalase OS=Homo sapiens OX=9606 GN=CAT PE=1 SV=3	CAT	CAT	847	Catalase	P04040
P09874	2406.63	2242.27	0.6775	0.9317	-0.1021	0.7721	no change	no	-0.169084	-0.112321	T_vs_N	PARP1_HUMAN Poly [ADP-ribose] polymerase 1 OS=Homo sapiens OX=9606 GN=PARP1 PE=1 SV=4	PARP1	PARP1	142	Poly [ADP-ribose] polymerase 1	P09874
P01031	2151.47	2497.32	0.6789	1.1608	0.2151	0.7734	no change	no	-0.168188	-0.11159	T_vs_N	CO5_HUMAN Complement C5 OS=Homo sapiens OX=9606 GN=C5 PE=1 SV=4	C5	C5	727	Complement C5	P01031
P25398	2391.14	2234.47	0.8213	0.9345	-0.0977	0.8792	no change	no	-0.085493	-0.055907	T_vs_N	RS12_HUMAN Small ribosomal subunit protein eS12 OS=Homo sapiens OX=9606 GN=RPS12 PE=1 SV=3	RPS12	RPS12	6206	Small ribosomal subunit protein eS12	P25398
P24752	3174.98	1411.13	0.1091	0.4445	-1.1697	0.2319	down	no	-0.962135	-0.634681	T_vs_N	THIL_HUMAN Acetyl-CoA acetyltransferase, mitochondrial OS=Homo sapiens OX=9606 GN=ACAT1 PE=1 SV=1	ACAT1	ACAT1	38	Acetyl-CoA acetyltransferase, mitochondrial	P24752
P24666	2272.01	2301.81	0.9333	1.0131	0.0188	0.9567	no change	no	-0.029974	-0.01922	T_vs_N	PPAC_HUMAN Low molecular weight phosphotyrosine protein phosphatase OS=Homo sapiens OX=9606 GN=ACP1 PE=1 SV=3	ACP1	ACP1	52	Low molecular weight phosphotyrosine protein phosphatase	P24666
A0A0C4DH35	2794.85	1778.34	0.4013	0.6363	-0.6522	0.5448	no change	no	-0.39652	-0.263755	T_vs_N	HV335_HUMAN Probable non-functional immunoglobulin heavy variable 3-35 OS=Homo sapiens OX=9606 GN=IGHV3-35 PE=1 SV=1	IGHV3-35	IGHV3-35	28432	Probable non-functional immunoglobulin heavy variable 3-35	A0A0C4DH35
P23297	781.579	3785.16	0.02937	4.843	2.2759	0.1046	up	no	-1.53195	-0.980427	T_vs_N	S10A1_HUMAN Protein S100-A1 OS=Homo sapiens OX=9606 GN=S100A1 PE=1 SV=2	S100A1	S100A1	6271	Protein S100-A1	P23297
Q96QK1	1844.3	2721.75	0.01197	1.4758	0.5615	0.06236	no change	no	-1.92154	-1.20502	T_vs_N	VPS35_HUMAN Vacuolar protein sorting-associated protein 35 OS=Homo sapiens OX=9606 GN=VPS35 PE=1 SV=2	VPS35	VPS35	55737	Vacuolar protein sorting-associated protein 35	Q96QK1
P84103	2428.72	2132.32	0.6477	0.878	-0.1877	0.7493	no change	no	-0.188619	-0.125338	T_vs_N	SRSF3_HUMAN Serine/arginine-rich splicing factor 3 OS=Homo sapiens OX=9606 GN=SRSF3 PE=1 SV=1	SRSF3	SRSF3	6428	Serine/arginine-rich splicing factor 3	P84103
P84098	2677.96	1877.4	0.1669	0.7011	-0.5123	0.3051	no change	no	-0.777518	-0.515544	T_vs_N	RL19_HUMAN Large ribosomal subunit protein eL19 OS=Homo sapiens OX=9606 GN=RPL19 PE=1 SV=1	RPL19	RPL19	6143	Large ribosomal subunit protein eL19	P84098
O95336	1745.86	2801.77	0.02467	1.6048	0.6824	0.09453	up	no	-1.60766	-1.02438	T_vs_N	6PGL_HUMAN 6-phosphogluconolactonase OS=Homo sapiens OX=9606 GN=PGLS PE=1 SV=2	PGLS	PGLS	25796	6-phosphogluconolactonase	O95336
Q9BSJ8	1914.82	2616.09	0.1129	1.3662	0.4502	0.2372	no change	no	-0.947268	-0.624867	T_vs_N	ESYT1_HUMAN Extended synaptotagmin-1 OS=Homo sapiens OX=9606 GN=ESYT1 PE=1 SV=1	ESYT1	ESYT1	23344	Extended synaptotagmin-1	Q9BSJ8
Q92688	2568.14	1927.3	0.01146	0.7505	-0.4141	0.06083	no change	no	-1.94044	-1.21581	T_vs_N	AN32B_HUMAN Acidic leucine-rich nuclear phosphoprotein 32 family member B OS=Homo sapiens OX=9606 GN=ANP32B PE=1 SV=1	ANP32B	ANP32B	10541	Acidic leucine-rich nuclear phosphoprotein 32 family member B	Q92688
Q9BYX7	4300.02	164.011	0.3614	0.03814	-4.7126	0.5095	down	no	-0.442	-0.292847	T_vs_N	ACTBM_HUMAN Putative beta-actin-like protein 3 OS=Homo sapiens OX=9606 GN=POTEKP PE=5 SV=1	POTEKP	POTEKP	440915; 641455	Putative beta-actin-like protein 3	Q9BYX7
P04844	1860.99	2598.83	0.007596	1.3965	0.4818	0.04869	no change	no	-2.11884	-1.31247	T_vs_N	RPN2_HUMAN Dolichyl-diphosphooligosaccharide--protein glycosyltransferase subunit 2 OS=Homo sapiens OX=9606 GN=RPN2 PE=1 SV=3	RPN2	RPN2	6185	Dolichyl-diphosphooligosaccharide--protein glycosyltransferase subunit 2	P04844
P62328	2419.84	2037.36	0.4074	0.8419	-0.2483	0.55	no change	no	-0.389968	-0.259629	T_vs_N	TYB4_HUMAN Thymosin beta-4 OS=Homo sapiens OX=9606 GN=TMSB4X PE=1 SV=2	TMSB4X	TMSB4X	7114	Thymosin beta-4	P62328
Q12959	2169.81	2284.76	0.5149	1.053	0.0745	0.6403	no change	no	-0.288269	-0.19361	T_vs_N	DLG1_HUMAN Disks large homolog 1 OS=Homo sapiens OX=9606 GN=DLG1 PE=1 SV=2	DLG1	DLG1	1739	Disks large homolog 1	Q12959
O00148	2465.29	1986.95	0.2409	0.806	-0.3111	0.3893	no change	no	-0.618145	-0.409704	T_vs_N	DX39A_HUMAN ATP-dependent RNA helicase DDX39A OS=Homo sapiens OX=9606 GN=DDX39A PE=1 SV=2	DDX39A	DDX39A	10212	ATP-dependent RNA helicase DDX39A	O00148
P36871	2491.06	1960.43	0.623	0.787	-0.3456	0.7294	no change	no	-0.205505	-0.137028	T_vs_N	PGM1_HUMAN Phosphoglucomutase-1 OS=Homo sapiens OX=9606 GN=PGM1 PE=1 SV=3	PGM1	PGM1	5236	Phosphoglucomutase-1	P36871
P61247	2319.26	2129.17	0.673	0.918	-0.1234	0.7687	no change	no	-0.171978	-0.114237	T_vs_N	RS3A_HUMAN Small ribosomal subunit protein eS1 OS=Homo sapiens OX=9606 GN=RPS3A PE=1 SV=2	RPS3A	RPS3A	6189	Small ribosomal subunit protein eS1	P61247
P62861	2639.02	1777.36	0.278	0.6735	-0.5703	0.4279	no change	no	-0.55594	-0.368648	T_vs_N	RS30_HUMAN Ubiquitin-like FUBI-ribosomal protein eS30 fusion protein OS=Homo sapiens OX=9606 GN=FAU PE=1 SV=2	FAU	FAU	2197	Ubiquitin-like FUBI-ribosomal protein eS30 fusion protein	P62861
Q04917	1589.24	2823.32	0.001491	1.7765	0.829	0.02143	up	no	-2.82362	-1.66877	T_vs_N	1433F_HUMAN 14-3-3 protein eta OS=Homo sapiens OX=9606 GN=YWHAH PE=1 SV=4	YWHAH	YWHAH	7533	14-3-3 protein eta	Q04917
O43399	1749.41	2661.93	0.4723	1.5216	0.6056	0.6041	up	no	-0.325773	-0.218884	T_vs_N	TPD54_HUMAN Tumor protein D54 OS=Homo sapiens OX=9606 GN=TPD52L2 PE=1 SV=2	TPD52L2	TPD52L2	7165	Tumor protein D54	O43399
Q9H4A4	1984.66	2419.03	0.09945	1.2189	0.2856	0.2182	no change	no	-1.00235	-0.661125	T_vs_N	AMPB_HUMAN Aminopeptidase B OS=Homo sapiens OX=9606 GN=RNPEP PE=1 SV=2	RNPEP	RNPEP	6051	Aminopeptidase B	Q9H4A4
Q14204	2175.83	2222.44	0.8016	1.0214	0.0305	0.8649	no change	no	-0.096037	-0.063029	T_vs_N	DYHC1_HUMAN Cytoplasmic dynein 1 heavy chain 1 OS=Homo sapiens OX=9606 GN=DYNC1H1 PE=1 SV=5	DYNC1H1	DYNC1H1	1778	Cytoplasmic dynein 1 heavy chain 1	Q14204
P68402	1897.38	2488.89	0.06938	1.3118	0.3915	0.175	no change	no	-1.1587	-0.756937	T_vs_N	PA1B2_HUMAN Platelet-activating factor acetylhydrolase IB subunit alpha2 OS=Homo sapiens OX=9606 GN=PAFAH1B2 PE=1 SV=1	PAFAH1B2	PAFAH1B2	5049	Platelet-activating factor acetylhydrolase IB subunit alpha2	P68402
P02654	2768.86	1613.37	0.219	0.5827	-0.7792	0.3659	no change	no	-0.659536	-0.436626	T_vs_N	APOC1_HUMAN Apolipoprotein C-I OS=Homo sapiens OX=9606 GN=APOC1 PE=1 SV=1	APOC1	APOC1	341	Apolipoprotein C-I	P02654
O75348	313.782	773.962	0	2.4666	1.3025	0.000264	up	yes	-4.9892	-3.56162	T_vs_N	VATG1_HUMAN V-type proton ATPase subunit G 1 OS=Homo sapiens OX=9606 GN=ATP6V1G1 PE=1 SV=3	ATP6V1G1	ATP6V1G1	9550	V-type proton ATPase subunit G 1	O75348
P05386	2323.39	2016.66	0.1645	0.868	-0.2042	0.3022	no change	no	-0.783808	-0.519691	T_vs_N	RLA1_HUMAN Large ribosomal subunit protein P1 OS=Homo sapiens OX=9606 GN=RPLP1 PE=1 SV=1	RPLP1	RPLP1	6176	Large ribosomal subunit protein P1	P05386
P20618	2344.88	1977.27	0.1352	0.8432	-0.2461	0.2673	no change	no	-0.868991	-0.572985	T_vs_N	PSB1_HUMAN Proteasome subunit beta type-1 OS=Homo sapiens OX=9606 GN=PSMB1 PE=1 SV=2	PSMB1	PSMB1	5689	Proteasome subunit beta type-1	P20618
P17174	2794.18	1522.62	0.08384	0.5449	-0.8759	0.1954	no change	no	-1.0765	-0.709053	T_vs_N	AATC_HUMAN Aspartate aminotransferase, cytoplasmic OS=Homo sapiens OX=9606 GN=GOT1 PE=1 SV=3	GOT1	GOT1	2805	Aspartate aminotransferase, cytoplasmic	P17174
Q7Z7G0	3237.09	1071.88	0.1541	0.3311	-1.5947	0.2908	down	no	-0.812169	-0.536391	T_vs_N	TARSH_HUMAN Target of Nesh-SH3 OS=Homo sapiens OX=9606 GN=ABI3BP PE=1 SV=2	ABI3BP	ABI3BP	25890	Target of Nesh-SH3	Q7Z7G0
P40227	2123.12	2161.37	0.9051	1.018	0.0257	0.9374	no change	no	-0.043299	-0.02807	T_vs_N	TCPZ_HUMAN T-complex protein 1 subunit zeta OS=Homo sapiens OX=9606 GN=CCT6A PE=1 SV=3	CCT6A	CCT6A	908	T-complex protein 1 subunit zeta	P40227
O14880	1958.48	2323.18	0.1784	1.1862	0.2463	0.3198	no change	no	-0.748581	-0.495108	T_vs_N	MGST3_HUMAN Glutathione S-transferase 3, mitochondrial OS=Homo sapiens OX=9606 GN=MGST3 PE=1 SV=1	MGST3	MGST3	4259	Glutathione S-transferase 3, mitochondrial	O14880
Q13402	1682.56	2591.12	0.1083	1.54	0.6229	0.2309	up	no	-0.965331	-0.636557	T_vs_N	MYO7A_HUMAN Unconventional myosin-VIIa OS=Homo sapiens OX=9606 GN=MYO7A PE=1 SV=2	MYO7A	MYO7A	4647	Unconventional myosin-VIIa	Q13402
Q07960	1477.99	2790.41	0.01781	1.888	0.9169	0.07786	up	no	-1.74909	-1.10863	T_vs_N	RHG01_HUMAN Rho GTPase-activating protein 1 OS=Homo sapiens OX=9606 GN=ARHGAP1 PE=1 SV=1	ARHGAP1	ARHGAP1	392	Rho GTPase-activating protein 1	Q07960
P27816	2629.24	1638.5	0.02331	0.6232	-0.6822	0.09155	no change	no	-1.63227	-1.03829	T_vs_N	MAP4_HUMAN Microtubule-associated protein 4 OS=Homo sapiens OX=9606 GN=MAP4 PE=1 SV=3	MAP4	MAP4	4134	Microtubule-associated protein 4	P27816
P83731	2342.05	1923.75	0.4111	0.8214	-0.2838	0.5533	no change	no	-0.386042	-0.257031	T_vs_N	RL24_HUMAN Large ribosomal subunit protein eL24 OS=Homo sapiens OX=9606 GN=RPL24 PE=1 SV=1	RPL24	RPL24	6152	Large ribosomal subunit protein eL24	P83731
P01591	2589.41	1659.94	0.4637	0.641	-0.6416	0.597	no change	no	-0.333754	-0.224018	T_vs_N	IGJ_HUMAN Immunoglobulin J chain OS=Homo sapiens OX=9606 GN=JCHAIN PE=1 SV=4	JCHAIN	JCHAIN	3512	Immunoglobulin J chain	P01591
P13667	1302.16	2939.78	0.000197	2.2576	1.1748	0.007208	up	no	-3.68361	-2.14158	T_vs_N	PDIA4_HUMAN Protein disulfide-isomerase A4 OS=Homo sapiens OX=9606 GN=PDIA4 PE=1 SV=2	PDIA4	PDIA4	9601	Protein disulfide-isomerase A4	P13667
O14818	2040.17	2173.72	0.5771	1.0655	0.0915	0.6917	no change	no	-0.238741	-0.160076	T_vs_N	PSA7_HUMAN Proteasome subunit alpha type-7 OS=Homo sapiens OX=9606 GN=PSMA7 PE=1 SV=1	PSMA7	PSMA7	5688	Proteasome subunit alpha type-7	O14818
P49189	1540.34	2670.01	0.004707	1.7334	0.7936	0.03791	up	no	-2.32633	-1.42113	T_vs_N	AL9A1_HUMAN 4-trimethylaminobutyraldehyde dehydrogenase OS=Homo sapiens OX=9606 GN=ALDH9A1 PE=1 SV=3	ALDH9A1	ALDH9A1	223	4-trimethylaminobutyraldehyde dehydrogenase	P49189
P55786	1670.3	2530.19	0.0686	1.5148	0.5991	0.1739	up	no	-1.16361	-0.759675	T_vs_N	PSA_HUMAN Puromycin-sensitive aminopeptidase OS=Homo sapiens OX=9606 GN=NPEPPS PE=1 SV=2	NPEPPS	NPEPPS	9520	Puromycin-sensitive aminopeptidase	P55786
P14678	2396.47	1798.71	0.009125	0.7506	-0.4139	0.05366	no change	no	-2.03929	-1.27027	T_vs_N	RSMB_HUMAN Small nuclear ribonucleoprotein-associated proteins B and B' OS=Homo sapiens OX=9606 GN=SNRPB PE=1 SV=2	SNRPB	SNRPB	6628	Small nuclear ribonucleoprotein-associated proteins B and B'	P14678
Q01955	3344.07	849.875	0.03785	0.2541	-1.9765	0.1213	down	no	-1.42182	-0.916103	T_vs_N	CO4A3_HUMAN Collagen alpha-3(IV) chain OS=Homo sapiens OX=9606 GN=COL4A3 PE=1 SV=3	COL4A3	COL4A3	1285	Collagen alpha-3(IV) chain	Q01955
P07203	1423.93	2769.03	0.08344	1.9446	0.9595	0.195	up	no	-1.07857	-0.709943	T_vs_N	GPX1_HUMAN Glutathione peroxidase 1 OS=Homo sapiens OX=9606 GN=GPX1 PE=1 SV=4	GPX1	GPX1	2876	Glutathione peroxidase 1	P07203
Q00872	4115.82	70.4329	0.4321	0.01711	-5.869	0.5698	down	no	-0.364406	-0.24427	T_vs_N	MYPC1_HUMAN Myosin-binding protein C, slow-type OS=Homo sapiens OX=9606 GN=MYBPC1 PE=1 SV=2	MYBPC1	MYBPC1	4604	Myosin-binding protein C, slow-type	Q00872
O75874	2469.36	1694.43	0.0309	0.6862	-0.5433	0.1079	no change	no	-1.5099	-0.966938	T_vs_N	IDHC_HUMAN Isocitrate dehydrogenase [NADP] cytoplasmic OS=Homo sapiens OX=9606 GN=IDH1 PE=1 SV=2	IDH1	IDH1	3417	Isocitrate dehydrogenase [NADP] cytoplasmic	O75874
P11166	1546.06	2601.33	0.09798	1.6826	0.7507	0.2158	up	no	-1.00882	-0.665928	T_vs_N	GTR1_HUMAN Solute carrier family 2, facilitated glucose transporter member 1 OS=Homo sapiens OX=9606 GN=SLC2A1 PE=1 SV=2	SLC2A1	SLC2A1	6513	Solute carrier family 2, facilitated glucose transporter member 1	P11166
Q8NBS9	2037.41	2106.13	0.6063	1.0337	0.0478	0.7153	no change	no	-0.217305	-0.145506	T_vs_N	TXND5_HUMAN Thioredoxin domain-containing protein 5 OS=Homo sapiens OX=9606 GN=TXNDC5 PE=1 SV=2	TXNDC5	TXNDC5	81567	Thioredoxin domain-containing protein 5	Q8NBS9
P13473	1286.89	2845.41	0.01736	2.2111	1.1448	0.07661	up	no	-1.7602	-1.11566	T_vs_N	LAMP2_HUMAN Lysosome-associated membrane glycoprotein 2 OS=Homo sapiens OX=9606 GN=LAMP2 PE=1 SV=2	LAMP2	LAMP2	3920	Lysosome-associated membrane glycoprotein 2	P13473
Q9Y6B6	1807.29	2314.14	0.16	1.2805	0.3567	0.2974	no change	no	-0.795853	-0.526644	T_vs_N	SAR1B_HUMAN Small COPII coat GTPase SAR1B OS=Homo sapiens OX=9606 GN=SAR1B PE=1 SV=1	SAR1B	SAR1B	51128	GTP-binding protein SAR1b	Q9Y6B6
Q9Y490	2433.41	1686.86	0.1625	0.6932	-0.5287	0.3001	no change	no	-0.78912	-0.52272	T_vs_N	TLN1_HUMAN Talin-1 OS=Homo sapiens OX=9606 GN=TLN1 PE=1 SV=3	TLN1	TLN1	7094	Talin-1	Q9Y490
P49721	2075.86	2038.5	0.8109	0.982	-0.0262	0.873	no change	no	-0.091027	-0.058981	T_vs_N	PSB2_HUMAN Proteasome subunit beta type-2 OS=Homo sapiens OX=9606 GN=PSMB2 PE=1 SV=1	PSMB2	PSMB2	5690	Proteasome subunit beta type-2	P49721
P33316	2526.79	1568.99	0.000648	0.6209	-0.6876	0.01377	no change	no	-3.18191	-1.86075	T_vs_N	DUT_HUMAN Deoxyuridine 5'-triphosphate nucleotidohydrolase, mitochondrial OS=Homo sapiens OX=9606 GN=DUT PE=1 SV=4	DUT	DUT	1854	Deoxyuridine 5'-triphosphate nucleotidohydrolase, mitochondrial	P33316
Q15181	2191.33	1898.87	0.2359	0.8665	-0.2067	0.384	no change	no	-0.627254	-0.415657	T_vs_N	IPYR_HUMAN Inorganic pyrophosphatase OS=Homo sapiens OX=9606 GN=PPA1 PE=1 SV=2	PPA1	PPA1	5464	Inorganic pyrophosphatase	Q15181
O60938	2829.71	1250.2	0.08032	0.4418	-1.1785	0.1905	down	no	-1.09512	-0.720082	T_vs_N	KERA_HUMAN Keratocan OS=Homo sapiens OX=9606 GN=KERA PE=1 SV=1	KERA	KERA	11081	Keratocan	O60938
Q9BQE3	2337.15	1742.69	0.1291	0.7456	-0.4235	0.2592	no change	no	-0.88904	-0.586348	T_vs_N	TBA1C_HUMAN Tubulin alpha-1C chain OS=Homo sapiens OX=9606 GN=TUBA1C PE=1 SV=1	TUBA1C	TUBA1C	84790	Tubulin alpha-1C chain	Q9BQE3
P62491	1646.02	2433.5	0.003667	1.4784	0.564	0.03256	no change	no	-2.43451	-1.48718	T_vs_N	RB11A_HUMAN Ras-related protein Rab-11A OS=Homo sapiens OX=9606 GN=RAB11A PE=1 SV=3	RAB11A	RAB11A	8766	Ras-related protein Rab-11A	P62491
P19623	2422.64	1648.49	0.003946	0.6805	-0.5553	0.03382	no change	no	-2.40274	-1.4707	T_vs_N	SPEE_HUMAN Spermidine synthase OS=Homo sapiens OX=9606 GN=SRM PE=1 SV=1	SRM	SRM	6723	Spermidine synthase	P19623
P23526	1972.78	2093.49	0.7389	1.0612	0.0857	0.8177	no change	no	-0.131408	-0.087401	T_vs_N	SAHH_HUMAN Adenosylhomocysteinase OS=Homo sapiens OX=9606 GN=AHCY PE=1 SV=4	AHCY	AHCY	191	Adenosylhomocysteinase	P23526
P08493	3335.56	690.59	0.08745	0.207	-2.2723	0.2008	down	no	-1.05819	-0.697215	T_vs_N	MGP_HUMAN Matrix Gla protein OS=Homo sapiens OX=9606 GN=MGP PE=1 SV=2	MGP	MGP	4256	Matrix Gla protein	P08493
P53396	1045.59	2966.4	0.002551	2.837	1.5044	0.0273	up	no	-2.59159	-1.56368	T_vs_N	ACLY_HUMAN ATP-citrate synthase OS=Homo sapiens OX=9606 GN=ACLY PE=1 SV=3	ACLY	ACLY	47	ATP-citrate synthase	P53396
Q99584	1643.44	2355.63	0.09739	1.4334	0.5194	0.2148	no change	no	-1.01144	-0.667946	T_vs_N	S10AD_HUMAN Protein S100-A13 OS=Homo sapiens OX=9606 GN=S100A13 PE=1 SV=1	S100A13	S100A13	6284	Protein S100-A13	Q99584
P61019	1528.8	2459.16	0.00071	1.6086	0.6858	0.01433	up	no	-3.14261	-1.84345	T_vs_N	RAB2A_HUMAN Ras-related protein Rab-2A OS=Homo sapiens OX=9606 GN=RAB2A PE=1 SV=1	RAB2A	RAB2A	5862	Ras-related protein Rab-2A	P61019
Q5SSJ5	2028.42	1957.47	0.8319	0.965	-0.0514	0.887	no change	no	-0.079924	-0.052071	T_vs_N	HP1B3_HUMAN Heterochromatin protein 1-binding protein 3 OS=Homo sapiens OX=9606 GN=HP1BP3 PE=1 SV=1	HP1BP3	HP1BP3	50809	Heterochromatin protein 1-binding protein 3	Q5SSJ5
P11586	2260.74	1716.52	0.007691	0.7593	-0.3973	0.04891	no change	no	-2.11345	-1.31051	T_vs_N	C1TC_HUMAN C-1-tetrahydrofolate synthase, cytoplasmic OS=Homo sapiens OX=9606 GN=MTHFD1 PE=1 SV=4	MTHFD1	MTHFD1	4522	C-1-tetrahydrofolate synthase, cytoplasmic	P11586
P52209	1769.19	2200.41	0.04734	1.2437	0.3146	0.1383	no change	no	-1.32468	-0.859146	T_vs_N	6PGD_HUMAN 6-phosphogluconate dehydrogenase, decarboxylating OS=Homo sapiens OX=9606 GN=PGD PE=1 SV=3	PGD	PGD	5226	6-phosphogluconate dehydrogenase, decarboxylating	P52209
P53999	2121.39	1830.34	0.2662	0.8628	-0.2129	0.4159	no change	no	-0.574776	-0.381001	T_vs_N	TCP4_HUMAN Activated RNA polymerase II transcriptional coactivator p15 OS=Homo sapiens OX=9606 GN=SUB1 PE=1 SV=3	SUB1	SUB1	10923	Activated RNA polymerase II transcriptional coactivator p15	P53999
P35613	1959.72	1990.7	0.9158	1.0158	0.0226	0.9442	no change	no	-0.038195	-0.024931	T_vs_N	BASI_HUMAN Basigin OS=Homo sapiens OX=9606 GN=BSG PE=1 SV=2	BSG	BSG	682	Basigin	P35613
Q92743	3158.8	771.029	0.09809	0.2441	-2.0345	0.2159	down	no	-1.00833	-0.665727	T_vs_N	HTRA1_HUMAN Serine protease HTRA1 OS=Homo sapiens OX=9606 GN=HTRA1 PE=1 SV=1	HTRA1	HTRA1	5654	Serine protease HTRA1	Q92743
P11279	1201.87	2726.54	0.02546	2.2686	1.1818	0.09599	up	no	-1.59397	-1.01773	T_vs_N	LAMP1_HUMAN Lysosome-associated membrane glycoprotein 1 OS=Homo sapiens OX=9606 GN=LAMP1 PE=1 SV=3	LAMP1	LAMP1	3916	Lysosome-associated membrane glycoprotein 1	P11279
P78527	2080	1847.05	0.454	0.888	-0.1714	0.5886	no change	no	-0.342935	-0.230172	T_vs_N	PRKDC_HUMAN DNA-dependent protein kinase catalytic subunit OS=Homo sapiens OX=9606 GN=PRKDC PE=1 SV=3	PRKDC	PRKDC	5591	DNA-dependent protein kinase catalytic subunit	P78527
P18085	1581.87	2343.48	0.06994	1.4815	0.5671	0.1757	no change	no	-1.15521	-0.755204	T_vs_N	ARF4_HUMAN ADP-ribosylation factor 4 OS=Homo sapiens OX=9606 GN=ARF4 PE=1 SV=3	ARF4	ARF4	378	ADP-ribosylation factor 4	P18085
P42766	2354.41	1560.72	0.07353	0.6629	-0.5931	0.1804	no change	no	-1.13348	-0.743739	T_vs_N	RL35_HUMAN Large ribosomal subunit protein uL29 OS=Homo sapiens OX=9606 GN=RPL35 PE=1 SV=2	RPL35	RPL35	11224	Large ribosomal subunit protein uL29	P42766
P30040	1730.27	2177.85	4.4e-05	1.2587	0.3319	0.003555	no change	no	-4.26793	-2.44794	T_vs_N	ERP29_HUMAN Endoplasmic reticulum resident protein 29 OS=Homo sapiens OX=9606 GN=ERP29 PE=1 SV=4	ERP29	ERP29	10961	Endoplasmic reticulum resident protein 29	P30040
Q15233	2097.55	1801.71	0.2287	0.859	-0.2193	0.3761	no change	no	-0.640715	-0.424685	T_vs_N	NONO_HUMAN Non-POU domain-containing octamer-binding protein OS=Homo sapiens OX=9606 GN=NONO PE=1 SV=4	NONO	NONO	4841	Non-POU domain-containing octamer-binding protein	Q15233
P30085	1847.73	2045.97	0.08608	1.1073	0.147	0.1987	no change	no	-1.06505	-0.70178	T_vs_N	KCY_HUMAN UMP-CMP kinase OS=Homo sapiens OX=9606 GN=CMPK1 PE=1 SV=3	CMPK1	CMPK1	51727	UMP-CMP kinase	P30085
P00488	1625.22	2267.6	0.5225	1.3953	0.4806	0.6459	no change	no	-0.281905	-0.189828	T_vs_N	F13A_HUMAN Coagulation factor XIII A chain OS=Homo sapiens OX=9606 GN=F13A1 PE=1 SV=5	F13A1	F13A1	2162	Coagulation factor XIII A chain	P00488
P23246	2076.95	1814.52	0.3898	0.8736	-0.195	0.5347	no change	no	-0.409147	-0.271882	T_vs_N	SFPQ_HUMAN Splicing factor, proline- and glutamine-rich OS=Homo sapiens OX=9606 GN=SFPQ PE=1 SV=2	SFPQ	SFPQ	6421	Splicing factor, proline- and glutamine-rich	P23246
Q08211	2113.28	1774.07	0.2111	0.8395	-0.2524	0.3567	no change	no	-0.675491	-0.447685	T_vs_N	DHX9_HUMAN ATP-dependent RNA helicase A OS=Homo sapiens OX=9606 GN=DHX9 PE=1 SV=4	DHX9	DHX9	1660	ATP-dependent RNA helicase A	Q08211
P46783	2367.34	1511.92	0.03219	0.6387	-0.6468	0.1106	no change	no	-1.49214	-0.956206	T_vs_N	RS10_HUMAN Small ribosomal subunit protein eS10 OS=Homo sapiens OX=9606 GN=RPS10 PE=1 SV=1	RPS10	RPS10	6204	Small ribosomal subunit protein eS10	P46783
P36957	2184.22	1660.85	0.2177	0.7604	-0.3952	0.3647	no change	no	-0.662122	-0.438052	T_vs_N	ODO2_HUMAN Dihydrolipoyllysine-residue succinyltransferase component of 2-oxoglutarate dehydrogenase complex, mitochondrial OS=Homo sapiens OX=9606 GN=DLST PE=1 SV=4	DLST	DLST	1743	Dihydrolipoyllysine-residue succinyltransferase component of 2-oxoglutarate dehydrogenase complex, mitochondrial	P36957
P30153	2002.4	1826.9	0.3873	0.9124	-0.1323	0.5322	no change	no	-0.411941	-0.273917	T_vs_N	2AAA_HUMAN Serine/threonine-protein phosphatase 2A 65 kDa regulatory subunit A alpha isoform OS=Homo sapiens OX=9606 GN=PPP2R1A PE=1 SV=4	PPP2R1A	PPP2R1A	5518	Serine/threonine-protein phosphatase 2A 65 kDa regulatory subunit A alpha isoform	P30153
P61158	1483.55	2339.52	0.006414	1.577	0.6572	0.04413	up	no	-2.19219	-1.35517	T_vs_N	ARP3_HUMAN Actin-related protein 3 OS=Homo sapiens OX=9606 GN=ACTR3 PE=1 SV=3	ACTR3	ACTR3	10096	Actin-related protein 3	P61158
Q9Y265	2098.76	1721.96	0.1749	0.8205	-0.2854	0.3155	no change	no	-0.757185	-0.500987	T_vs_N	RUVB1_HUMAN RuvB-like 1 OS=Homo sapiens OX=9606 GN=RUVBL1 PE=1 SV=1	RUVBL1	RUVBL1	8607	RuvB-like 1	Q9Y265
Q8IUE6	2057.5	1760.16	0.4225	0.8555	-0.2252	0.5617	no change	no	-0.374163	-0.250488	T_vs_N	H2A2B_HUMAN Histone H2A type 2-B OS=Homo sapiens OX=9606 GN=H2AC21 PE=1 SV=3	H2AC21	H2AC21	317772	Histone H2A type 2-B	Q8IUE6
O43852	1354.93	2462.18	0.001249	1.8172	0.8617	0.01943	up	no	-2.89997	-1.7113	T_vs_N	CALU_HUMAN Calumenin OS=Homo sapiens OX=9606 GN=CALU PE=1 SV=2	CALU	CALU	813	Calumenin	O43852
P27635	2110.77	1691.31	0.3179	0.8013	-0.3196	0.4704	no change	no	-0.497696	-0.327523	T_vs_N	RL10_HUMAN Large ribosomal subunit protein uL16 OS=Homo sapiens OX=9606 GN=RPL10 PE=1 SV=5	RPL10	RPL10	6134	Large ribosomal subunit protein uL16	P27635
A0A0B4J1V6	2158.6	1643.24	0.5722	0.7613	-0.3935	0.6875	no change	no	-0.242445	-0.162721	T_vs_N	HV373_HUMAN Immunoglobulin heavy variable 3-73 OS=Homo sapiens OX=9606 GN=IGHV3-73 PE=1 SV=1	IGHV3-73	IGHV3-73	28409	Immunoglobulin heavy variable 3-73	A0A0B4J1V6
O43776	1768.13	2033.18	0.3993	1.1499	0.2015	0.5429	no change	no	-0.39869	-0.265272	T_vs_N	SYNC_HUMAN Asparagine--tRNA ligase, cytoplasmic OS=Homo sapiens OX=9606 GN=NARS1 PE=1 SV=1	NARS1	NARS1	4677	Asparagine--tRNA ligase, cytoplasmic	O43776
P21589	1364.45	2431.82	0.1975	1.7823	0.8337	0.3418	up	no	-0.704411	-0.466215	T_vs_N	5NTD_HUMAN 5'-nucleotidase OS=Homo sapiens OX=9606 GN=NT5E PE=1 SV=1	NT5E	NT5E	4907	5'-nucleotidase	P21589
P62280	1886.83	1902.53	0.9717	1.0083	0.0119	0.9817	no change	no	-0.012463	-0.008017	T_vs_N	RS11_HUMAN Small ribosomal subunit protein uS17 OS=Homo sapiens OX=9606 GN=RPS11 PE=1 SV=3	RPS11	RPS11	6205	Small ribosomal subunit protein uS17	P62280
P62714	1892.43	1895.96	0.9874	1.0019	0.0027	0.9915	no change	no	-0.005502	-0.003703	T_vs_N	PP2AB_HUMAN Serine/threonine-protein phosphatase 2A catalytic subunit beta isoform OS=Homo sapiens OX=9606 GN=PPP2CB PE=1 SV=1	PPP2CB	PPP2CB	5516	Serine/threonine-protein phosphatase 2A catalytic subunit beta isoform	P62714
Q07954	1325.78	2462.05	0.04101	1.8571	0.8931	0.1269	up	no	-1.387	-0.896504	T_vs_N	LRP1_HUMAN Prolow-density lipoprotein receptor-related protein 1 OS=Homo sapiens OX=9606 GN=LRP1 PE=1 SV=2	LRP1	LRP1	4035	Prolow-density lipoprotein receptor-related protein 1	Q07954
P22102	1987.11	1772.98	0.03452	0.8922	-0.1646	0.1152	no change	no	-1.4618	-0.93851	T_vs_N	PUR2_HUMAN Trifunctional purine biosynthetic protein adenosine-3 OS=Homo sapiens OX=9606 GN=GART PE=1 SV=1	GART	GART	2618	Trifunctional purine biosynthetic protein adenosine-3	P22102
Q9UBV7	69.3063	168.385	0	2.4296	1.2807	0.000264	up	yes	-4.98863	-3.56162	T_vs_N	B4GT7_HUMAN Beta-1,4-galactosyltransferase 7 OS=Homo sapiens OX=9606 GN=B4GALT7 PE=1 SV=1	B4GALT7	B4GALT7	11285	Beta-1,4-galactosyltransferase 7	Q9UBV7
P15311	1682.13	2059.22	0.4522	1.2242	0.2918	0.5873	no change	no	-0.34466	-0.231133	T_vs_N	EZRI_HUMAN Ezrin OS=Homo sapiens OX=9606 GN=EZR PE=1 SV=4	EZR	EZR	7430	Ezrin	P15311
P11387	2119.8	1602.57	0.2095	0.756	-0.4035	0.3553	no change	no	-0.678795	-0.449393	T_vs_N	TOP1_HUMAN DNA topoisomerase 1 OS=Homo sapiens OX=9606 GN=TOP1 PE=1 SV=2	TOP1	TOP1	7150	DNA topoisomerase 1	P11387
Q12805	953.283	2760.61	0.03246	2.8959	1.534	0.1111	up	no	-1.48852	-0.954247	T_vs_N	FBLN3_HUMAN EGF-containing fibulin-like extracellular matrix protein 1 OS=Homo sapiens OX=9606 GN=EFEMP1 PE=1 SV=2	EFEMP1	EFEMP1	2202	EGF-containing fibulin-like extracellular matrix protein 1	Q12805
Q9UJ70	495.9	3217.18	0.01095	6.4876	2.6977	0.05956	up	no	-1.96019	-1.22497	T_vs_N	NAGK_HUMAN N-acetyl-D-glucosamine kinase OS=Homo sapiens OX=9606 GN=NAGK PE=1 SV=4	NAGK	NAGK	55577	N-acetyl-D-glucosamine kinase	Q9UJ70
P39060	2899.83	802.927	0.09812	0.2769	-1.8526	0.2159	down	no	-1.0082	-0.665727	T_vs_N	COIA1_HUMAN Collagen alpha-1(XVIII) chain OS=Homo sapiens OX=9606 GN=COL18A1 PE=1 SV=5	COL18A1	COL18A1	80781	Collagen alpha-1(XVIII) chain	P39060
P45378	3589.39	110.975	0.4153	0.03092	-5.0153	0.5569	down	no	-0.381628	-0.254215	T_vs_N	TNNT3_HUMAN Troponin T, fast skeletal muscle OS=Homo sapiens OX=9606 GN=TNNT3 PE=1 SV=3	TNNT3	TNNT3	7140	Troponin T, fast skeletal muscle	P45378
O15145	1216.48	2469.78	0.000379	2.0303	1.0217	0.01059	up	no	-3.41061	-1.97469	T_vs_N	ARPC3_HUMAN Actin-related protein 2/3 complex subunit 3 OS=Homo sapiens OX=9606 GN=ARPC3 PE=1 SV=3	ARPC3	ARPC3	10094	Actin-related protein 2/3 complex subunit 3	O15145
P05161	205.01	3474.69	0.000157	16.9489	4.0831	0.006466	up	no	-3.7765	-2.18869	T_vs_N	ISG15_HUMAN Ubiquitin-like protein ISG15 OS=Homo sapiens OX=9606 GN=ISG15 PE=1 SV=5	ISG15	ISG15	9636	Ubiquitin-like protein ISG15	P05161
Q04760	2064.75	1614.6	0.08399	0.782	-0.3548	0.1956	no change	no	-1.07572	-0.708609	T_vs_N	LGUL_HUMAN Lactoylglutathione lyase OS=Homo sapiens OX=9606 GN=GLO1 PE=1 SV=4	GLO1	GLO1	2739	Lactoylglutathione lyase	Q04760
P61313	1872.61	1799.47	0.8311	0.9609	-0.0575	0.8863	no change	no	-0.080341	-0.052414	T_vs_N	RL15_HUMAN Large ribosomal subunit protein eL15 OS=Homo sapiens OX=9606 GN=RPL15 PE=1 SV=2	RPL15	RPL15	6138	Large ribosomal subunit protein eL15	P61313
O75947	2060.68	1602.36	0.2437	0.7776	-0.3629	0.3921	no change	no	-0.613127	-0.406592	T_vs_N	ATP5H_HUMAN ATP synthase subunit d, mitochondrial OS=Homo sapiens OX=9606 GN=ATP5PD PE=1 SV=3	ATP5PD	ATP5PD	10476	ATP synthase subunit d, mitochondrial	O75947
P36873	1659.76	1999.64	0.2022	1.2048	0.2688	0.347	no change	no	-0.694197	-0.459658	T_vs_N	PP1G_HUMAN Serine/threonine-protein phosphatase PP1-gamma catalytic subunit OS=Homo sapiens OX=9606 GN=PPP1CC PE=1 SV=1	PPP1CC	PPP1CC	5501	Serine/threonine-protein phosphatase PP1-gamma catalytic subunit	P36873
Q16181	1745.96	1907.73	0.5397	1.0927	0.1279	0.6604	no change	no	-0.26784	-0.180186	T_vs_N	SEPT7_HUMAN Septin-7 OS=Homo sapiens OX=9606 GN=SEPTIN7 PE=1 SV=2	SEPTIN7	SEPTIN7	989	Septin-7	Q16181
Q99798	2326.87	1323.69	0.2615	0.5689	-0.8138	0.411	no change	no	-0.582512	-0.386148	T_vs_N	ACON_HUMAN Aconitate hydratase, mitochondrial OS=Homo sapiens OX=9606 GN=ACO2 PE=1 SV=2	ACO2	ACO2	50	Aconitate hydratase, mitochondrial	Q99798
P35573	2665.71	984.451	0.4879	0.3693	-1.4371	0.6177	down	no	-0.31166	-0.209215	T_vs_N	GDE_HUMAN Glycogen debranching enzyme OS=Homo sapiens OX=9606 GN=AGL PE=1 SV=3	AGL	AGL	178	Glycogen debranching enzyme	P35573
P46779	1984.66	1660.12	0.3031	0.8365	-0.2576	0.4543	no change	no	-0.5184	-0.342648	T_vs_N	RL28_HUMAN Large ribosomal subunit protein eL28 OS=Homo sapiens OX=9606 GN=RPL28 PE=1 SV=3	RPL28	RPL28	6158	Large ribosomal subunit protein eL28	P46779
P61254	2269.24	1366.39	0.02052	0.6021	-0.7319	0.08521	no change	no	-1.68761	-1.06946	T_vs_N	RL26_HUMAN Large ribosomal subunit protein uL24 OS=Homo sapiens OX=9606 GN=RPL26 PE=1 SV=1	RPL26	RPL26	6154	Large ribosomal subunit protein uL24	P61254
P22234	2150.67	1484.52	0.02998	0.6903	-0.5347	0.1059	no change	no	-1.52302	-0.975063	T_vs_N	PUR6_HUMAN Bifunctional phosphoribosylaminoimidazole carboxylase/phosphoribosylaminoimidazole succinocarboxamide synthetase OS=Homo sapiens OX=9606 GN=PAICS PE=1 SV=3	PAICS	PAICS	10606	Bifunctional phosphoribosylaminoimidazole carboxylase/phosphoribosylaminoimidazole succinocarboxamide synthetase	P22234
P38159	2166.04	1449.13	0.08502	0.669	-0.5799	0.1971	no change	no	-1.07043	-0.705291	T_vs_N	RBMX_HUMAN RNA-binding motif protein, X chromosome OS=Homo sapiens OX=9606 GN=RBMX PE=1 SV=3	RBMX	RBMX	27316	RNA-binding motif protein, X chromosome	P38159
P02689	3573.87	37.8308	0.1186	0.01059	-6.5612	0.2453	down	no	-0.925879	-0.610285	T_vs_N	MYP2_HUMAN Myelin P2 protein OS=Homo sapiens OX=9606 GN=PMP2 PE=1 SV=3	PMP2	PMP2	5375	Myelin P2 protein	P02689
P48047	1992.78	1617.73	0.2768	0.8118	-0.3008	0.4268	no change	no	-0.557818	-0.369765	T_vs_N	ATPO_HUMAN ATP synthase subunit O, mitochondrial OS=Homo sapiens OX=9606 GN=ATP5PO PE=1 SV=1	ATP5PO	ATP5PO	539	ATP synthase subunit O, mitochondrial	P48047
O95340	1332.77	2274.21	0.001258	1.7064	0.771	0.01943	up	no	-2.89688	-1.7113	T_vs_N	PAPS2_HUMAN Bifunctional 3'-phosphoadenosine 5'-phosphosulfate synthase 2 OS=Homo sapiens OX=9606 GN=PAPSS2 PE=1 SV=2	PAPSS2	PAPSS2	9060	Bifunctional 3'-phosphoadenosine 5'-phosphosulfate synthase 2	O95340
Q15056	1517.56	2085.47	0.009869	1.3742	0.4586	0.05629	no change	no	-2.00529	-1.24949	T_vs_N	IF4H_HUMAN Eukaryotic translation initiation factor 4H OS=Homo sapiens OX=9606 GN=EIF4H PE=1 SV=5	EIF4H	EIF4H	7458	Eukaryotic translation initiation factor 4H	Q15056
P54819	2220.66	1364.21	0.00976	0.6143	-0.703	0.05593	no change	no	-2.0101	-1.25228	T_vs_N	KAD2_HUMAN Adenylate kinase 2, mitochondrial OS=Homo sapiens OX=9606 GN=AK2 PE=1 SV=2	AK2	AK2	204	Adenylate kinase 2, mitochondrial	P54819
P28066	1952.01	1631.86	0.02779	0.836	-0.2584	0.1009	no change	no	-1.55595	-0.996066	T_vs_N	PSA5_HUMAN Proteasome subunit alpha type-5 OS=Homo sapiens OX=9606 GN=PSMA5 PE=1 SV=3	PSMA5	PSMA5	5686	Proteasome subunit alpha type-5	P28066
P13804	2010.34	1557.61	0.1083	0.7748	-0.3681	0.2309	no change	no	-0.965331	-0.636557	T_vs_N	ETFA_HUMAN Electron transfer flavoprotein subunit alpha, mitochondrial OS=Homo sapiens OX=9606 GN=ETFA PE=1 SV=1	ETFA	ETFA	2108	Electron transfer flavoprotein subunit alpha, mitochondrial	P13804
Q8NBX0	859.59	2707.05	0.000229	3.1492	1.655	0.007841	up	no	-3.62178	-2.10507	T_vs_N	SCPDL_HUMAN Saccharopine dehydrogenase-like oxidoreductase OS=Homo sapiens OX=9606 GN=SCCPDH PE=1 SV=1	SCCPDH	SCCPDH	51097	Saccharopine dehydrogenase-like oxidoreductase	Q8NBX0
O14558	3393.79	169.25	0.2009	0.04987	-4.3257	0.3454	down	no	-0.696998	-0.461665	T_vs_N	HSPB6_HUMAN Heat shock protein beta-6 OS=Homo sapiens OX=9606 GN=HSPB6 PE=1 SV=2	HSPB6	HSPB6	126393	Heat shock protein beta-6	O14558
O60240	3461.54	96.048	0.113	0.02775	-5.1714	0.2375	down	no	-0.946883	-0.624318	T_vs_N	PLIN1_HUMAN Perilipin-1 OS=Homo sapiens OX=9606 GN=PLIN1 PE=1 SV=2	PLIN1	PLIN1	5346	Perilipin-1	O60240
P26599	1955.13	1594.48	0.1009	0.8155	-0.2942	0.2201	no change	no	-0.996066	-0.65736	T_vs_N	PTBP1_HUMAN Polypyrimidine tract-binding protein 1 OS=Homo sapiens OX=9606 GN=PTBP1 PE=1 SV=2	PTBP1	PTBP1	5725	Polypyrimidine tract-binding protein 1	P26599
P51991	1876.66	1662.81	0.446	0.886	-0.1746	0.5817	no change	no	-0.350655	-0.235293	T_vs_N	ROA3_HUMAN Heterogeneous nuclear ribonucleoprotein A3 OS=Homo sapiens OX=9606 GN=HNRNPA3 PE=1 SV=2	HNRNPA3	HNRNPA3	220988	Heterogeneous nuclear ribonucleoprotein A3	P51991
Q9NR45	1664.93	1841.55	0.1487	1.1061	0.1455	0.284	no change	no	-0.82766	-0.546666	T_vs_N	SIAS_HUMAN N-acetylneuraminate-9-phosphate synthase OS=Homo sapiens OX=9606 GN=NANS PE=1 SV=2	NANS	NANS	54187	Sialic acid synthase	Q9NR45
P25789	1814.99	1682.55	0.4763	0.927	-0.1094	0.6072	no change	no	-0.32211	-0.216661	T_vs_N	PSA4_HUMAN Proteasome subunit alpha type-4 OS=Homo sapiens OX=9606 GN=PSMA4 PE=1 SV=1	PSMA4	PSMA4	5685	Proteasome subunit alpha type-4	P25789
O43813	1507.13	1983.11	0.01452	1.3158	0.3959	0.06974	no change	no	-1.83773	-1.15646	T_vs_N	LANC1_HUMAN Glutathione S-transferase LANCL1 OS=Homo sapiens OX=9606 GN=LANCL1 PE=1 SV=1	LANCL1	LANCL1	10314	Glutathione S-transferase LANCL1	O43813
P62906	2006.72	1481.3	0.2886	0.7382	-0.4379	0.4391	no change	no	-0.539689	-0.357427	T_vs_N	RL10A_HUMAN Large ribosomal subunit protein uL1 OS=Homo sapiens OX=9606 GN=RPL10A PE=1 SV=2	RPL10A	RPL10A	4736	Large ribosomal subunit protein uL1	P62906
P20073	1722.96	1758.26	0.8166	1.0205	0.0293	0.8768	no change	no	-0.087985	-0.057095	T_vs_N	ANXA7_HUMAN Annexin A7 OS=Homo sapiens OX=9606 GN=ANXA7 PE=1 SV=3	ANXA7	ANXA7	310	Annexin A7	P20073
P78371	1822.36	1658.36	0.4562	0.91	-0.1361	0.5903	no change	no	-0.340835	-0.22892	T_vs_N	TCPB_HUMAN T-complex protein 1 subunit beta OS=Homo sapiens OX=9606 GN=CCT2 PE=1 SV=4	CCT2	CCT2	10576	T-complex protein 1 subunit beta	P78371
P04439	981.384	2498.3	0.00087	2.5457	1.3481	0.01598	up	no	-3.05572	-1.79615	T_vs_N	HLAA_HUMAN HLA class I histocompatibility antigen, A alpha chain OS=Homo sapiens OX=9606 GN=HLA-A PE=1 SV=2	HLA-A	HLA-A	3105	HLA class I histocompatibility antigen, A alpha chain	P04439
P55268	2487.77	962.878	0.08793	0.387	-1.3696	0.2012	down	no	-1.05581	-0.69635	T_vs_N	LAMB2_HUMAN Laminin subunit beta-2 OS=Homo sapiens OX=9606 GN=LAMB2 PE=1 SV=2	LAMB2	LAMB2	3913	Laminin subunit beta-2	P55268
P41252	2030.26	1417.39	0.07307	0.6981	-0.5185	0.1799	no change	no	-1.1362	-0.744945	T_vs_N	SYIC_HUMAN Isoleucine--tRNA ligase, cytoplasmic OS=Homo sapiens OX=9606 GN=IARS1 PE=1 SV=2	IARS1	IARS1	3376	Isoleucine--tRNA ligase, cytoplasmic	P41252
P40121	581.091	2859.51	0.002529	4.9209	2.2989	0.02723	up	no	-2.59534	-1.56479	T_vs_N	CAPG_HUMAN Macrophage-capping protein OS=Homo sapiens OX=9606 GN=CAPG PE=1 SV=2	CAPG	CAPG	822	Macrophage-capping protein	P40121
P05023	1341.3	2098.6	0.03162	1.5646	0.6458	0.1096	up	no	-1.4999	-0.96015	T_vs_N	AT1A1_HUMAN Sodium/potassium-transporting ATPase subunit alpha-1 OS=Homo sapiens OX=9606 GN=ATP1A1 PE=1 SV=1	ATP1A1	ATP1A1	476	Sodium/potassium-transporting ATPase subunit alpha-1	P05023
P36542	1837.19	1597.04	0.5495	0.8693	-0.2021	0.6684	no change	no	-0.260024	-0.174957	T_vs_N	ATPG_HUMAN ATP synthase subunit gamma, mitochondrial OS=Homo sapiens OX=9606 GN=ATP5F1C PE=1 SV=1	ATP5F1C	ATP5F1C	509	ATP synthase subunit gamma, mitochondrial	P36542
P05413	3137.25	288.272	0.3109	0.09189	-3.4439	0.4629	down	no	-0.507365	-0.334503	T_vs_N	FABPH_HUMAN Fatty acid-binding protein, heart OS=Homo sapiens OX=9606 GN=FABP3 PE=1 SV=4	FABP3	FABP3	2170	Fatty acid-binding protein, heart	P05413
P31040	1920.41	1481.99	0.2979	0.7717	-0.3739	0.4497	no change	no	-0.525915	-0.347067	T_vs_N	SDHA_HUMAN Succinate dehydrogenase [ubiquinone] flavoprotein subunit, mitochondrial OS=Homo sapiens OX=9606 GN=SDHA PE=1 SV=2	SDHA	SDHA	6389	Succinate dehydrogenase [ubiquinone] flavoprotein subunit, mitochondrial	P31040
Q14195	2661.84	731.635	0.06963	0.2749	-1.863	0.1754	down	no	-1.15714	-0.755946	T_vs_N	DPYL3_HUMAN Dihydropyrimidinase-related protein 3 OS=Homo sapiens OX=9606 GN=DPYSL3 PE=1 SV=1	DPYSL3	DPYSL3	1809	Dihydropyrimidinase-related protein 3	Q14195
Q03591	1457.27	1932.64	0.3234	1.3262	0.4073	0.4763	no change	no	-0.490247	-0.32211	T_vs_N	FHR1_HUMAN Complement factor H-related protein 1 OS=Homo sapiens OX=9606 GN=CFHR1 PE=1 SV=2	CFHR1	CFHR1	3078	Complement factor H-related protein 1	Q03591
P20160	630.332	2758.47	0.03823	4.3762	2.1297	0.122	up	no	-1.41748	-0.913605	T_vs_N	CAP7_HUMAN Azurocidin OS=Homo sapiens OX=9606 GN=AZU1 PE=1 SV=3	AZU1	AZU1	566	Azurocidin	P20160
Q9Y5U9	68.1458	156.059	0	2.2901	1.1954	0.000424	up	yes	-4.9797	-3.36241	T_vs_N	IR3IP_HUMAN Immediate early response 3-interacting protein 1 OS=Homo sapiens OX=9606 GN=IER3IP1 PE=1 SV=1	IER3IP1	IER3IP1	51124	Immediate early response 3-interacting protein 1	Q9Y5U9
P02753	2008.51	1360.25	0.3835	0.6772	-0.5623	0.5294	no change	no	-0.416223	-0.276208	T_vs_N	RET4_HUMAN Retinol-binding protein 4 OS=Homo sapiens OX=9606 GN=RBP4 PE=1 SV=3	RBP4	RBP4	5950	Retinol-binding protein 4	P02753
P17858	1149.17	2217.37	0.006272	1.9295	0.9482	0.0435	up	no	-2.2019	-1.36141	T_vs_N	PFKAL_HUMAN ATP-dependent 6-phosphofructokinase, liver type OS=Homo sapiens OX=9606 GN=PFKL PE=1 SV=6	PFKL	PFKL	5211	ATP-dependent 6-phosphofructokinase, liver type	P17858
P00918	2694.84	670.984	0.05605	0.249	-2.0058	0.1537	down	no	-1.25135	-0.813298	T_vs_N	CAH2_HUMAN Carbonic anhydrase 2 OS=Homo sapiens OX=9606 GN=CA2 PE=1 SV=2	CA2	CA2	760	Carbonic anhydrase 2	P00918
P48788	3225.38	135.199	0.4102	0.04192	-4.5762	0.5528	down	no	-0.386994	-0.257424	T_vs_N	TNNI2_HUMAN Troponin I, fast skeletal muscle OS=Homo sapiens OX=9606 GN=TNNI2 PE=1 SV=2	TNNI2	TNNI2	7136	Troponin I, fast skeletal muscle	P48788
O75828	1764.1	1593.64	0.7207	0.9034	-0.1466	0.8038	no change	no	-0.142239	-0.094847	T_vs_N	CBR3_HUMAN Carbonyl reductase [NADPH] 3 OS=Homo sapiens OX=9606 GN=CBR3 PE=1 SV=3	CBR3	CBR3	874	Carbonyl reductase [NADPH] 3	O75828
P48643	1663.17	1682.82	0.9268	1.0118	0.0169	0.9516	no change	no	-0.033009	-0.021541	T_vs_N	TCPE_HUMAN T-complex protein 1 subunit epsilon OS=Homo sapiens OX=9606 GN=CCT5 PE=1 SV=1	CCT5	CCT5	22948	T-complex protein 1 subunit epsilon	P48643
Q12905	1846.33	1497.04	0.1413	0.8108	-0.3026	0.275	no change	no	-0.849827	-0.560652	T_vs_N	ILF2_HUMAN Interleukin enhancer-binding factor 2 OS=Homo sapiens OX=9606 GN=ILF2 PE=1 SV=2	ILF2	ILF2	3608	Interleukin enhancer-binding factor 2	Q12905
P49411	1775.62	1554.8	0.5084	0.8756	-0.1917	0.6351	no change	no	-0.293786	-0.197151	T_vs_N	EFTU_HUMAN Elongation factor Tu, mitochondrial OS=Homo sapiens OX=9606 GN=TUFM PE=1 SV=3	TUFM	TUFM	7284	Elongation factor Tu, mitochondrial	P49411
P19652	2450.99	863.573	0.1959	0.3523	-1.5051	0.3402	down	no	-0.707943	-0.468253	T_vs_N	A1AG2_HUMAN Alpha-1-acid glycoprotein 2 OS=Homo sapiens OX=9606 GN=ORM2 PE=1 SV=2	ORM2	ORM2	5005	Alpha-1-acid glycoprotein 2	P19652
P01780	1953.02	1352.38	0.4525	0.6925	-0.5301	0.5877	no change	no	-0.344372	-0.230837	T_vs_N	HV307_HUMAN Immunoglobulin heavy variable 3-7 OS=Homo sapiens OX=9606 GN=IGHV3-7 PE=1 SV=2	IGHV3-7	IGHV3-7	28452	Immunoglobulin heavy variable 3-7	P01780
Q14764	849.384	2452.82	0.004069	2.8878	1.53	0.03442	up	no	-2.38945	-1.46306	T_vs_N	MVP_HUMAN Major vault protein OS=Homo sapiens OX=9606 GN=MVP PE=1 SV=4	MVP	MVP	9961	Major vault protein	Q14764
P39023	1754.36	1537.19	0.5452	0.8762	-0.1907	0.665	no change	no	-0.263436	-0.177172	T_vs_N	RL3_HUMAN Large ribosomal subunit protein uL3 OS=Homo sapiens OX=9606 GN=RPL3 PE=1 SV=2	RPL3	RPL3	6122	Large ribosomal subunit protein uL3	P39023
Q9BVK6	903.234	2375.16	0.000256	2.6296	1.3948	0.00849	up	no	-3.57593	-2.07058	T_vs_N	TMED9_HUMAN Transmembrane emp24 domain-containing protein 9 OS=Homo sapiens OX=9606 GN=TMED9 PE=1 SV=2	TMED9	TMED9	54732	Transmembrane emp24 domain-containing protein 9	Q9BVK6
O00410	1871.55	1402.18	0.02544	0.7492	-0.4166	0.09599	no change	no	-1.59431	-1.01773	T_vs_N	IPO5_HUMAN Importin-5 OS=Homo sapiens OX=9606 GN=IPO5 PE=1 SV=4	IPO5	IPO5	3843	Importin-5	O00410
P55060	1956.37	1298.35	0.02208	0.6637	-0.5914	0.08867	no change	no	-1.6558	-1.05217	T_vs_N	XPO2_HUMAN Exportin-2 OS=Homo sapiens OX=9606 GN=CSE1L PE=1 SV=3	CSE1L	CSE1L	1434	Exportin-2	P55060
Q14767	2543.39	709.619	0.1199	0.279	-1.8417	0.247	down	no	-0.921145	-0.607285	T_vs_N	LTBP2_HUMAN Latent-transforming growth factor beta-binding protein 2 OS=Homo sapiens OX=9606 GN=LTBP2 PE=1 SV=3	LTBP2	LTBP2	4053	Latent-transforming growth factor beta-binding protein 2	Q14767
P09960	1448.03	1797.09	0.0112	1.2411	0.3116	0.06007	no change	no	-1.95039	-1.22127	T_vs_N	LKHA4_HUMAN Leukotriene A-4 hydrolase OS=Homo sapiens OX=9606 GN=LTA4H PE=1 SV=2	LTA4H	LTA4H	4048	Leukotriene A-4 hydrolase	P09960
P24539	1707.31	1522.37	0.5717	0.8917	-0.1654	0.6872	no change	no	-0.242824	-0.162911	T_vs_N	AT5F1_HUMAN ATP synthase F(0) complex subunit B1, mitochondrial OS=Homo sapiens OX=9606 GN=ATP5PB PE=1 SV=2	ATP5PB	ATP5PB	515	ATP synthase F(0) complex subunit B1, mitochondrial	P24539
P0C0S5	2316.28	908.626	0.00127	0.3923	-1.35	0.01943	down	no	-2.89279	-1.7113	T_vs_N	H2AZ_HUMAN Histone H2A.Z OS=Homo sapiens OX=9606 GN=H2AZ1 PE=1 SV=2	H2AZ1	H2AZ1	3015	Histone H2A.Z	P0C0S5
Q53GQ0	911.791	2310.39	0.00011	2.5339	1.3414	0.005632	up	no	-3.9201	-2.24857	T_vs_N	DHB12_HUMAN Very-long-chain 3-oxoacyl-CoA reductase OS=Homo sapiens OX=9606 GN=HSD17B12 PE=1 SV=2	HSD17B12	HSD17B12	51144	Very-long-chain 3-oxoacyl-CoA reductase	Q53GQ0
P12829	3042.84	178.966	0.3913	0.05882	-4.0875	0.536	down	no	-0.407479	-0.270827	T_vs_N	MYL4_HUMAN Myosin light chain 4 OS=Homo sapiens OX=9606 GN=MYL4 PE=1 SV=3	MYL4	MYL4	4635	Myosin light chain 4	P12829
P02794	1276.22	1943.25	0.3219	1.5227	0.6066	0.4747	up	no	-0.492266	-0.323572	T_vs_N	FRIH_HUMAN Ferritin heavy chain OS=Homo sapiens OX=9606 GN=FTH1 PE=1 SV=2	FTH1	FTH1	2495	Ferritin heavy chain	P02794
P09871	1278.06	1932.99	0.2633	1.5124	0.5968	0.4124	up	no	-0.579533	-0.384671	T_vs_N	C1S_HUMAN Complement C1s subcomponent OS=Homo sapiens OX=9606 GN=C1S PE=1 SV=1	C1S	C1S	716	Complement C1s subcomponent	P09871
P51858	2030.81	1160.36	0.00176	0.5714	-0.8074	0.02308	no change	no	-2.75203	-1.63658	T_vs_N	HDGF_HUMAN Hepatoma-derived growth factor OS=Homo sapiens OX=9606 GN=HDGF PE=1 SV=1	HDGF	HDGF	3068	Hepatoma-derived growth factor	P51858
P14314	1334.47	1851.01	0.03287	1.3871	0.4721	0.1121	no change	no	-1.48307	-0.950356	T_vs_N	GLU2B_HUMAN Glucosidase 2 subunit beta OS=Homo sapiens OX=9606 GN=PRKCSH PE=1 SV=2	PRKCSH	PRKCSH	5589	Glucosidase 2 subunit beta	P14314
P26639	1930.83	1252.63	0.0178	0.6488	-0.6242	0.07786	no change	no	-1.74934	-1.10863	T_vs_N	SYTC_HUMAN Threonine--tRNA ligase 1, cytoplasmic OS=Homo sapiens OX=9606 GN=TARS1 PE=1 SV=3	TARS1	TARS1	6897	Threonine--tRNA ligase 1, cytoplasmic	P26639
Q9BUF5	1587.13	1595.19	0.9678	1.0051	0.0073	0.9792	no change	no	-0.01421	-0.009124	T_vs_N	TBB6_HUMAN Tubulin beta-6 chain OS=Homo sapiens OX=9606 GN=TUBB6 PE=1 SV=1	TUBB6	TUBB6	84617	Tubulin beta-6 chain	Q9BUF5
Q5JY77	0.1	32.8082	1e-06	328.082	8.3579	0.000946	up	yes	-4.94081	-3.01945	T_vs_N	GASP1_HUMAN G-protein coupled receptor-associated sorting protein 1 OS=Homo sapiens OX=9606 GN=GPRASP1 PE=1 SV=3	GPRASP1	GPRASP1	9737	G-protein coupled receptor-associated sorting protein 1	Q5JY77
P13805	3099.83	77.109	0.4371	0.02488	-5.3289	0.5734	down	no	-0.359409	-0.241535	T_vs_N	TNNT1_HUMAN Troponin T, slow skeletal muscle OS=Homo sapiens OX=9606 GN=TNNT1 PE=1 SV=4	TNNT1	TNNT1	7138	Troponin T, slow skeletal muscle	P13805
O43175	2357.76	816.107	0.002491	0.3461	-1.5307	0.02717	down	no	-2.60189	-1.56575	T_vs_N	SERA_HUMAN D-3-phosphoglycerate dehydrogenase OS=Homo sapiens OX=9606 GN=PHGDH PE=1 SV=4	PHGDH	PHGDH	26227	D-3-phosphoglycerate dehydrogenase	O43175
Q14847	1461.1	1708.54	0.4341	1.1694	0.2258	0.5708	no change	no	-0.3624	-0.243508	T_vs_N	LASP1_HUMAN LIM and SH3 domain protein 1 OS=Homo sapiens OX=9606 GN=LASP1 PE=1 SV=2	LASP1	LASP1	3927	LIM and SH3 domain protein 1	Q14847
P61026	1449.13	1718.64	0.01348	1.186	0.2461	0.067	no change	no	-1.86999	-1.17386	T_vs_N	RAB10_HUMAN Ras-related protein Rab-10 OS=Homo sapiens OX=9606 GN=RAB10 PE=1 SV=1	RAB10	RAB10	10890	Ras-related protein Rab-10	P61026
P60953	1384.93	1781.84	0.04346	1.2866	0.3636	0.1319	no change	no	-1.36181	-0.879722	T_vs_N	CDC42_HUMAN Cell division control protein 42 homolog OS=Homo sapiens OX=9606 GN=CDC42 PE=1 SV=2	CDC42	CDC42	998	Cell division control protein 42 homolog	P60953
Q9UDW1	1761.77	1404	0.6974	0.7969	-0.3275	0.7874	no change	no	-0.156512	-0.103799	T_vs_N	QCR9_HUMAN Cytochrome b-c1 complex subunit 9 OS=Homo sapiens OX=9606 GN=UQCR10 PE=1 SV=3	UQCR10	UQCR10	29796	Cytochrome b-c1 complex subunit 9	Q9UDW1
O75915	1318.93	1845.04	0.08596	1.3989	0.4843	0.1986	no change	no	-1.06565	-0.701999	T_vs_N	PRAF3_HUMAN PRA1 family protein 3 OS=Homo sapiens OX=9606 GN=ARL6IP5 PE=1 SV=1	ARL6IP5	ARL6IP5	10550	PRA1 family protein 3	O75915
P27449	1267.94	1893.78	0.05794	1.4936	0.5788	0.1574	no change	no	-1.23695	-0.802968	T_vs_N	VATL_HUMAN V-type proton ATPase 16 kDa proteolipid subunit c OS=Homo sapiens OX=9606 GN=ATP6V0C PE=1 SV=1	ATP6V0C	ATP6V0C	527	V-type proton ATPase 16 kDa proteolipid subunit c	P27449
Q15404	1775.95	1379.09	0.3746	0.7765	-0.3649	0.522	no change	no	-0.426421	-0.282321	T_vs_N	RSU1_HUMAN Ras suppressor protein 1 OS=Homo sapiens OX=9606 GN=RSU1 PE=1 SV=3	RSU1	RSU1	6251	Ras suppressor protein 1	Q15404
P41222	2879	272.047	0.06284	0.09449	-3.4037	0.1651	down	no	-1.20169	-0.782227	T_vs_N	PTGDS_HUMAN Prostaglandin-H2 D-isomerase OS=Homo sapiens OX=9606 GN=PTGDS PE=1 SV=1	PTGDS	PTGDS	5730	Prostaglandin-H2 D-isomerase	P41222
Q13263	1674.38	1476.17	0.3408	0.8816	-0.1818	0.4917	no change	no	-0.467488	-0.308291	T_vs_N	TIF1B_HUMAN Transcription intermediary factor 1-beta OS=Homo sapiens OX=9606 GN=TRIM28 PE=1 SV=5	TRIM28	TRIM28	10155	Transcription intermediary factor 1-beta	Q13263
P21912	1704.11	1433.79	0.4993	0.8414	-0.2491	0.628	no change	no	-0.30163	-0.202033	T_vs_N	SDHB_HUMAN Succinate dehydrogenase [ubiquinone] iron-sulfur subunit, mitochondrial OS=Homo sapiens OX=9606 GN=SDHB PE=1 SV=3	SDHB	SDHB	6390	Succinate dehydrogenase [ubiquinone] iron-sulfur subunit, mitochondrial	P21912
P47914	1840	1290.12	0.1643	0.7012	-0.5121	0.302	no change	no	-0.784336	-0.519979	T_vs_N	RL29_HUMAN Large ribosomal subunit protein eL29 OS=Homo sapiens OX=9606 GN=RPL29 PE=1 SV=2	RPL29	RPL29	6159	Large ribosomal subunit protein eL29	P47914
P16949	2100.85	1026.28	0.000153	0.4885	-1.0336	0.006358	down	no	-3.78861	-2.196	T_vs_N	STMN1_HUMAN Stathmin OS=Homo sapiens OX=9606 GN=STMN1 PE=1 SV=3	STMN1	STMN1	3925	Stathmin	P16949
P40939	1706.7	1413.71	0.5954	0.8283	-0.2718	0.7069	no change	no	-0.225184	-0.150636	T_vs_N	ECHA_HUMAN Trifunctional enzyme subunit alpha, mitochondrial OS=Homo sapiens OX=9606 GN=HADHA PE=1 SV=2	HADHA	HADHA	3030	Trifunctional enzyme subunit alpha, mitochondrial	P40939
P30626	1468.46	1650.46	0.4728	1.1239	0.1685	0.6044	no change	no	-0.325313	-0.218668	T_vs_N	SORCN_HUMAN Sorcin OS=Homo sapiens OX=9606 GN=SRI PE=1 SV=1	SRI	SRI	6717	Sorcin	P30626
E9PAV3	2067.14	1050.53	0.000982	0.5082	-0.9765	0.01699	no change	no	-3.00331	-1.76955	T_vs_N	NACAM_HUMAN Nascent polypeptide-associated complex subunit alpha, muscle-specific form OS=Homo sapiens OX=9606 GN=NACA PE=1 SV=1	NACA	NACA	4666	Nascent polypeptide-associated complex subunit alpha, muscle-specific form	E9PAV3
P05546	1766.03	1349.59	0.4373	0.7642	-0.388	0.5734	no change	no	-0.359211	-0.241535	T_vs_N	HEP2_HUMAN Heparin cofactor 2 OS=Homo sapiens OX=9606 GN=SERPIND1 PE=1 SV=3	SERPIND1	SERPIND1	3053	Heparin cofactor 2	P05546
P19099	1616.45	1498.02	0.4126	0.9267	-0.1098	0.5547	no change	no	-0.38446	-0.255934	T_vs_N	C11B2_HUMAN Cytochrome P450 11B2, mitochondrial OS=Homo sapiens OX=9606 GN=CYP11B2 PE=1 SV=3	CYP11B2	CYP11B2	1585	Cytochrome P450 11B2, mitochondrial	P19099
Q86Y46	1494.85	1619.19	0.8939	1.0832	0.1153	0.9298	no change	no	-0.048706	-0.031606	T_vs_N	K2C73_HUMAN Keratin, type II cytoskeletal 73 OS=Homo sapiens OX=9606 GN=KRT73 PE=1 SV=1	KRT73	KRT73	319101	Keratin, type II cytoskeletal 73	Q86Y46
P32969	1843.24	1260.39	0.01537	0.6838	-0.5484	0.07218	no change	no	-1.81304	-1.14152	T_vs_N	RL9_HUMAN Large ribosomal subunit protein uL6 OS=Homo sapiens OX=9606 GN=RPL9 PE=1 SV=1	RPL9	RPL9	6133	Large ribosomal subunit protein uL6	P32969
P12270	1793.57	1282.16	0.01095	0.7149	-0.4842	0.05956	no change	no	-1.96019	-1.22497	T_vs_N	TPR_HUMAN Nucleoprotein TPR OS=Homo sapiens OX=9606 GN=TPR PE=1 SV=3	TPR	TPR	7175	Nucleoprotein TPR	P12270
P56134	1636.96	1431.63	0.4165	0.8746	-0.1933	0.5579	no change	no	-0.380375	-0.253436	T_vs_N	ATPK_HUMAN ATP synthase subunit f, mitochondrial OS=Homo sapiens OX=9606 GN=ATP5MF PE=1 SV=3	ATP5MF	ATP5MF	9551	ATP synthase subunit f, mitochondrial	P56134
P08237	1789.52	1276.49	0.6017	0.7133	-0.4874	0.7115	no change	no	-0.220613	-0.147819	T_vs_N	PFKAM_HUMAN ATP-dependent 6-phosphofructokinase, muscle type OS=Homo sapiens OX=9606 GN=PFKM PE=1 SV=2	PFKM	PFKM	5213	ATP-dependent 6-phosphofructokinase, muscle type	P08237
P55854	1546.78	1514.96	0.8631	0.9794	-0.03	0.9104	no change	no	-0.063934	-0.040763	T_vs_N	SUMO3_HUMAN Small ubiquitin-related modifier 3 OS=Homo sapiens OX=9606 GN=SUMO3 PE=1 SV=2	SUMO3	SUMO3	6612	Small ubiquitin-related modifier 3	P55854
P11908	1497.78	1558.64	0.645	1.0406	0.0574	0.7474	no change	no	-0.190434	-0.126441	T_vs_N	PRPS2_HUMAN Ribose-phosphate pyrophosphokinase 2 OS=Homo sapiens OX=9606 GN=PRPS2 PE=1 SV=2	PRPS2	PRPS2	5634	Ribose-phosphate pyrophosphokinase 2	P11908
P49327	1579.7	1475.51	0.5256	0.934	-0.0985	0.6489	no change	no	-0.279336	-0.187816	T_vs_N	FAS_HUMAN Fatty acid synthase OS=Homo sapiens OX=9606 GN=FASN PE=1 SV=3	FASN	FASN	2194	Fatty acid synthase	P49327
Q9Y281	2206.67	836.792	0.3484	0.3792	-1.399	0.4981	down	no	-0.457909	-0.302675	T_vs_N	COF2_HUMAN Cofilin-2 OS=Homo sapiens OX=9606 GN=CFL2 PE=1 SV=1	CFL2	CFL2	1073	Cofilin-2	Q9Y281
Q1KMD3	1552.83	1489.05	0.7509	0.9589	-0.0605	0.8267	no change	no	-0.124412	-0.082647	T_vs_N	HNRL2_HUMAN Heterogeneous nuclear ribonucleoprotein U-like protein 2 OS=Homo sapiens OX=9606 GN=HNRNPUL2 PE=1 SV=1	HNRNPUL2	HNRNPUL2	221092	Heterogeneous nuclear ribonucleoprotein U-like protein 2	Q1KMD3
A0A0B4J1U7	1948.89	1092.88	0.3511	0.5608	-0.8344	0.4999	no change	no	-0.454557	-0.301108	T_vs_N	HV601_HUMAN Immunoglobulin heavy variable 6-1 OS=Homo sapiens OX=9606 GN=IGHV6-1 PE=1 SV=1	IGHV6-1	IGHV6-1	28385	Immunoglobulin heavy variable 6-1	A0A0B4J1U7
Q16563	1265.13	1766.88	0.02744	1.3966	0.4819	0.1002	no change	no	-1.56146	-0.999089	T_vs_N	SYPL1_HUMAN Synaptophysin-like protein 1 OS=Homo sapiens OX=9606 GN=SYPL1 PE=1 SV=1	SYPL1	SYPL1	6856	Synaptophysin-like protein 1	Q16563
Q16698	1407.77	1623.72	0.4681	1.1534	0.2059	0.6008	no change	no	-0.329652	-0.221263	T_vs_N	DECR_HUMAN 2,4-dienoyl-CoA reductase [(3E)-enoyl-CoA-producing], mitochondrial OS=Homo sapiens OX=9606 GN=DECR1 PE=1 SV=1	DECR1	DECR1	1666	2,4-dienoyl-CoA reductase [(3E)-enoyl-CoA-producing], mitochondrial	Q16698
O60888	1801.13	1225.1	0.02355	0.6802	-0.556	0.09225	no change	no	-1.62783	-1.03499	T_vs_N	CUTA_HUMAN Protein CutA OS=Homo sapiens OX=9606 GN=CUTA PE=1 SV=2	CUTA	CUTA	51596	Protein CutA	O60888
P78539	546.203	2479.83	0.1006	4.5401	2.1827	0.2199	up	no	-0.997359	-0.657755	T_vs_N	SRPX_HUMAN Sushi repeat-containing protein SRPX OS=Homo sapiens OX=9606 GN=SRPX PE=1 SV=1	SRPX	SRPX	8406	Sushi repeat-containing protein SRPX	P78539
P53621	1123.18	1902.61	0.006265	1.6939	0.7603	0.0435	up	no	-2.20239	-1.36141	T_vs_N	COPA_HUMAN Coatomer subunit alpha OS=Homo sapiens OX=9606 GN=COPA PE=1 SV=2	COPA	COPA	1314	Coatomer subunit alpha	P53621
P34932	1665.29	1356.99	0.0204	0.8149	-0.2953	0.08499	no change	no	-1.69016	-1.07058	T_vs_N	HSP74_HUMAN Heat shock 70 kDa protein 4 OS=Homo sapiens OX=9606 GN=HSPA4 PE=1 SV=4	HSPA4	HSPA4	3308	Heat shock 70 kDa protein 4	P34932
Q9Y2T3	1908.34	1106.4	0.005049	0.5798	-0.7864	0.03901	no change	no	-2.29594	-1.40871	T_vs_N	GUAD_HUMAN Guanine deaminase OS=Homo sapiens OX=9606 GN=GDA PE=1 SV=1	GDA	GDA	9615	Guanine deaminase	Q9Y2T3
Q6ICG6	1033.92	1973.09	0.000412	1.9084	0.9324	0.0109	up	no	-3.37459	-1.96218	T_vs_N	K0930_HUMAN Uncharacterized protein KIAA0930 OS=Homo sapiens OX=9606 GN=KIAA0930 PE=1 SV=1	KIAA0930	KIAA0930	23313	Uncharacterized protein KIAA0930	Q6ICG6
Q96S97	1621.19	1379.75	0.6202	0.8511	-0.2326	0.7267	no change	no	-0.207461	-0.138639	T_vs_N	MYADM_HUMAN Myeloid-associated differentiation marker OS=Homo sapiens OX=9606 GN=MYADM PE=1 SV=2	MYADM	MYADM	91663	Myeloid-associated differentiation marker	Q96S97
P60900	1476.23	1521.87	0.8158	1.0309	0.0439	0.8762	no change	no	-0.088411	-0.057392	T_vs_N	PSA6_HUMAN Proteasome subunit alpha type-6 OS=Homo sapiens OX=9606 GN=PSMA6 PE=1 SV=1	PSMA6	PSMA6	5687	Proteasome subunit alpha type-6	P60900
P00491	1522.05	1471.71	0.6702	0.9669	-0.0486	0.767	no change	no	-0.173789	-0.115199	T_vs_N	PNPH_HUMAN Purine nucleoside phosphorylase OS=Homo sapiens OX=9606 GN=PNP PE=1 SV=2	PNP	PNP	4860	Purine nucleoside phosphorylase	P00491
P43487	1770.53	1208.76	0.002372	0.6827	-0.5507	0.02656	no change	no	-2.62306	-1.57561	T_vs_N	RANG_HUMAN Ran-specific GTPase-activating protein OS=Homo sapiens OX=9606 GN=RANBP1 PE=1 SV=1	RANBP1	RANBP1	5902	Ran-specific GTPase-activating protein	P43487
A0A087WSY6	1866.97	1108.86	0.3626	0.5939	-0.7517	0.5101	no change	no	-0.44056	-0.292336	T_vs_N	KVD15_HUMAN Immunoglobulin kappa variable 3D-15 OS=Homo sapiens OX=9606 GN=IGKV3D-15 PE=1 SV=6	IGKV3D-15	IGKV3D-15	28875	Immunoglobulin kappa variable 3D-15	A0A087WSY6
Q96HC4	2230.5	744.75	0.4065	0.3339	-1.5825	0.5496	down	no	-0.390929	-0.259945	T_vs_N	PDLI5_HUMAN PDZ and LIM domain protein 5 OS=Homo sapiens OX=9606 GN=PDLIM5 PE=1 SV=5	PDLIM5	PDLIM5	10611	PDZ and LIM domain protein 5	Q96HC4
P99999	1688.78	1283.12	0.5554	0.7598	-0.3963	0.6735	no change	no	-0.255386	-0.171656	T_vs_N	CYC_HUMAN Cytochrome c OS=Homo sapiens OX=9606 GN=CYCS PE=1 SV=2	CYCS	CYCS	54205	Cytochrome c	P99999
P35080	1581.53	1389.05	0.5301	0.8783	-0.1872	0.6538	no change	no	-0.275634	-0.184548	T_vs_N	PROF2_HUMAN Profilin-2 OS=Homo sapiens OX=9606 GN=PFN2 PE=1 SV=3	PFN2	PFN2	5217	Profilin-2	P35080
Q9H223	1058.23	1897.1	0.0803	1.7927	0.8421	0.1905	up	no	-1.09523	-0.720082	T_vs_N	EHD4_HUMAN EH domain-containing protein 4 OS=Homo sapiens OX=9606 GN=EHD4 PE=1 SV=1	EHD4	EHD4	30844	EH domain-containing protein 4	Q9H223
Q96KP4	1199.12	1742.45	0.08751	1.4531	0.5391	0.2009	no change	no	-1.05789	-0.696998	T_vs_N	CNDP2_HUMAN Cytosolic non-specific dipeptidase OS=Homo sapiens OX=9606 GN=CNDP2 PE=1 SV=2	CNDP2	CNDP2	55748	Cytosolic non-specific dipeptidase	Q96KP4
P62854	1518.17	1420.08	0.8459	0.9354	-0.0963	0.8978	no change	no	-0.072676	-0.046816	T_vs_N	RS26_HUMAN Small ribosomal subunit protein eS26 OS=Homo sapiens OX=9606 GN=RPS26 PE=1 SV=3	RPS26	RPS26	728937; 6231	Small ribosomal subunit protein eS26	P62854
Q9BXJ4	232.995	2704.48	0.01469	11.6075	3.537	0.07025	up	no	-1.83268	-1.15329	T_vs_N	C1QT3_HUMAN Complement C1q tumor necrosis factor-related protein 3 OS=Homo sapiens OX=9606 GN=C1QTNF3 PE=1 SV=1	C1QTNF3	C1QTNF3	114899	Complement C1q tumor necrosis factor-related protein 3	Q9BXJ4
Q9Y5M8	1405.61	1529.17	0.5802	1.0879	0.1215	0.6942	no change	no	-0.236415	-0.158509	T_vs_N	SRPRB_HUMAN Signal recognition particle receptor subunit beta OS=Homo sapiens OX=9606 GN=SRPRB PE=1 SV=3	SRPRB	SRPRB	58477	Signal recognition particle receptor subunit beta	Q9Y5M8
P62310	1524.61	1405.27	0.4145	0.9217	-0.1176	0.5561	no change	no	-0.382465	-0.254839	T_vs_N	LSM3_HUMAN U6 snRNA-associated Sm-like protein LSm3 OS=Homo sapiens OX=9606 GN=LSM3 PE=1 SV=2	LSM3	LSM3	27258	U6 snRNA-associated Sm-like protein LSm3	P62310
Q13404	1601.3	1320.02	0.2679	0.8243	-0.2788	0.4176	no change	no	-0.572011	-0.379229	T_vs_N	UB2V1_HUMAN Ubiquitin-conjugating enzyme E2 variant 1 OS=Homo sapiens OX=9606 GN=UBE2V1 PE=1 SV=2	UBE2V1	UBE2V1	387522; 7335	Ubiquitin-conjugating enzyme E2 variant 1	Q13404
Q99832	1463.9	1457.39	0.9744	0.9956	-0.0064	0.9835	no change	no	-0.011258	-0.007221	T_vs_N	TCPH_HUMAN T-complex protein 1 subunit eta OS=Homo sapiens OX=9606 GN=CCT7 PE=1 SV=2	CCT7	CCT7	10574	T-complex protein 1 subunit eta	Q99832
P00966	1888.67	1031.67	0.002097	0.5462	-0.8725	0.02507	no change	no	-2.67633	-1.60067	T_vs_N	ASSY_HUMAN Argininosuccinate synthase OS=Homo sapiens OX=9606 GN=ASS1 PE=1 SV=2	ASS1	ASS1	445	Argininosuccinate synthase	P00966
Q9Y2J8	2382.83	535.624	0.468	0.2248	-2.1533	0.6008	down	no	-0.329745	-0.221263	T_vs_N	PADI2_HUMAN Protein-arginine deiminase type-2 OS=Homo sapiens OX=9606 GN=PADI2 PE=1 SV=2	PADI2	PADI2	11240	Protein-arginine deiminase type-2	Q9Y2J8
P30049	1694.37	1216.81	0.1352	0.7182	-0.4775	0.2673	no change	no	-0.868991	-0.572985	T_vs_N	ATPD_HUMAN ATP synthase subunit delta, mitochondrial OS=Homo sapiens OX=9606 GN=ATP5F1D PE=1 SV=2	ATP5F1D	ATP5F1D	513	ATP synthase subunit delta, mitochondrial	P30049
P10620	1371.32	1539.32	0.6521	1.1225	0.1667	0.7528	no change	no	-0.185679	-0.123315	T_vs_N	MGST1_HUMAN Microsomal glutathione S-transferase 1 OS=Homo sapiens OX=9606 GN=MGST1 PE=1 SV=1	MGST1	MGST1	4257	Microsomal glutathione S-transferase 1	P10620
Q15063	1306.67	1599.76	0.7609	1.2243	0.292	0.8349	no change	no	-0.118667	-0.07836	T_vs_N	POSTN_HUMAN Periostin OS=Homo sapiens OX=9606 GN=POSTN PE=1 SV=2	POSTN	POSTN	10631	Periostin	Q15063
Q8N511	0.1	27.1119	1e-06	271.119	8.0828	0.000777	up	yes	-4.95577	-3.10414	T_vs_N	TM199_HUMAN Transmembrane protein 199 OS=Homo sapiens OX=9606 GN=TMEM199 PE=1 SV=1	TMEM199	TMEM199	147007	Transmembrane protein 199	Q8N511
P31930	1556.99	1347.51	0.6973	0.8655	-0.2084	0.7874	no change	no	-0.156574	-0.103799	T_vs_N	QCR1_HUMAN Cytochrome b-c1 complex subunit 1, mitochondrial OS=Homo sapiens OX=9606 GN=UQCRC1 PE=1 SV=3	UQCRC1	UQCRC1	7384	Cytochrome b-c1 complex subunit 1, mitochondrial	P31930
P00367	1619.07	1284.04	0.2881	0.7931	-0.3344	0.4386	no change	no	-0.540442	-0.357921	T_vs_N	DHE3_HUMAN Glutamate dehydrogenase 1, mitochondrial OS=Homo sapiens OX=9606 GN=GLUD1 PE=1 SV=2	GLUD1	GLUD1	2746; 2751	Glutamate dehydrogenase 1, mitochondrial	P00367
P41250	1469.52	1430.45	0.7102	0.9734	-0.0389	0.7962	no change	no	-0.148613	-0.098972	T_vs_N	GARS_HUMAN Glycine--tRNA ligase OS=Homo sapiens OX=9606 GN=GARS1 PE=1 SV=3	GARS1	GARS1	2617	Glycine--tRNA ligase	P41250
Q9BRA2	1253	1642.28	0.05235	1.3107	0.3903	0.1473	no change	no	-1.281	-0.831768	T_vs_N	TXD17_HUMAN Thioredoxin domain-containing protein 17 OS=Homo sapiens OX=9606 GN=TXNDC17 PE=1 SV=1	TXNDC17	TXNDC17	84817	Thioredoxin domain-containing protein 17	Q9BRA2
Q13162	1186.29	1707.87	0.1879	1.4397	0.5258	0.3314	no change	no	-0.72605	-0.479634	T_vs_N	PRDX4_HUMAN Peroxiredoxin-4 OS=Homo sapiens OX=9606 GN=PRDX4 PE=1 SV=1	PRDX4	PRDX4	10549	Peroxiredoxin-4	Q13162
Q9NSD9	1338.24	1539.8	0.2044	1.1506	0.2024	0.349	no change	no	-0.689498	-0.457162	T_vs_N	SYFB_HUMAN Phenylalanine--tRNA ligase beta subunit OS=Homo sapiens OX=9606 GN=FARSB PE=1 SV=3	FARSB	FARSB	10056	Phenylalanine--tRNA ligase beta subunit	Q9NSD9
P49281	1388.33	1484.47	0.5544	1.0692	0.0965	0.6726	no change	no	-0.256169	-0.172237	T_vs_N	NRAM2_HUMAN Natural resistance-associated macrophage protein 2 OS=Homo sapiens OX=9606 GN=SLC11A2 PE=1 SV=2	SLC11A2	SLC11A2	4891	Natural resistance-associated macrophage protein 2	P49281
P12107	234.909	2634.97	0.02201	11.217	3.4876	0.08857	up	no	-1.65718	-1.05266	T_vs_N	COBA1_HUMAN Collagen alpha-1(XI) chain OS=Homo sapiens OX=9606 GN=COL11A1 PE=1 SV=4	COL11A1	COL11A1	1301	Collagen alpha-1(XI) chain	P12107
P45974	1242.5	1626.9	0.02218	1.3094	0.3889	0.08885	no change	no	-1.65384	-1.05129	T_vs_N	UBP5_HUMAN Ubiquitin carboxyl-terminal hydrolase 5 OS=Homo sapiens OX=9606 GN=USP5 PE=1 SV=2	USP5	USP5	8078	Ubiquitin carboxyl-terminal hydrolase 5	P45974
Q15113	1538.49	1322.35	0.6802	0.8595	-0.2184	0.7741	no change	no	-0.167357	-0.111197	T_vs_N	PCOC1_HUMAN Procollagen C-endopeptidase enhancer 1 OS=Homo sapiens OX=9606 GN=PCOLCE PE=1 SV=2	PCOLCE	PCOLCE	5118	Procollagen C-endopeptidase enhancer 1	Q15113
P14868	1098.4	1755.53	0.003219	1.5983	0.6765	0.03089	up	no	-2.49093	-1.51004	T_vs_N	SYDC_HUMAN Aspartate--tRNA ligase, cytoplasmic OS=Homo sapiens OX=9606 GN=DARS1 PE=1 SV=2	DARS1	DARS1	1615	Aspartate--tRNA ligase, cytoplasmic	P14868
P54578	1368.99	1482.69	0.5879	1.0831	0.1152	0.7006	no change	no	-0.230689	-0.154524	T_vs_N	UBP14_HUMAN Ubiquitin carboxyl-terminal hydrolase 14 OS=Homo sapiens OX=9606 GN=USP14 PE=1 SV=3	USP14	USP14	9097	Ubiquitin carboxyl-terminal hydrolase 14	P54578
Q15019	1377.97	1470.99	0.6809	1.0675	0.0942	0.7748	no change	no	-0.16691	-0.110805	T_vs_N	SEPT2_HUMAN Septin-2 OS=Homo sapiens OX=9606 GN=SEPTIN2 PE=1 SV=1	SEPTIN2	SEPTIN2	4735	Septin-2	Q15019
Q9NTK5	1490.98	1349.81	0.4943	0.9053	-0.1435	0.6233	no change	no	-0.306001	-0.205296	T_vs_N	OLA1_HUMAN Obg-like ATPase 1 OS=Homo sapiens OX=9606 GN=OLA1 PE=1 SV=2	OLA1	OLA1	29789	Obg-like ATPase 1	Q9NTK5
B5ME19	1541.85	1297.77	0.1029	0.8417	-0.2486	0.2229	no change	no	-0.987542	-0.65187	T_vs_N	EIFCL_HUMAN Eukaryotic translation initiation factor 3 subunit C-like protein OS=Homo sapiens OX=9606 GN=EIF3CL PE=1 SV=1	EIF3CL	EIF3CL	728689	Eukaryotic translation initiation factor 3 subunit C-like protein	B5ME19
P62942	1793.23	1031.82	0.000292	0.5754	-0.7974	0.009169	no change	no	-3.52042	-2.03721	T_vs_N	FKB1A_HUMAN Peptidyl-prolyl cis-trans isomerase FKBP1A OS=Homo sapiens OX=9606 GN=FKBP1A PE=1 SV=2	FKBP1A	FKBP1A	2280	Peptidyl-prolyl cis-trans isomerase FKBP1A	P62942
P26640	1632.47	1188.3	0.05413	0.7279	-0.4582	0.1504	no change	no	-1.26648	-0.822723	T_vs_N	SYVC_HUMAN Valine--tRNA ligase OS=Homo sapiens OX=9606 GN=VARS1 PE=1 SV=4	VARS1	VARS1	7407	Valine--tRNA ligase	P26640
P47756	1379.12	1439.83	0.7625	1.044	0.0621	0.8359	no change	no	-0.117754	-0.07784	T_vs_N	CAPZB_HUMAN F-actin-capping protein subunit beta OS=Homo sapiens OX=9606 GN=CAPZB PE=1 SV=5	CAPZB	CAPZB	832	F-actin-capping protein subunit beta	P47756
P60866	1447.96	1365.36	0.7125	0.943	-0.0847	0.798	no change	no	-0.147209	-0.097992	T_vs_N	RS20_HUMAN Small ribosomal subunit protein uS10 OS=Homo sapiens OX=9606 GN=RPS20 PE=1 SV=1	RPS20	RPS20	6224	Small ribosomal subunit protein uS10	P60866
P28838	887.341	1924.39	0.000495	2.1687	1.1168	0.01199	up	no	-3.29705	-1.92082	T_vs_N	AMPL_HUMAN Cytosol aminopeptidase OS=Homo sapiens OX=9606 GN=LAP3 PE=1 SV=3	LAP3	LAP3	51056	Cytosol aminopeptidase	P28838
P06454	1938.4	864.311	0.000756	0.4459	-1.1652	0.01469	down	no	-3.116	-1.83268	T_vs_N	PTMA_HUMAN Prothymosin alpha OS=Homo sapiens OX=9606 GN=PTMA PE=1 SV=2	PTMA	PTMA	5757	Prothymosin alpha	P06454
Q02978	1513.04	1289.56	0.5195	0.8523	-0.2306	0.6435	no change	no	-0.284406	-0.191445	T_vs_N	M2OM_HUMAN Mitochondrial 2-oxoglutarate/malate carrier protein OS=Homo sapiens OX=9606 GN=SLC25A11 PE=1 SV=3	SLC25A11	SLC25A11	8402	Mitochondrial 2-oxoglutarate/malate carrier protein	Q02978
Q9NR12	1726.22	1069.28	0.001256	0.6194	-0.6911	0.01943	no change	no	-2.89757	-1.7113	T_vs_N	PDLI7_HUMAN PDZ and LIM domain protein 7 OS=Homo sapiens OX=9606 GN=PDLIM7 PE=1 SV=1	PDLIM7	PDLIM7	9260	PDZ and LIM domain protein 7	Q9NR12
P47985	1523.28	1271.96	0.6249	0.835	-0.2602	0.7312	no change	no	-0.204183	-0.135958	T_vs_N	UCRI_HUMAN Cytochrome b-c1 complex subunit Rieske, mitochondrial OS=Homo sapiens OX=9606 GN=UQCRFS1 PE=1 SV=2	UQCRFS1	UQCRFS1	7386	Cytochrome b-c1 complex subunit Rieske, mitochondrial	P47985
P06899	1482.06	1302.06	0.4075	0.8785	-0.1869	0.55	no change	no	-0.389862	-0.259629	T_vs_N	H2B1J_HUMAN Histone H2B type 1-J OS=Homo sapiens OX=9606 GN=H2BC11 PE=1 SV=3	H2BC11	H2BC11	8970	Histone H2B type 1-J	P06899
P08574	1317.46	1460.08	0.814	1.1083	0.1483	0.8755	no change	no	-0.08937	-0.057739	T_vs_N	CY1_HUMAN Cytochrome c1, heme protein, mitochondrial OS=Homo sapiens OX=9606 GN=CYC1 PE=1 SV=3	CYC1	CYC1	1537	Cytochrome c1, heme protein, mitochondrial	P08574
P35908	1174.51	1601.28	0.4557	1.3634	0.4472	0.5901	no change	no	-0.341311	-0.229067	T_vs_N	K22E_HUMAN Keratin, type II cytoskeletal 2 epidermal OS=Homo sapiens OX=9606 GN=KRT2 PE=1 SV=2	KRT2	KRT2	3849	Keratin, type II cytoskeletal 2 epidermal	P35908
O00767	1317.84	1455.65	0.7174	1.1046	0.1435	0.8016	no change	no	-0.144233	-0.096037	T_vs_N	SCD_HUMAN Stearoyl-CoA desaturase OS=Homo sapiens OX=9606 GN=SCD PE=1 SV=2	SCD	SCD	6319	Stearoyl-CoA desaturase	O00767
Q14152	1535.8	1231.64	0.0482	0.802	-0.3183	0.1401	no change	no	-1.31686	-0.853531	T_vs_N	EIF3A_HUMAN Eukaryotic translation initiation factor 3 subunit A OS=Homo sapiens OX=9606 GN=EIF3A PE=1 SV=1	EIF3A	EIF3A	8661	Eukaryotic translation initiation factor 3 subunit A	Q14152
P10301	1666.25	1096.48	0.3203	0.6581	-0.6036	0.4729	no change	no	-0.49443	-0.325222	T_vs_N	RRAS_HUMAN Ras-related protein R-Ras OS=Homo sapiens OX=9606 GN=RRAS PE=1 SV=1	RRAS	RRAS	6237	Ras-related protein R-Ras	P10301
Q16881	1659.58	1102.4	0.004767	0.6643	-0.5901	0.03812	no change	no	-2.32084	-1.41873	T_vs_N	TRXR1_HUMAN Thioredoxin reductase 1, cytoplasmic OS=Homo sapiens OX=9606 GN=TXNRD1 PE=1 SV=3	TXNRD1	TXNRD1	7296	Thioredoxin reductase 1, cytoplasmic	Q16881
P19237	2625.11	130.328	0.4173	0.04965	-4.3321	0.5585	down	no	-0.379541	-0.252969	T_vs_N	TNNI1_HUMAN Troponin I, slow skeletal muscle OS=Homo sapiens OX=9606 GN=TNNI1 PE=1 SV=3	TNNI1	TNNI1	7135	Troponin I, slow skeletal muscle	P19237
Q9NP58	1360.78	1394.39	0.9101	1.0247	0.0352	0.9408	no change	no	-0.040906	-0.026498	T_vs_N	ABCB6_HUMAN ATP-binding cassette sub-family B member 6 OS=Homo sapiens OX=9606 GN=ABCB6 PE=1 SV=1	ABCB6	ABCB6	10058	ATP-binding cassette sub-family B member 6	Q9NP58
P11413	1236.52	1517.72	0.1252	1.2274	0.2956	0.2546	no change	no	-0.902361	-0.594125	T_vs_N	G6PD_HUMAN Glucose-6-phosphate 1-dehydrogenase OS=Homo sapiens OX=9606 GN=G6PD PE=1 SV=4	G6PD	G6PD	2539	Glucose-6-phosphate 1-dehydrogenase	P11413
Q9Y235	2704.99	48.1118	0.4323	0.01779	-5.8128	0.5698	down	no	-0.364205	-0.24427	T_vs_N	ABEC2_HUMAN C->U-editing enzyme APOBEC-2 OS=Homo sapiens OX=9606 GN=APOBEC2 PE=1 SV=1	APOBEC2	APOBEC2	10930	C->U-editing enzyme APOBEC-2	Q9Y235
P35998	1106.68	1642.79	0.01957	1.4844	0.5699	0.08268	no change	no	-1.70819	-1.08255	T_vs_N	PRS7_HUMAN 26S proteasome regulatory subunit 7 OS=Homo sapiens OX=9606 GN=PSMC2 PE=1 SV=3	PSMC2	PSMC2	5701	26S proteasome regulatory subunit 7	P35998
P17980	1188.75	1552.39	0.04386	1.3059	0.385	0.1326	no change	no	-1.35783	-0.877424	T_vs_N	PRS6A_HUMAN 26S proteasome regulatory subunit 6A OS=Homo sapiens OX=9606 GN=PSMC3 PE=1 SV=3	PSMC3	PSMC3	5702	26S proteasome regulatory subunit 6A	P17980
P49207	1586.67	1147.92	0.1242	0.7235	-0.4669	0.2535	no change	no	-0.905843	-0.596005	T_vs_N	RL34_HUMAN Large ribosomal subunit protein eL34 OS=Homo sapiens OX=9606 GN=RPL34 PE=1 SV=3	RPL34	RPL34	6164	Large ribosomal subunit protein eL34	P49207
Q96AG4	1198.25	1534.07	0.1269	1.2803	0.3565	0.2567	no change	no	-0.896504	-0.590557	T_vs_N	LRC59_HUMAN Leucine-rich repeat-containing protein 59 OS=Homo sapiens OX=9606 GN=LRRC59 PE=1 SV=1	LRRC59	LRRC59	55379	Leucine-rich repeat-containing protein 59	Q96AG4
O15523	1466.08	1262.21	0.3576	0.8609	-0.2161	0.5059	no change	no	-0.44659	-0.295927	T_vs_N	DDX3Y_HUMAN ATP-dependent RNA helicase DDX3Y OS=Homo sapiens OX=9606 GN=DDX3Y PE=1 SV=2	DDX3Y	DDX3Y	8653	ATP-dependent RNA helicase DDX3Y	O15523
Q96CX2	1346.69	1376.42	0.9563	1.0221	0.0315	0.9727	no change	no	-0.019401	-0.012017	T_vs_N	KCD12_HUMAN BTB/POZ domain-containing protein KCTD12 OS=Homo sapiens OX=9606 GN=KCTD12 PE=1 SV=1	KCTD12	KCTD12	115207	BTB/POZ domain-containing protein KCTD12	Q96CX2
P20810	1513.72	1208.94	0.3568	0.7987	-0.3243	0.5049	no change	no	-0.447563	-0.296786	T_vs_N	ICAL_HUMAN Calpastatin OS=Homo sapiens OX=9606 GN=CAST PE=1 SV=4	CAST	CAST	831	Calpastatin	P20810
P13073	1521.93	1187.24	0.6021	0.7801	-0.3583	0.7118	no change	no	-0.220324	-0.147636	T_vs_N	COX41_HUMAN Cytochrome c oxidase subunit 4 isoform 1, mitochondrial OS=Homo sapiens OX=9606 GN=COX4I1 PE=1 SV=1	COX4I1	COX4I1	1327	Cytochrome c oxidase subunit 4 isoform 1, mitochondrial	P13073
P67809	1734.56	965.457	0.03852	0.5566	-0.8453	0.1222	no change	no	-1.4142	-0.912893	T_vs_N	YBOX1_HUMAN Y-box-binding protein 1 OS=Homo sapiens OX=9606 GN=YBX1 PE=1 SV=3	YBX1	YBX1	4904	Y-box-binding protein 1	P67809
Q8WUM4	1164.16	1530.67	0.1061	1.3148	0.3948	0.2277	no change	no	-0.974244	-0.642618	T_vs_N	PDC6I_HUMAN Programmed cell death 6-interacting protein OS=Homo sapiens OX=9606 GN=PDCD6IP PE=1 SV=1	PDCD6IP	PDCD6IP	10015	Programmed cell death 6-interacting protein	Q8WUM4
Q96CW1	1246.41	1448.08	0.1825	1.1618	0.2164	0.325	no change	no	-0.738713	-0.488103	T_vs_N	AP2M1_HUMAN AP-2 complex subunit mu OS=Homo sapiens OX=9606 GN=AP2M1 PE=1 SV=2	AP2M1	AP2M1	1173	AP-2 complex subunit mu	Q96CW1
Q9NZM1	1252.43	1441.74	0.4208	1.1511	0.203	0.561	no change	no	-0.375914	-0.251029	T_vs_N	MYOF_HUMAN Myoferlin OS=Homo sapiens OX=9606 GN=MYOF PE=1 SV=1	MYOF	MYOF	26509	Myoferlin	Q9NZM1
P62495	1445.33	1233.26	0.05146	0.8533	-0.2289	0.1458	no change	no	-1.28845	-0.836213	T_vs_N	ERF1_HUMAN Eukaryotic peptide chain release factor subunit 1 OS=Homo sapiens OX=9606 GN=ETF1 PE=1 SV=3	ETF1	ETF1	2107	Eukaryotic peptide chain release factor subunit 1	P62495
O15511	983.894	1687.8	0.01598	1.7154	0.7785	0.07371	up	no	-1.79615	-1.13241	T_vs_N	ARPC5_HUMAN Actin-related protein 2/3 complex subunit 5 OS=Homo sapiens OX=9606 GN=ARPC5 PE=1 SV=3	ARPC5	ARPC5	10092	Actin-related protein 2/3 complex subunit 5	O15511
P43307	1343.11	1325.68	0.8767	0.987	-0.0189	0.9199	no change	no	-0.057144	-0.036255	T_vs_N	SSRA_HUMAN Translocon-associated protein subunit alpha OS=Homo sapiens OX=9606 GN=SSR1 PE=1 SV=3	SSR1	SSR1	6745	Translocon-associated protein subunit alpha	P43307
Q9NR30	1879.57	787.972	0.04032	0.4192	-1.2543	0.1255	down	no	-1.39437	-0.901322	T_vs_N	DDX21_HUMAN Nucleolar RNA helicase 2 OS=Homo sapiens OX=9606 GN=DDX21 PE=1 SV=5	DDX21	DDX21	9188	Nucleolar RNA helicase 2	Q9NR30
Q96AE4	1585.49	1070.89	0.03717	0.6754	-0.5662	0.1199	no change	no	-1.42969	-0.921145	T_vs_N	FUBP1_HUMAN Far upstream element-binding protein 1 OS=Homo sapiens OX=9606 GN=FUBP1 PE=1 SV=3	FUBP1	FUBP1	8880	Far upstream element-binding protein 1	Q96AE4
P49591	1154.41	1496.26	0.02698	1.2961	0.3742	0.09908	no change	no	-1.5688	-1.00397	T_vs_N	SYSC_HUMAN Serine--tRNA ligase, cytoplasmic OS=Homo sapiens OX=9606 GN=SARS1 PE=1 SV=3	SARS1	SARS1	6301	Serine--tRNA ligase, cytoplasmic	P49591
Q7L1Q6	1124.74	1524.69	0.01919	1.3556	0.4389	0.08167	no change	no	-1.7167	-1.08788	T_vs_N	5MP2_HUMAN eIF5-mimic protein 2 OS=Homo sapiens OX=9606 GN=BZW1 PE=1 SV=1	BZW1	BZW1	9689	eIF5-mimic protein 2	Q7L1Q6
P00492	1378.77	1260.04	0.3558	0.9139	-0.1299	0.5042	no change	no	-0.448782	-0.297389	T_vs_N	HPRT_HUMAN Hypoxanthine-guanine phosphoribosyltransferase OS=Homo sapiens OX=9606 GN=HPRT1 PE=1 SV=2	HPRT1	HPRT1	3251	Hypoxanthine-guanine phosphoribosyltransferase	P00492
P02741	1582.91	1050.04	0.5482	0.6634	-0.592	0.6678	no change	no	-0.261053	-0.175347	T_vs_N	CRP_HUMAN C-reactive protein OS=Homo sapiens OX=9606 GN=CRP PE=1 SV=1	CRP	CRP	1401	C-reactive protein	P02741
Hyperferritinaemia; Subperiosteal abscess; Bone marrow infiltration; Febrile urinary tract infection; Head and Neck Carcinoma; Skin Erosion; Optic Neuropathy; Hyperosmolar Hyperglycemic State; Fistulising Crohn's disease; Wet age-related macular degeneration; Non-radiographic axial spondyloarthritis; Post-Treatment Lyme Disease Syndrome; Bodily Pain; Non-Metastatic Childhood Soft Tissue Sarcoma; …	signal_peptide(Sec/SPI)	7	224	25	5.4516
P28676	519.821	2112.24	0.001153	4.0634	2.0227	0.01872	up	no	-2.93442	-1.72746	T_vs_N	GRAN_HUMAN Grancalcin OS=Homo sapiens OX=9606 GN=GCA PE=1 SV=2	GCA	GCA	25801	Grancalcin	P28676
P61803	1056.89	1572.62	3.3e-05	1.488	0.5734	0.002988	no change	no	-4.36673	-2.52317	T_vs_N	DAD1_HUMAN Dolichyl-diphosphooligosaccharide--protein glycosyltransferase subunit DAD1 OS=Homo sapiens OX=9606 GN=DAD1 PE=1 SV=3	DAD1	DAD1	1603	Dolichyl-diphosphooligosaccharide--protein glycosyltransferase subunit DAD1	P61803
P22061	1445.51	1176.21	0.3699	0.8137	-0.2974	0.5177	no change	no	-0.431904	-0.285913	T_vs_N	PIMT_HUMAN Protein-L-isoaspartate(D-aspartate) O-methyltransferase OS=Homo sapiens OX=9606 GN=PCMT1 PE=1 SV=4	PCMT1	PCMT1	5110	Protein-L-isoaspartate(D-aspartate) O-methyltransferase	P22061
Q07955	1354.64	1259.5	0.7065	0.9298	-0.105	0.7941	no change	no	-0.150882	-0.100119	T_vs_N	SRSF1_HUMAN Serine/arginine-rich splicing factor 1 OS=Homo sapiens OX=9606 GN=SRSF1 PE=1 SV=2	SRSF1	SRSF1	6426	Serine/arginine-rich splicing factor 1	Q07955
P00441	1471.88	1131.36	0.3171	0.7686	-0.3797	0.4695	no change	no	-0.49879	-0.328355	T_vs_N	SODC_HUMAN Superoxide dismutase [Cu-Zn] OS=Homo sapiens OX=9606 GN=SOD1 PE=1 SV=2	SOD1	SOD1	6647	Superoxide dismutase [Cu-Zn]	P00441
P38117	1412.2	1184.34	0.2051	0.8387	-0.2538	0.3498	no change	no	-0.688013	-0.456168	T_vs_N	ETFB_HUMAN Electron transfer flavoprotein subunit beta OS=Homo sapiens OX=9606 GN=ETFB PE=1 SV=3	ETFB	ETFB	2109	Electron transfer flavoprotein subunit beta	P38117
Q9Y617	1758.79	837.119	0.001236	0.476	-1.071	0.01943	down	no	-2.90448	-1.7113	T_vs_N	SERC_HUMAN Phosphoserine aminotransferase OS=Homo sapiens OX=9606 GN=PSAT1 PE=1 SV=2	PSAT1	PSAT1	29968	Phosphoserine aminotransferase	Q9Y617
Q16629	1375.45	1215.62	0.3266	0.8838	-0.1782	0.4796	no change	no	-0.485971	-0.319112	T_vs_N	SRSF7_HUMAN Serine/arginine-rich splicing factor 7 OS=Homo sapiens OX=9606 GN=SRSF7 PE=1 SV=1	SRSF7	SRSF7	6432	Serine/arginine-rich splicing factor 7	Q16629
O43390	1477.17	1110.62	0.08244	0.7519	-0.4114	0.1935	no change	no	-1.08381	-0.713297	T_vs_N	HNRPR_HUMAN Heterogeneous nuclear ribonucleoprotein R OS=Homo sapiens OX=9606 GN=HNRNPR PE=1 SV=1	HNRNPR	HNRNPR	10236	Heterogeneous nuclear ribonucleoprotein R	O43390
P62910	1428.97	1157.44	0.5113	0.81	-0.304	0.6372	no change	no	-0.291316	-0.195717	T_vs_N	RL32_HUMAN Large ribosomal subunit protein eL32 OS=Homo sapiens OX=9606 GN=RPL32 PE=1 SV=2	RPL32	RPL32	6161	Large ribosomal subunit protein eL32	P62910
P25205	1743.74	841.636	0.03949	0.4827	-1.0508	0.1242	down	no	-1.4034	-0.905843	T_vs_N	MCM3_HUMAN DNA replication licensing factor MCM3 OS=Homo sapiens OX=9606 GN=MCM3 PE=1 SV=3	MCM3	MCM3	4172	DNA replication licensing factor MCM3	P25205
P25786	1304.68	1280.5	0.8459	0.9815	-0.0269	0.8978	no change	no	-0.072676	-0.046816	T_vs_N	PSA1_HUMAN Proteasome subunit alpha type-1 OS=Homo sapiens OX=9606 GN=PSMA1 PE=1 SV=1	PSMA1	PSMA1	5682	Proteasome subunit alpha type-1	P25786
P46977	999.218	1585.06	0.000702	1.5863	0.6657	0.01425	up	no	-3.14734	-1.84588	T_vs_N	STT3A_HUMAN Dolichyl-diphosphooligosaccharide--protein glycosyltransferase subunit STT3A OS=Homo sapiens OX=9606 GN=STT3A PE=1 SV=2	STT3A	STT3A	3703	Dolichyl-diphosphooligosaccharide--protein glycosyltransferase subunit STT3A	P46977
P11047	1728.21	850.236	0.1218	0.492	-1.0233	0.2498	down	no	-0.914317	-0.60239	T_vs_N	LAMC1_HUMAN Laminin subunit gamma-1 OS=Homo sapiens OX=9606 GN=LAMC1 PE=1 SV=3	LAMC1	LAMC1	3915	Laminin subunit gamma-1	P11047
Q9UQ80	1443.16	1134.93	0.2418	0.7864	-0.3467	0.3905	no change	no	-0.616526	-0.408368	T_vs_N	PA2G4_HUMAN Proliferation-associated protein 2G4 OS=Homo sapiens OX=9606 GN=PA2G4 PE=1 SV=3	PA2G4	PA2G4	5036	Proliferation-associated protein 2G4	Q9UQ80
Q9H299	1086.97	1490.8	0.1414	1.3715	0.4558	0.275	no change	no	-0.84952	-0.560652	T_vs_N	SH3L3_HUMAN SH3 domain-binding glutamic acid-rich-like protein 3 OS=Homo sapiens OX=9606 GN=SH3BGRL3 PE=1 SV=1	SH3BGRL3	SH3BGRL3	83442	SH3 domain-binding glutamic acid-rich-like protein 3	Q9H299
Q9UHD8	904.312	1672.22	0.00041	1.8492	0.8869	0.0109	up	no	-3.37665	-1.96218	T_vs_N	SEPT9_HUMAN Septin-9 OS=Homo sapiens OX=9606 GN=SEPTIN9 PE=1 SV=2	SEPTIN9	SEPTIN9	10801	Septin-9	Q9UHD8
Q9UBB4	1535.87	1032.39	0.01211	0.6722	-0.573	0.06282	no change	no	-1.9165	-1.20183	T_vs_N	ATX10_HUMAN Ataxin-10 OS=Homo sapiens OX=9606 GN=ATXN10 PE=1 SV=1	ATXN10	ATXN10	25814	Ataxin-10	Q9UBB4
O00231	1093.45	1471.6	0.05365	1.3458	0.4285	0.1495	no change	no	-1.27035	-0.82533	T_vs_N	PSD11_HUMAN 26S proteasome non-ATPase regulatory subunit 11 OS=Homo sapiens OX=9606 GN=PSMD11 PE=1 SV=3	PSMD11	PSMD11	5717	26S proteasome non-ATPase regulatory subunit 11	O00231
P07360	1253.96	1311.05	0.902	1.0455	0.0642	0.9351	no change	no	-0.044789	-0.029137	T_vs_N	CO8G_HUMAN Complement component C8 gamma chain OS=Homo sapiens OX=9606 GN=C8G PE=1 SV=3	C8G	C8G	733	Complement component C8 gamma chain	P07360
P26368	1462.88	1100.23	0.02033	0.7521	-0.411	0.0848	no change	no	-1.69165	-1.07155	T_vs_N	U2AF2_HUMAN Splicing factor U2AF 65 kDa subunit OS=Homo sapiens OX=9606 GN=U2AF2 PE=1 SV=4	U2AF2	U2AF2	11338	Splicing factor U2AF 65 kDa subunit	P26368
P49419	1693.18	864.369	0.003839	0.5105	-0.97	0.0332	no change	no	-2.41465	-1.47873	T_vs_N	AL7A1_HUMAN Alpha-aminoadipic semialdehyde dehydrogenase OS=Homo sapiens OX=9606 GN=ALDH7A1 PE=1 SV=5	ALDH7A1	ALDH7A1	501	Alpha-aminoadipic semialdehyde dehydrogenase	P49419
P54136	1264.01	1287.59	0.8216	1.0187	0.0267	0.8793	no change	no	-0.085334	-0.055858	T_vs_N	SYRC_HUMAN Arginine--tRNA ligase, cytoplasmic OS=Homo sapiens OX=9606 GN=RARS1 PE=1 SV=2	RARS1	RARS1	5917	Arginine--tRNA ligase, cytoplasmic	P54136
P06493	1810	738.677	0.00038	0.4081	-1.293	0.01059	down	no	-3.40894	-1.97469	T_vs_N	CDK1_HUMAN Cyclin-dependent kinase 1 OS=Homo sapiens OX=9606 GN=CDK1 PE=1 SV=3	CDK1	CDK1	983	Cyclin-dependent kinase 1	P06493
Q9P1U1	881.123	1667.3	0.000988	1.8923	0.9201	0.01705	up	no	-3.00104	-1.76802	T_vs_N	ARP3B_HUMAN Actin-related protein 3B OS=Homo sapiens OX=9606 GN=ACTR3B PE=1 SV=1	ACTR3B	ACTR3B	57180	Actin-related protein 3B	Q9P1U1
Q15293	1203.12	1342.76	0.6089	1.1161	0.1585	0.7175	no change	no	-0.215447	-0.144172	T_vs_N	RCN1_HUMAN Reticulocalbin-1 OS=Homo sapiens OX=9606 GN=RCN1 PE=1 SV=1	RCN1	RCN1	5954	Reticulocalbin-1	Q15293
Q7L2E3	1451.32	1093.79	0.1407	0.7537	-0.4079	0.2745	no change	no	-0.851675	-0.561442	T_vs_N	DHX30_HUMAN ATP-dependent RNA helicase DHX30 OS=Homo sapiens OX=9606 GN=DHX30 PE=1 SV=1	DHX30	DHX30	22907	ATP-dependent RNA helicase DHX30	Q7L2E3
Q15717	1422.27	1120.37	0.136	0.7877	-0.3443	0.268	no change	no	-0.866429	-0.571849	T_vs_N	ELAV1_HUMAN ELAV-like protein 1 OS=Homo sapiens OX=9606 GN=ELAVL1 PE=1 SV=2	ELAVL1	ELAVL1	1994	ELAV-like protein 1	Q15717
Q01081	1268.29	1273.83	0.9838	1.0044	0.0063	0.9889	no change	no	-0.007089	-0.004843	T_vs_N	U2AF1_HUMAN Splicing factor U2AF 35 kDa subunit OS=Homo sapiens OX=9606 GN=U2AF1 PE=1 SV=3	U2AF1	U2AF1	102724594; 7307	Splicing factor U2AF 35 kDa subunit	Q01081
P28072	1467.68	1066.5	0.01858	0.7267	-0.4606	0.08021	no change	no	-1.73072	-1.09572	T_vs_N	PSB6_HUMAN Proteasome subunit beta type-6 OS=Homo sapiens OX=9606 GN=PSMB6 PE=1 SV=4	PSMB6	PSMB6	5694	Proteasome subunit beta type-6	P28072
P30520	1246.74	1280.09	0.7507	1.0268	0.0382	0.8267	no change	no	-0.124528	-0.082647	T_vs_N	PURA2_HUMAN Adenylosuccinate synthetase isozyme 2 OS=Homo sapiens OX=9606 GN=ADSS2 PE=1 SV=3	ADSS2	ADSS2	159	Adenylosuccinate synthetase isozyme 2	P30520
P27708	1430.89	1095.76	0.1203	0.7658	-0.385	0.2476	no change	no	-0.919698	-0.606232	T_vs_N	PYR1_HUMAN Multifunctional protein CAD OS=Homo sapiens OX=9606 GN=CAD PE=1 SV=3	CAD	CAD	790	CAD protein	P27708
P38919	1272.06	1245.04	0.8298	0.9788	-0.0309	0.8852	no change	no	-0.081021	-0.052954	T_vs_N	IF4A3_HUMAN Eukaryotic initiation factor 4A-III OS=Homo sapiens OX=9606 GN=EIF4A3 PE=1 SV=4	EIF4A3	EIF4A3	9775	Eukaryotic initiation factor 4A-III	P38919
Q09028	1502.89	1009.88	0.01619	0.672	-0.5735	0.07419	no change	no	-1.79049	-1.1296	T_vs_N	RBBP4_HUMAN Histone-binding protein RBBP4 OS=Homo sapiens OX=9606 GN=RBBP4 PE=1 SV=3	RBBP4	RBBP4	5928	Histone-binding protein RBBP4	Q09028
Q02218	1238.89	1271.17	0.9328	1.0261	0.0372	0.9563	no change	no	-0.030207	-0.019401	T_vs_N	ODO1_HUMAN 2-oxoglutarate dehydrogenase complex component E1 OS=Homo sapiens OX=9606 GN=OGDH PE=1 SV=3	OGDH	OGDH	4967	2-oxoglutarate dehydrogenase complex component E1	Q02218
Q99714	1228.35	1279.96	0.7958	1.042	0.0594	0.8609	no change	no	-0.099191	-0.065042	T_vs_N	HCD2_HUMAN 3-hydroxyacyl-CoA dehydrogenase type-2 OS=Homo sapiens OX=9606 GN=HSD17B10 PE=1 SV=3	HSD17B10	HSD17B10	3028	3-hydroxyacyl-CoA dehydrogenase type-2	Q99714
O60493	843.756	1663.81	0.001889	1.9719	0.9796	0.02403	up	no	-2.72147	-1.61907	T_vs_N	SNX3_HUMAN Sorting nexin-3 OS=Homo sapiens OX=9606 GN=SNX3 PE=1 SV=3	SNX3	SNX3	8724	Sorting nexin-3	O60493
Q8NCW5	1229.76	1274.62	0.8123	1.0365	0.0517	0.8739	no change	no	-0.090278	-0.058533	T_vs_N	NNRE_HUMAN NAD(P)H-hydrate epimerase OS=Homo sapiens OX=9606 GN=NAXE PE=1 SV=2	NAXE	NAXE	128240	NAD(P)H-hydrate epimerase	Q8NCW5
Q9BTV4	1184.78	1316.43	0.6714	1.1111	0.152	0.7676	no change	no	-0.173012	-0.114859	T_vs_N	TMM43_HUMAN Transmembrane protein 43 OS=Homo sapiens OX=9606 GN=TMEM43 PE=1 SV=1	TMEM43	TMEM43	79188	Transmembrane protein 43	Q9BTV4
Q15102	1306.48	1188.23	0.2659	0.9095	-0.1369	0.4155	no change	no	-0.575265	-0.381419	T_vs_N	PA1B3_HUMAN Platelet-activating factor acetylhydrolase IB subunit alpha1 OS=Homo sapiens OX=9606 GN=PAFAH1B3 PE=1 SV=1	PAFAH1B3	PAFAH1B3	5050	Platelet-activating factor acetylhydrolase IB subunit alpha1	Q15102
P00325	2397.57	95.1873	0.02369	0.0397	-4.6547	0.09232	down	no	-1.62525	-1.03466	T_vs_N	ADH1B_HUMAN All-trans-retinol dehydrogenase [NAD(+)] ADH1B OS=Homo sapiens OX=9606 GN=ADH1B PE=1 SV=3	ADH1B	ADH1B	125	All-trans-retinol dehydrogenase [NAD(+)] ADH1B	P00325
Q92614	1175.76	1312.05	0.6422	1.1159	0.1582	0.7455	no change	no	-0.192323	-0.127547	T_vs_N	MY18A_HUMAN Unconventional myosin-XVIIIa OS=Homo sapiens OX=9606 GN=MYO18A PE=1 SV=3	MYO18A	MYO18A	399687	Unconventional myosin-XVIIIa	Q92614
P30740	1278.41	1209.36	0.6437	0.946	-0.0801	0.7467	no change	no	-0.19131	-0.126848	T_vs_N	ILEU_HUMAN Leukocyte elastase inhibitor OS=Homo sapiens OX=9606 GN=SERPINB1 PE=1 SV=1	SERPINB1	SERPINB1	1992	Leukocyte elastase inhibitor	P30740
P15559	1596.59	890.671	0.004867	0.5579	-0.8419	0.03835	no change	no	-2.31185	-1.41612	T_vs_N	NQO1_HUMAN NAD(P)H dehydrogenase [quinone] 1 OS=Homo sapiens OX=9606 GN=NQO1 PE=1 SV=1	NQO1	NQO1	1728	NAD(P)H dehydrogenase [quinone] 1	P15559
P10451	60.4559	2425.96	0.01492	40.1278	5.3265	0.07103	up	no	-1.82594	-1.1485	T_vs_N	OSTP_HUMAN Osteopontin OS=Homo sapiens OX=9606 GN=SPP1 PE=1 SV=1	SPP1	SPP1	6696	Osteopontin	P10451
P35606	983.45	1496.11	0.008775	1.5213	0.6053	0.05249	up	no	-2.05626	-1.27984	T_vs_N	COPB2_HUMAN Coatomer subunit beta' OS=Homo sapiens OX=9606 GN=COPB2 PE=1 SV=2	COPB2	COPB2	9276	Coatomer subunit beta'	P35606
P53634	184.464	2294.81	0.01008	12.4404	3.637	0.05707	up	no	-1.99611	-1.24352	T_vs_N	CATC_HUMAN Dipeptidyl peptidase 1 OS=Homo sapiens OX=9606 GN=CTSC PE=1 SV=2	CTSC	CTSC	1075	Dipeptidyl peptidase 1	P53634
P50993	1014.14	1464.16	0.1387	1.4437	0.5298	0.2721	no change	no	-0.857892	-0.565255	T_vs_N	AT1A2_HUMAN Sodium/potassium-transporting ATPase subunit alpha-2 OS=Homo sapiens OX=9606 GN=ATP1A2 PE=1 SV=1	ATP1A2	ATP1A2	477	Sodium/potassium-transporting ATPase subunit alpha-2	P50993
P35542	1555.69	922.409	0.3697	0.5929	-0.7541	0.5175	no change	no	-0.432139	-0.286081	T_vs_N	SAA4_HUMAN Serum amyloid A-4 protein OS=Homo sapiens OX=9606 GN=SAA4 PE=1 SV=2	SAA4	SAA4	6291	Serum amyloid A-4 protein	P35542
P51571	1246.46	1229.55	0.8953	0.9864	-0.0198	0.9308	no change	no	-0.048027	-0.031139	T_vs_N	SSRD_HUMAN Translocon-associated protein subunit delta OS=Homo sapiens OX=9606 GN=SSR4 PE=1 SV=1	SSR4	SSR4	6748	Translocon-associated protein subunit delta	P51571
P02766	1687.9	786.652	0.2495	0.4661	-1.1013	0.3983	down	no	-0.602912	-0.399779	T_vs_N	TTHY_HUMAN Transthyretin OS=Homo sapiens OX=9606 GN=TTR PE=1 SV=1	TTR	TTR	7276	Transthyretin	P02766
Q99829	1258.29	1212.84	0.6144	0.9639	-0.053	0.7217	no change	no	-0.211542	-0.141637	T_vs_N	CPNE1_HUMAN Copine-1 OS=Homo sapiens OX=9606 GN=CPNE1 PE=1 SV=1	CPNE1	CPNE1	8904	Copine-1	Q99829
P53618	939.862	1528.76	0.002168	1.6266	0.7019	0.02542	up	no	-2.66194	-1.59465	T_vs_N	COPB_HUMAN Coatomer subunit beta OS=Homo sapiens OX=9606 GN=COPB1 PE=1 SV=3	COPB1	COPB1	1315	Coatomer subunit beta	P53618
Q9HB71	1310.15	1157.74	0.3021	0.8837	-0.1784	0.4535	no change	no	-0.519835	-0.343413	T_vs_N	CYBP_HUMAN Calcyclin-binding protein OS=Homo sapiens OX=9606 GN=CACYBP PE=1 SV=2	CACYBP	CACYBP	27101	Calcyclin-binding protein	Q9HB71
Q12765	658.816	1808.87	0.01433	2.7456	1.4571	0.06932	up	no	-1.84345	-1.15908	T_vs_N	SCRN1_HUMAN Secernin-1 OS=Homo sapiens OX=9606 GN=SCRN1 PE=1 SV=2	SCRN1	SCRN1	9805	Secernin-1	Q12765
P05455	1351.58	1115.95	0.01132	0.8257	-0.2763	0.06027	no change	no	-1.94577	-1.21983	T_vs_N	LA_HUMAN Lupus La protein OS=Homo sapiens OX=9606 GN=SSB PE=1 SV=2	SSB	SSB	6741	Lupus La protein	P05455
Q01813	1007.78	1437.87	0.0299	1.4268	0.5128	0.1058	no change	no	-1.52418	-0.975473	T_vs_N	PFKAP_HUMAN ATP-dependent 6-phosphofructokinase, platelet type OS=Homo sapiens OX=9606 GN=PFKP PE=1 SV=2	PFKP	PFKP	5214	ATP-dependent 6-phosphofructokinase, platelet type	Q01813
P20340	845.422	1599.43	0.000242	1.8919	0.9198	0.00816	up	no	-3.59946	-2.08778	T_vs_N	RAB6A_HUMAN Ras-related protein Rab-6A OS=Homo sapiens OX=9606 GN=RAB6A PE=1 SV=3	RAB6A	RAB6A	5870	Ras-related protein Rab-6A	P20340
P01768	1469.3	974.667	0.4263	0.6634	-0.592	0.5645	no change	no	-0.370274	-0.248328	T_vs_N	HV330_HUMAN Immunoglobulin heavy variable 3-30 OS=Homo sapiens OX=9606 GN=IGHV3-30 PE=1 SV=2	IGHV3-30	IGHV3-30	28439	Immunoglobulin heavy variable 3-30	P01768
P27695	1106.14	1330.29	0.2749	1.2026	0.2662	0.4252	no change	no	-0.560809	-0.371397	T_vs_N	APEX1_HUMAN DNA repair nuclease/redox regulator APEX1 OS=Homo sapiens OX=9606 GN=APEX1 PE=1 SV=2	APEX1	APEX1	328	DNA-(apurinic or apyrimidinic site) endonuclease	P27695
O15173	1141.3	1294.5	0.4237	1.1342	0.1817	0.5624	no change	no	-0.372931	-0.249947	T_vs_N	PGRC2_HUMAN Membrane-associated progesterone receptor component 2 OS=Homo sapiens OX=9606 GN=PGRMC2 PE=1 SV=1	PGRMC2	PGRMC2	10424	Membrane-associated progesterone receptor component 2	O15173
Q9UNL2	1160.84	1268.76	0.5363	1.093	0.1283	0.6585	no change	no	-0.270584	-0.181438	T_vs_N	SSRG_HUMAN Translocon-associated protein subunit gamma OS=Homo sapiens OX=9606 GN=SSR3 PE=1 SV=1	SSR3	SSR3	6747	Translocon-associated protein subunit gamma	Q9UNL2
Q13247	1382.5	1046.4	0.3124	0.7569	-0.4018	0.4643	no change	no	-0.505275	-0.333192	T_vs_N	SRSF6_HUMAN Serine/arginine-rich splicing factor 6 OS=Homo sapiens OX=9606 GN=SRSF6 PE=1 SV=2	SRSF6	SRSF6	6431	Serine/arginine-rich splicing factor 6	Q13247
O00203	1078.17	1346.23	0.0741	1.2486	0.3203	0.1812	no change	no	-1.13012	-0.741818	T_vs_N	AP3B1_HUMAN AP-3 complex subunit beta-1 OS=Homo sapiens OX=9606 GN=AP3B1 PE=1 SV=3	AP3B1	AP3B1	8546	AP-3 complex subunit beta-1	O00203
P56385	1377.35	1045.53	0.1727	0.7591	-0.3976	0.313	no change	no	-0.762683	-0.504442	T_vs_N	ATP5I_HUMAN ATP synthase subunit e, mitochondrial OS=Homo sapiens OX=9606 GN=ATP5ME PE=1 SV=2	ATP5ME	ATP5ME	521	ATP synthase subunit e, mitochondrial	P56385
P62304	1411.38	1009.62	0.03564	0.7153	-0.4834	0.1173	no change	no	-1.44794	-0.930665	T_vs_N	RUXE_HUMAN Small nuclear ribonucleoprotein E OS=Homo sapiens OX=9606 GN=SNRPE PE=1 SV=1	SNRPE	SNRPE	6635	Small nuclear ribonucleoprotein E	P62304
P62873	938.933	1480.55	0.02203	1.5768	0.657	0.08857	up	no	-1.65679	-1.05266	T_vs_N	GBB1_HUMAN Guanine nucleotide-binding protein G(I)/G(S)/G(T) subunit beta-1 OS=Homo sapiens OX=9606 GN=GNB1 PE=1 SV=3	GNB1	GNB1	2782	Guanine nucleotide-binding protein G(I)/G(S)/G(T) subunit beta-1	P62873
Q9BXL7	0.1	88.0354	2e-06	880.354	9.7819	0.000946	up	yes	-4.93768	-3.01945	T_vs_N	CAR11_HUMAN Caspase recruitment domain-containing protein 11 OS=Homo sapiens OX=9606 GN=CARD11 PE=1 SV=3	CARD11	CARD11	84433	Caspase recruitment domain-containing protein 11	Q9BXL7
P04632	1111.61	1304.68	0.3614	1.1737	0.2311	0.5095	no change	no	-0.442	-0.292847	T_vs_N	CPNS1_HUMAN Calpain small subunit 1 OS=Homo sapiens OX=9606 GN=CAPNS1 PE=1 SV=1	CAPNS1	CAPNS1	826	Calpain small subunit 1	P04632
P15428	0.1	25.0505	2e-06	250.505	7.9687	0.001018	up	yes	-4.91804	-2.98801	T_vs_N	PGDH_HUMAN 15-hydroxyprostaglandin dehydrogenase [NAD(+)] OS=Homo sapiens OX=9606 GN=HPGD PE=1 SV=1	HPGD	HPGD	3248	15-hydroxyprostaglandin dehydrogenase [NAD(+)]	P15428
P18077	1154.65	1258.78	0.6158	1.0902	0.1246	0.7231	no change	no	-0.210553	-0.140796	T_vs_N	RL35A_HUMAN Large ribosomal subunit protein eL33 OS=Homo sapiens OX=9606 GN=RPL35A PE=1 SV=2	RPL35A	RPL35A	6165	Large ribosomal subunit protein eL33	P18077
Q01469	971.618	1441.38	0.4157	1.4835	0.569	0.5571	no change	no	-0.38121	-0.254059	T_vs_N	FABP5_HUMAN Fatty acid-binding protein 5 OS=Homo sapiens OX=9606 GN=FABP5 PE=1 SV=3	FABP5	FABP5	2171	Fatty acid-binding protein 5	Q01469
P28331	1283.38	1125.08	0.6936	0.8767	-0.1898	0.7849	no change	no	-0.158885	-0.10518	T_vs_N	NDUS1_HUMAN NADH-ubiquinone oxidoreductase 75 kDa subunit, mitochondrial OS=Homo sapiens OX=9606 GN=NDUFS1 PE=1 SV=3	NDUFS1	NDUFS1	4719	NADH-ubiquinone oxidoreductase 75 kDa subunit, mitochondrial	P28331
P31150	969.356	1435.55	0.2251	1.4809	0.5665	0.3722	no change	no	-0.647605	-0.429212	T_vs_N	GDIA_HUMAN Rab GDP dissociation inhibitor alpha OS=Homo sapiens OX=9606 GN=GDI1 PE=1 SV=2	GDI1	GDI1	2664	Rab GDP dissociation inhibitor alpha	P31150
P14324	1468.01	935.091	0.001145	0.637	-0.6506	0.01868	no change	no	-2.93742	-1.72839	T_vs_N	FPPS_HUMAN Farnesyl pyrophosphate synthase OS=Homo sapiens OX=9606 GN=FDPS PE=1 SV=4	FDPS	FDPS	2224	Farnesyl pyrophosphate synthase	P14324
O94905	993.261	1404.85	0.2332	1.4144	0.5002	0.381	no change	no	-0.632253	-0.419064	T_vs_N	ERLN2_HUMAN Erlin-2 OS=Homo sapiens OX=9606 GN=ERLIN2 PE=1 SV=1	ERLIN2	ERLIN2	11160	Erlin-2	O94905
P19367	1167.67	1227.84	0.782	1.0515	0.0724	0.8502	no change	no	-0.106788	-0.070474	T_vs_N	HXK1_HUMAN Hexokinase-1 OS=Homo sapiens OX=9606 GN=HK1 PE=1 SV=3	HK1	HK1	3098	Hexokinase-1	P19367
Q5TEC6	1434.84	958.36	0.02361	0.6679	-0.5823	0.09228	no change	no	-1.62672	-1.03485	T_vs_N	H37_HUMAN Histone H3-7 OS=Homo sapiens OX=9606 GN=H3-7 PE=1 SV=1	H3-7	H3-7	440686	Histone H3-7	Q5TEC6
O60701	1439.8	946.48	0.009408	0.6574	-0.6052	0.05468	no change	no	-2.02604	-1.26209	T_vs_N	UGDH_HUMAN UDP-glucose 6-dehydrogenase OS=Homo sapiens OX=9606 GN=UGDH PE=1 SV=1	UGDH	UGDH	7358	UDP-glucose 6-dehydrogenase	O60701
P46093	2116.22	258.027	0.1139	0.1219	-3.0362	0.2384	down	no	-0.943438	-0.622676	T_vs_N	GPR4_HUMAN G-protein coupled receptor 4 OS=Homo sapiens OX=9606 GN=GPR4 PE=1 SV=2	GPR4	GPR4	2828	G-protein coupled receptor 4	P46093
P41091	1138.69	1234.29	0.2156	1.084	0.1164	0.3624	no change	no	-0.666331	-0.4408	T_vs_N	IF2G_HUMAN Eukaryotic translation initiation factor 2 subunit 3 OS=Homo sapiens OX=9606 GN=EIF2S3 PE=1 SV=3	EIF2S3	EIF2S3	1968	Eukaryotic translation initiation factor 2 subunit 3	P41091
Q99735	1057.28	1314	0.1748	1.2428	0.3136	0.3154	no change	no	-0.757434	-0.501125	T_vs_N	MGST2_HUMAN Microsomal glutathione S-transferase 2 OS=Homo sapiens OX=9606 GN=MGST2 PE=1 SV=1	MGST2	MGST2	4258	Microsomal glutathione S-transferase 2	Q99735
P13591	377.02	1990.53	0.000124	5.2796	2.4004	0.005861	up	no	-3.87257	-2.23129	T_vs_N	NCAM1_HUMAN Neural cell adhesion molecule 1 OS=Homo sapiens OX=9606 GN=NCAM1 PE=1 SV=3	NCAM1	NCAM1	4684	Neural cell adhesion molecule 1	P13591
P01903	423.487	1940.73	0.003252	4.5827	2.1962	0.03102	up	no	-2.48652	-1.50822	T_vs_N	DRA_HUMAN HLA class II histocompatibility antigen, DR alpha chain OS=Homo sapiens OX=9606 GN=HLA-DRA PE=1 SV=2	HLA-DRA	HLA-DRA	3122	HLA class II histocompatibility antigen, DR alpha chain	P01903
P54577	1286.81	1072.61	0.005909	0.8335	-0.2627	0.04226	no change	no	-2.22775	-1.37397	T_vs_N	SYYC_HUMAN Tyrosine--tRNA ligase, cytoplasmic OS=Homo sapiens OX=9606 GN=YARS1 PE=1 SV=4	YARS1	YARS1	8565	Tyrosine--tRNA ligase, cytoplasmic	P54577
P12081	1117.92	1240.37	0.1773	1.1095	0.1499	0.3185	no change	no	-0.751267	-0.496877	T_vs_N	HARS1_HUMAN Histidine--tRNA ligase, cytoplasmic OS=Homo sapiens OX=9606 GN=HARS1 PE=1 SV=2	HARS1	HARS1	3035	Histidine--tRNA ligase, cytoplasmic	P12081
P01701	1393.3	962.599	0.4752	0.6909	-0.5335	0.6063	no change	no	-0.323114	-0.217305	T_vs_N	LV151_HUMAN Immunoglobulin lambda variable 1-51 OS=Homo sapiens OX=9606 GN=IGLV1-51 PE=1 SV=2	IGLV1-51	IGLV1-51	28820	Immunoglobulin lambda variable 1-51	P01701
O76003	1191.85	1163.8	0.8594	0.9765	-0.0343	0.9077	no change	no	-0.0658	-0.042053	T_vs_N	GLRX3_HUMAN Glutaredoxin-3 OS=Homo sapiens OX=9606 GN=GLRX3 PE=1 SV=2	GLRX3	GLRX3	10539	Glutaredoxin-3	O76003
Q15382	578.75	1776.87	0.000903	3.0702	1.6183	0.01631	up	no	-3.03958	-1.78728	T_vs_N	RHEB_HUMAN GTP-binding protein Rheb OS=Homo sapiens OX=9606 GN=RHEB PE=1 SV=1	RHEB	RHEB	6009	GTP-binding protein Rheb	Q15382
P55209	1087.34	1267.67	0.3645	1.1658	0.2213	0.5125	no change	no	-0.438291	-0.290298	T_vs_N	NP1L1_HUMAN Nucleosome assembly protein 1-like 1 OS=Homo sapiens OX=9606 GN=NAP1L1 PE=1 SV=1	NAP1L1	NAP1L1	4673	Nucleosome assembly protein 1-like 1	P55209
Q9Y3A5	1059.44	1293.7	0.05954	1.2211	0.2882	0.1602	no change	no	-1.22512	-0.79531	T_vs_N	SBDS_HUMAN Ribosome maturation protein SBDS OS=Homo sapiens OX=9606 GN=SBDS PE=1 SV=4	SBDS	SBDS	51119	Ribosome maturation protein SBDS	Q9Y3A5
P36952	647.447	1702.89	0.001346	2.6302	1.3952	0.02011	up	no	-2.86774	-1.69637	T_vs_N	SPB5_HUMAN Serpin B5 OS=Homo sapiens OX=9606 GN=SERPINB5 PE=1 SV=2	SERPINB5	SERPINB5	5268	Serpin B5	P36952
O95573	546.808	1801.24	0.000184	3.2941	1.7199	0.007118	up	no	-3.71153	-2.14703	T_vs_N	ACSL3_HUMAN Fatty acid CoA ligase Acsl3 OS=Homo sapiens OX=9606 GN=ACSL3 PE=1 SV=3	ACSL3	ACSL3	2181	Fatty acid CoA ligase Acsl3	O95573
P02792	1090.59	1250.51	0.7699	1.1466	0.1974	0.8412	no change	no	-0.11356	-0.075096	T_vs_N	FRIL_HUMAN Ferritin light chain OS=Homo sapiens OX=9606 GN=FTL PE=1 SV=2	FTL	FTL	2512	Ferritin light chain	P02792
P51659	1005.24	1334.03	0.09208	1.3271	0.4083	0.2077	no change	no	-1.03579	-0.682543	T_vs_N	DHB4_HUMAN Peroxisomal multifunctional enzyme type 2 OS=Homo sapiens OX=9606 GN=HSD17B4 PE=1 SV=3	HSD17B4	HSD17B4	3295	Peroxisomal multifunctional enzyme type 2	P51659
P25787	1248.1	1090.08	0.2376	0.8734	-0.1953	0.3862	no change	no	-0.624135	-0.413176	T_vs_N	PSA2_HUMAN Proteasome subunit alpha type-2 OS=Homo sapiens OX=9606 GN=PSMA2 PE=1 SV=2	PSMA2	PSMA2	5683	Proteasome subunit alpha type-2	P25787
Q9H9S4	459.516	1877.68	0.001303	4.0862	2.0308	0.01971	up	no	-2.88173	-1.70509	T_vs_N	CB39L_HUMAN Calcium-binding protein 39-like OS=Homo sapiens OX=9606 GN=CAB39L PE=1 SV=3	CAB39L	CAB39L	81617	Calcium-binding protein 39-like	Q9H9S4
Q13838	1229.8	1107.11	0.4708	0.9002	-0.1517	0.6026	no change	no	-0.327154	-0.219964	T_vs_N	DX39B_HUMAN Spliceosome RNA helicase DDX39B OS=Homo sapiens OX=9606 GN=DDX39B PE=1 SV=1	DDX39B	DDX39B	7919	Spliceosome RNA helicase DDX39B	Q13838
Q16543	1057.39	1278.46	0.217	1.2091	0.2739	0.3637	no change	no	-0.66352	-0.439245	T_vs_N	CDC37_HUMAN Hsp90 co-chaperone Cdc37 OS=Homo sapiens OX=9606 GN=CDC37 PE=1 SV=1	CDC37	CDC37	11140	Hsp90 co-chaperone Cdc37	Q16543
O43681	949.894	1385.11	0.000665	1.4582	0.5442	0.01395	no change	no	-3.17082	-1.85512	T_vs_N	GET3_HUMAN ATPase GET3 OS=Homo sapiens OX=9606 GN=GET3 PE=1 SV=2	GET3	GET3	439	ATPase GET3	O43681
Q8IUX7	757.821	1576.88	0.007565	2.0808	1.0571	0.04865	up	no	-2.12062	-1.31283	T_vs_N	AEBP1_HUMAN Adipocyte enhancer-binding protein 1 OS=Homo sapiens OX=9606 GN=AEBP1 PE=1 SV=1	AEBP1	AEBP1	165	Adipocyte enhancer-binding protein 1	Q8IUX7
P62829	1275.91	1057.08	0.417	0.8285	-0.2714	0.5584	no change	no	-0.379854	-0.253047	T_vs_N	RL23_HUMAN Large ribosomal subunit protein uL14 OS=Homo sapiens OX=9606 GN=RPL23 PE=1 SV=1	RPL23	RPL23	9349	Large ribosomal subunit protein uL14	P62829
O43488	1021.69	1310.79	0.01637	1.283	0.3595	0.07457	no change	no	-1.78569	-1.12738	T_vs_N	ARK72_HUMAN Aflatoxin B1 aldehyde reductase member 2 OS=Homo sapiens OX=9606 GN=AKR7A2 PE=1 SV=3	AKR7A2	AKR7A2	8574	Aflatoxin B1 aldehyde reductase member 2	O43488
Q99685	498.152	1829.73	0.2693	3.673	1.877	0.419	up	no	-0.569748	-0.377776	T_vs_N	MGLL_HUMAN Monoglyceride lipase OS=Homo sapiens OX=9606 GN=MGLL PE=1 SV=2	MGLL	MGLL	11343	Monoglyceride lipase	Q99685
P40123	1235.24	1085.69	0.8178	0.8789	-0.1862	0.8773	no change	no	-0.087348	-0.056847	T_vs_N	CAP2_HUMAN Adenylyl cyclase-associated protein 2 OS=Homo sapiens OX=9606 GN=CAP2 PE=1 SV=1	CAP2	CAP2	10486	Adenylyl cyclase-associated protein 2	P40123
P10606	1443.09	877.327	0.4085	0.608	-0.7179	0.551	no change	no	-0.388797	-0.258841	T_vs_N	COX5B_HUMAN Cytochrome c oxidase subunit 5B, mitochondrial OS=Homo sapiens OX=9606 GN=COX5B PE=1 SV=2	COX5B	COX5B	1329	Cytochrome c oxidase subunit 5B, mitochondrial	P10606
O60664	1114.17	1200.95	0.1379	1.0779	0.1082	0.2707	no change	no	-0.860404	-0.567496	T_vs_N	PLIN3_HUMAN Perilipin-3 OS=Homo sapiens OX=9606 GN=PLIN3 PE=1 SV=3	PLIN3	PLIN3	10226	Perilipin-3	O60664
P13929	2198.66	107.48	0.2444	0.04888	-4.3546	0.393	down	no	-0.611881	-0.405596	T_vs_N	ENOB_HUMAN Beta-enolase OS=Homo sapiens OX=9606 GN=ENO3 PE=1 SV=5	ENO3	ENO3	2027	Beta-enolase	P13929
P05198	1072.45	1233	0.08499	1.1497	0.2013	0.1971	no change	no	-1.07058	-0.705291	T_vs_N	IF2A_HUMAN Eukaryotic translation initiation factor 2 subunit 1 OS=Homo sapiens OX=9606 GN=EIF2S1 PE=1 SV=3	EIF2S1	EIF2S1	1965	Eukaryotic translation initiation factor 2 subunit 1	P05198
P46777	1318.21	979.285	0.1141	0.7429	-0.4288	0.2387	no change	no	-0.942676	-0.622129	T_vs_N	RL5_HUMAN Large ribosomal subunit protein uL18 OS=Homo sapiens OX=9606 GN=RPL5 PE=1 SV=3	RPL5	RPL5	6125	Large ribosomal subunit protein uL18	P46777
Q15257	1097.55	1190.24	0.2155	1.0844	0.1169	0.3623	no change	no	-0.666533	-0.44092	T_vs_N	PTPA_HUMAN Serine/threonine-protein phosphatase 2A activator OS=Homo sapiens OX=9606 GN=PTPA PE=1 SV=3	PTPA	PTPA	5524	Serine/threonine-protein phosphatase 2A activator	Q15257
Q71UM5	1226.3	1060.46	0.5132	0.8648	-0.2096	0.6392	no change	no	-0.289705	-0.194356	T_vs_N	RS27L_HUMAN Ribosomal protein eS27-like OS=Homo sapiens OX=9606 GN=RPS27L PE=1 SV=3	RPS27L	RPS27L	51065	Ribosomal protein eS27-like	Q71UM5
Q9BR76	919.103	1367.41	0.03795	1.4878	0.5732	0.1214	no change	no	-1.42067	-0.915746	T_vs_N	COR1B_HUMAN Coronin-1B OS=Homo sapiens OX=9606 GN=CORO1B PE=1 SV=1	CORO1B	CORO1B	57175	Coronin-1B	Q9BR76
O75746	1417.16	868.686	0.4196	0.613	-0.706	0.5599	no change	no	-0.377154	-0.251882	T_vs_N	S2512_HUMAN Electrogenic aspartate/glutamate antiporter SLC25A12, mitochondrial OS=Homo sapiens OX=9606 GN=SLC25A12 PE=1 SV=2	SLC25A12	SLC25A12	8604	Electrogenic aspartate/glutamate antiporter SLC25A12, mitochondrial	O75746
P27169	1256.83	1025.54	0.5644	0.816	-0.2934	0.6803	no change	no	-0.248405	-0.167293	T_vs_N	PON1_HUMAN Serum paraoxonase/arylesterase 1 OS=Homo sapiens OX=9606 GN=PON1 PE=1 SV=3	PON1	PON1	5444	Serum paraoxonase/arylesterase 1	P27169
P61160	890.045	1388.8	0.007854	1.5604	0.6419	0.04962	up	no	-2.10436	-1.30426	T_vs_N	ARP2_HUMAN Actin-related protein 2 OS=Homo sapiens OX=9606 GN=ACTR2 PE=1 SV=1	ACTR2	ACTR2	10097	Actin-related protein 2	P61160
Q92616	1191.09	1085.14	0.5531	0.911	-0.1345	0.6714	no change	no	-0.257188	-0.173012	T_vs_N	GCN1_HUMAN Stalled ribosome sensor GCN1 OS=Homo sapiens OX=9606 GN=GCN1 PE=1 SV=7	GCN1	GCN1	10985	Stalled ribosome sensor GCN1	Q92616
P63010	1018.97	1256.31	0.02392	1.2329	0.3021	0.09262	no change	no	-1.62106	-1.03325	T_vs_N	AP2B1_HUMAN AP-2 complex subunit beta OS=Homo sapiens OX=9606 GN=AP2B1 PE=1 SV=1	AP2B1	AP2B1	163	AP-2 complex subunit beta	P63010
Q16836	1421.23	852.373	0.07534	0.5997	-0.7377	0.1829	no change	no	-1.12292	-0.737763	T_vs_N	HCDH_HUMAN Hydroxyacyl-coenzyme A dehydrogenase, mitochondrial OS=Homo sapiens OX=9606 GN=HADH PE=1 SV=3	HADH	HADH	3033	Hydroxyacyl-coenzyme A dehydrogenase, mitochondrial	Q16836
P07108	1376.34	895.703	0.02002	0.6508	-0.6197	0.08383	no change	no	-1.69832	-1.07655	T_vs_N	ACBP_HUMAN Acyl-CoA-binding protein OS=Homo sapiens OX=9606 GN=DBI PE=1 SV=2	DBI	DBI	1622	Acyl-CoA-binding protein	P07108
Q15370	972.179	1296.26	0.005557	1.3334	0.4151	0.04102	no change	no	-2.25438	-1.3869	T_vs_N	ELOB_HUMAN Elongin-B OS=Homo sapiens OX=9606 GN=ELOB PE=1 SV=1	ELOB	ELOB	6923	Elongin-B	Q15370
P49755	575.426	1692.89	0.000105	2.942	1.5568	0.005538	up	no	-3.9393	-2.25586	T_vs_N	TMEDA_HUMAN Transmembrane emp24 domain-containing protein 10 OS=Homo sapiens OX=9606 GN=TMED10 PE=1 SV=2	TMED10	TMED10	10972	Transmembrane emp24 domain-containing protein 10	P49755
O75368	1240.7	1021.34	0.5912	0.8232	-0.2807	0.7031	no change	no	-0.228258	-0.152977	T_vs_N	SH3L1_HUMAN Adapter SH3BGRL OS=Homo sapiens OX=9606 GN=SH3BGRL PE=1 SV=1	SH3BGRL	SH3BGRL	6451	Adapter SH3BGRL	O75368
Q14126	825.528	1432.6	0.000272	1.7354	0.7953	0.008856	up	no	-3.5496	-2.05227	T_vs_N	DSG2_HUMAN Desmoglein-2 OS=Homo sapiens OX=9606 GN=DSG2 PE=1 SV=2	DSG2	DSG2	1829	Desmoglein-2	Q14126
P04066	650.523	1606.18	0.06605	2.4691	1.304	0.17	up	no	-1.18006	-0.769526	T_vs_N	FUCO_HUMAN Tissue alpha-L-fucosidase OS=Homo sapiens OX=9606 GN=FUCA1 PE=1 SV=4	FUCA1	FUCA1	2517	Tissue alpha-L-fucosidase	P04066
P12268	1117.92	1138.57	0.8619	1.0185	0.0264	0.9095	no change	no	-0.064538	-0.041193	T_vs_N	IMDH2_HUMAN Inosine-5'-monophosphate dehydrogenase 2 OS=Homo sapiens OX=9606 GN=IMPDH2 PE=1 SV=2	IMPDH2	IMPDH2	3615	Inosine-5'-monophosphate dehydrogenase 2	P12268
P54727	1367.59	884.038	9.5e-05	0.6464	-0.6295	0.005284	no change	no	-3.97985	-2.27622	T_vs_N	RD23B_HUMAN UV excision repair protein RAD23 homolog B OS=Homo sapiens OX=9606 GN=RAD23B PE=1 SV=1	RAD23B	RAD23B	5887	UV excision repair protein RAD23 homolog B	P54727
P51572	837.789	1411.1	0.004916	1.6843	0.7521	0.03854	up	no	-2.30751	-1.41398	T_vs_N	BAP31_HUMAN B-cell receptor-associated protein 31 OS=Homo sapiens OX=9606 GN=BCAP31 PE=1 SV=3	BCAP31	BCAP31	10134	B-cell receptor-associated protein 31	P51572
P09429	1294.51	948.758	0.001475	0.7329	-0.4483	0.0213	no change	no	-2.82827	-1.67142	T_vs_N	HMGB1_HUMAN High mobility group protein B1 OS=Homo sapiens OX=9606 GN=HMGB1 PE=1 SV=3	HMGB1	HMGB1	3146	High mobility group protein B1	P09429
A0A075B6I0	1433.57	803.77	0.376	0.5607	-0.8347	0.5229	no change	no	-0.424801	-0.281573	T_vs_N	LV861_HUMAN Immunoglobulin lambda variable 8-61 OS=Homo sapiens OX=9606 GN=IGLV8-61 PE=1 SV=7	IGLV8-61	IGLV8-61	28774	Immunoglobulin lambda variable 8-61	A0A075B6I0
P55036	993.14	1243.49	0.04372	1.2521	0.3243	0.1324	no change	no	-1.35922	-0.878079	T_vs_N	PSMD4_HUMAN 26S proteasome non-ATPase regulatory subunit 4 OS=Homo sapiens OX=9606 GN=PSMD4 PE=1 SV=1	PSMD4	PSMD4	5710	26S proteasome non-ATPase regulatory subunit 4	P55036
P05556	917.997	1316.53	0.1472	1.4341	0.5201	0.2822	no change	no	-0.832063	-0.549428	T_vs_N	ITB1_HUMAN Integrin beta-1 OS=Homo sapiens OX=9606 GN=ITGB1 PE=1 SV=2	ITGB1	ITGB1	3688	Integrin beta-1	P05556
Q9BTT0	1315.83	918.145	0.02111	0.6978	-0.5191	0.08673	no change	no	-1.67531	-1.06178	T_vs_N	AN32E_HUMAN Acidic leucine-rich nuclear phosphoprotein 32 family member E OS=Homo sapiens OX=9606 GN=ANP32E PE=1 SV=1	ANP32E	ANP32E	81611	Acidic leucine-rich nuclear phosphoprotein 32 family member E	Q9BTT0
Q9BS26	684.544	1549.24	0.004026	2.2632	1.1784	0.03424	up	no	-2.39405	-1.46534	T_vs_N	ERP44_HUMAN Endoplasmic reticulum resident protein 44 OS=Homo sapiens OX=9606 GN=ERP44 PE=1 SV=1	ERP44	ERP44	23071	Endoplasmic reticulum resident protein 44	Q9BS26
Q969G5	1346.3	883.996	0.375	0.6566	-0.6069	0.5224	no change	no	-0.425957	-0.281989	T_vs_N	CAVN3_HUMAN Caveolae-associated protein 3 OS=Homo sapiens OX=9606 GN=CAVIN3 PE=1 SV=3	CAVIN3	CAVIN3	112464	Caveolae-associated protein 3	Q969G5
P12004	1388.66	839.099	0.02201	0.6043	-0.7267	0.08857	no change	no	-1.65718	-1.05266	T_vs_N	PCNA_HUMAN Proliferating cell nuclear antigen OS=Homo sapiens OX=9606 GN=PCNA PE=1 SV=1	PCNA	PCNA	5111	Proliferating cell nuclear antigen	P12004
Q13361	1920.9	300.572	0.1206	0.1565	-2.6758	0.248	down	no	-0.918617	-0.605531	T_vs_N	MFAP5_HUMAN Microfibrillar-associated protein 5 OS=Homo sapiens OX=9606 GN=MFAP5 PE=1 SV=1	MFAP5	MFAP5	8076	Microfibrillar-associated protein 5	Q13361
Q6UVK1	426.513	1790.96	0.07727	4.1991	2.0701	0.1855	up	no	-1.11193	-0.731633	T_vs_N	CSPG4_HUMAN Chondroitin sulfate proteoglycan 4 OS=Homo sapiens OX=9606 GN=CSPG4 PE=1 SV=2	CSPG4	CSPG4	1464	Chondroitin sulfate proteoglycan 4	Q6UVK1
P28482	1070.38	1140.67	0.6338	1.0657	0.0918	0.7386	no change	no	-0.198041	-0.131585	T_vs_N	MK01_HUMAN Mitogen-activated protein kinase 1 OS=Homo sapiens OX=9606 GN=MAPK1 PE=1 SV=3	MAPK1	MAPK1	5594	Mitogen-activated protein kinase 1	P28482
Q08J23	1310.1	898.702	0.1468	0.686	-0.5437	0.2819	no change	no	-0.833244	-0.54989	T_vs_N	NSUN2_HUMAN RNA cytosine C(5)-methyltransferase NSUN2 OS=Homo sapiens OX=9606 GN=NSUN2 PE=1 SV=2	NSUN2	NSUN2	54888	RNA cytosine C(5)-methyltransferase NSUN2	Q08J23
P34897	1321.48	883.779	0.1035	0.6688	-0.5804	0.2238	no change	no	-0.985018	-0.650121	T_vs_N	GLYM_HUMAN Serine hydroxymethyltransferase, mitochondrial OS=Homo sapiens OX=9606 GN=SHMT2 PE=1 SV=3	SHMT2	SHMT2	6472	Serine hydroxymethyltransferase, mitochondrial	P34897
O60687	1095.99	1105.73	0.9814	1.0089	0.0128	0.9882	no change	no	-0.00815	-0.005151	T_vs_N	SRPX2_HUMAN Sushi repeat-containing protein SRPX2 OS=Homo sapiens OX=9606 GN=SRPX2 PE=1 SV=1	SRPX2	SRPX2	27286	Sushi repeat-containing protein SRPX2	O60687
P53680	1050.23	1150.78	0.5386	1.0957	0.1319	0.6599	no change	no	-0.268726	-0.180515	T_vs_N	AP2S1_HUMAN AP-2 complex subunit sigma OS=Homo sapiens OX=9606 GN=AP2S1 PE=1 SV=2	AP2S1	AP2S1	1175	AP-2 complex subunit sigma	P53680
Q04837	993.422	1204.93	0.1994	1.2129	0.2785	0.3436	no change	no	-0.700253	-0.463934	T_vs_N	SSBP_HUMAN Single-stranded DNA-binding protein, mitochondrial OS=Homo sapiens OX=9606 GN=SSBP1 PE=1 SV=1	SSBP1	SSBP1	6742	Single-stranded DNA-binding protein, mitochondrial	Q04837
P55263	1213.05	977.652	0.02734	0.8059	-0.3113	0.09997	no change	no	-1.56304	-1.00009	T_vs_N	ADK_HUMAN Adenosine kinase OS=Homo sapiens OX=9606 GN=ADK PE=1 SV=2	ADK	ADK	132	Adenosine kinase	P55263
A0A075B6I9	1413.44	776.96	0.2803	0.5497	-0.8633	0.4306	no change	no	-0.552361	-0.365916	T_vs_N	LV746_HUMAN Immunoglobulin lambda variable 7-46 OS=Homo sapiens OX=9606 GN=IGLV7-46 PE=1 SV=4	IGLV7-46	IGLV7-46	28775	Immunoglobulin lambda variable 7-46	A0A075B6I9
Q01130	1251.02	938.82	0.1964	0.7504	-0.4143	0.3406	no change	no	-0.706836	-0.467743	T_vs_N	SRSF2_HUMAN Serine/arginine-rich splicing factor 2 OS=Homo sapiens OX=9606 GN=SRSF2 PE=1 SV=4	SRSF2	SRSF2	6427	Serine/arginine-rich splicing factor 2	Q01130
Q96A65	758.04	1425.45	0.000792	1.8804	0.911	0.01507	up	no	-3.09588	-1.8216	T_vs_N	EXOC4_HUMAN Exocyst complex component 4 OS=Homo sapiens OX=9606 GN=EXOC4 PE=1 SV=1	EXOC4	EXOC4	60412	Exocyst complex component 4	Q96A65
O00487	992.072	1185.44	0.2104	1.1949	0.2569	0.356	no change	no	-0.676934	-0.448538	T_vs_N	PSDE_HUMAN 26S proteasome non-ATPase regulatory subunit 14 OS=Homo sapiens OX=9606 GN=PSMD14 PE=1 SV=1	PSMD14	PSMD14	10213	26S proteasome non-ATPase regulatory subunit 14	O00487
O00264	982.918	1190.59	0.4281	1.2113	0.2766	0.5664	no change	no	-0.368445	-0.246869	T_vs_N	PGRC1_HUMAN Membrane-associated progesterone receptor component 1 OS=Homo sapiens OX=9606 GN=PGRMC1 PE=1 SV=3	PGRMC1	PGRMC1	10857	Membrane-associated progesterone receptor component 1	O00264
P51911	2033.93	139.391	0.05994	0.06853	-3.8671	0.1608	down	no	-1.22221	-0.793687	T_vs_N	CNN1_HUMAN Calponin-1 OS=Homo sapiens OX=9606 GN=CNN1 PE=1 SV=2	CNN1	CNN1	1264	Calponin-1	P51911
Q16891	1208.9	964.285	0.3115	0.7977	-0.3261	0.4634	no change	no	-0.506528	-0.334035	T_vs_N	MIC60_HUMAN MICOS complex subunit MIC60 OS=Homo sapiens OX=9606 GN=IMMT PE=1 SV=1	IMMT	IMMT	10989	MICOS complex subunit MIC60	Q16891
P07237	7714.16	23660.4	2e-06	3.0671	1.6169	0.001012	up	yes	-4.92434	-2.99055	T_vs_N	PDIA1_HUMAN Protein disulfide-isomerase OS=Homo sapiens OX=9606 GN=P4HB PE=1 SV=3	P4HB	P4HB	5034	Protein disulfide-isomerase	P07237
O95782	919.445	1253.15	0.000204	1.3629	0.4467	0.007251	no change	no	-3.66918	-2.139	T_vs_N	AP2A1_HUMAN AP-2 complex subunit alpha-1 OS=Homo sapiens OX=9606 GN=AP2A1 PE=1 SV=3	AP2A1	AP2A1	160	AP-2 complex subunit alpha-1	O95782
P31947	1276.22	895.434	0.0205	0.7016	-0.5113	0.08518	no change	no	-1.68803	-1.06961	T_vs_N	1433S_HUMAN 14-3-3 protein sigma OS=Homo sapiens OX=9606 GN=SFN PE=1 SV=1	SFN	SFN	2810	14-3-3 protein sigma	P31947
Q9P0L0	1229.47	942.102	0.07156	0.7663	-0.384	0.1776	no change	no	-1.14527	-0.750533	T_vs_N	VAPA_HUMAN Vesicle-associated membrane protein-associated protein A OS=Homo sapiens OX=9606 GN=VAPA PE=1 SV=3	VAPA	VAPA	9218	Vesicle-associated membrane protein-associated protein A	Q9P0L0
P05091	1426.1	742.979	0.03372	0.521	-0.9406	0.1139	no change	no	-1.47198	-0.943438	T_vs_N	ALDH2_HUMAN Aldehyde dehydrogenase, mitochondrial OS=Homo sapiens OX=9606 GN=ALDH2 PE=1 SV=2	ALDH2	ALDH2	217	Aldehyde dehydrogenase, mitochondrial	P05091
A8MWD9	1218.69	949.854	0.03463	0.7794	-0.3596	0.1154	no change	no	-1.46042	-0.937757	T_vs_N	RUXGL_HUMAN Putative small nuclear ribonucleoprotein G-like protein 15 OS=Homo sapiens OX=9606 GN=SNRPGP15 PE=5 SV=2	SNRPGP15	SNRPGP15	100130932	Putative small nuclear ribonucleoprotein G-like protein 15	A8MWD9
P43490	768.088	1398.35	0.003627	1.8206	0.8644	0.03251	up	no	-2.43926	-1.48785	T_vs_N	NAMPT_HUMAN Nicotinamide phosphoribosyltransferase OS=Homo sapiens OX=9606 GN=NAMPT PE=1 SV=1	NAMPT	NAMPT	10135	Nicotinamide phosphoribosyltransferase	P43490
Q8TEA7	848.812	1313.29	0.02785	1.5472	0.6297	0.101	up	no	-1.55502	-0.995636	T_vs_N	TBCK_HUMAN TBC domain-containing protein kinase-like protein OS=Homo sapiens OX=9606 GN=TBCK PE=1 SV=4	TBCK	TBCK	93627	TBC domain-containing protein kinase-like protein	Q8TEA7
Q05707	1616.27	544.488	0.03309	0.3369	-1.5696	0.1125	down	no	-1.48017	-0.948809	T_vs_N	COEA1_HUMAN Collagen alpha-1(XIV) chain OS=Homo sapiens OX=9606 GN=COL14A1 PE=1 SV=3	COL14A1	COL14A1	7373	Collagen alpha-1(XIV) chain	Q05707
O75531	1327.16	828.676	0.01065	0.6244	-0.6795	0.05896	no change	no	-1.97224	-1.22937	T_vs_N	BAF_HUMAN Barrier-to-autointegration factor OS=Homo sapiens OX=9606 GN=BANF1 PE=1 SV=1	BANF1	BANF1	8815	Barrier-to-autointegration factor	O75531
O76076	2120.09	33.9338	0.08657	0.01601	-5.9649	0.1994	down	no	-1.06258	-0.700253	T_vs_N	CCN5_HUMAN CCN family member 5 OS=Homo sapiens OX=9606 GN=CCN5 PE=1 SV=1	CCN5	CCN5	8839	CCN family member 5	O76076
P61769	650.12	1502.53	0.006677	2.3112	1.2086	0.04504	up	no	-2.17477	-1.34631	T_vs_N	B2MG_HUMAN Beta-2-microglobulin OS=Homo sapiens OX=9606 GN=B2M PE=1 SV=1	B2M	B2M	567	Beta-2-microglobulin	P61769
Q9BXT2	877.38	1274.4	0.008632	1.4525	0.5385	0.05223	no change	no	-2.06339	-1.282	T_vs_N	CCG6_HUMAN Voltage-dependent calcium channel gamma-6 subunit OS=Homo sapiens OX=9606 GN=CACNG6 PE=1 SV=1	CACNG6	CACNG6	59285	Voltage-dependent calcium channel gamma-6 subunit	Q9BXT2
Q93008	984.298	1161.09	0.01209	1.1796	0.2383	0.06275	no change	no	-1.91721	-1.20232	T_vs_N	USP9X_HUMAN Ubiquitin carboxyl-terminal hydrolase 9X OS=Homo sapiens OX=9606 GN=USP9X PE=1 SV=4	USP9X	USP9X	8239	Probable ubiquitin carboxyl-terminal hydrolase FAF-X	Q93008
Q9UL46	770.44	1372.7	0.06095	1.7817	0.8333	0.1623	up	no	-1.21496	-0.789655	T_vs_N	PSME2_HUMAN Proteasome activator complex subunit 2 OS=Homo sapiens OX=9606 GN=PSME2 PE=1 SV=4	PSME2	PSME2	5721	Proteasome activator complex subunit 2	Q9UL46
P38606	871.43	1269.85	0.001936	1.4572	0.5432	0.02416	no change	no	-2.71086	-1.61672	T_vs_N	VATA_HUMAN V-type proton ATPase catalytic subunit A OS=Homo sapiens OX=9606 GN=ATP6V1A PE=1 SV=2	ATP6V1A	ATP6V1A	523	V-type proton ATPase catalytic subunit A	P38606
P48444	821.873	1309.47	0.002518	1.5933	0.672	0.02723	up	no	-2.59722	-1.56479	T_vs_N	COPD_HUMAN Coatomer subunit delta OS=Homo sapiens OX=9606 GN=ARCN1 PE=1 SV=1	ARCN1	ARCN1	372	Coatomer subunit delta	P48444
Q92973	1006.99	1123.61	0.5628	1.1158	0.1581	0.6794	no change	no	-0.249638	-0.167868	T_vs_N	TNPO1_HUMAN Transportin-1 OS=Homo sapiens OX=9606 GN=TNPO1 PE=1 SV=2	TNPO1	TNPO1	3842	Transportin-1	Q92973
P49588	1158.59	971.843	0.03105	0.8388	-0.2536	0.1084	no change	no	-1.5078	-0.964931	T_vs_N	SYAC_HUMAN Alanine--tRNA ligase, cytoplasmic OS=Homo sapiens OX=9606 GN=AARS1 PE=1 SV=2	AARS1	AARS1	16	Alanine--tRNA ligase, cytoplasmic	P49588
Q92522	1303.66	825.854	0.1115	0.6335	-0.6586	0.235	no change	no	-0.952686	-0.628914	T_vs_N	H1X_HUMAN Histone H1.10 OS=Homo sapiens OX=9606 GN=H1-10 PE=1 SV=1	H1-10	H1-10	8971	Histone H1.10	Q92522
Q9UHQ9	883.846	1241.16	0.4249	1.4043	0.4899	0.5634	no change	no	-0.371703	-0.249175	T_vs_N	NB5R1_HUMAN NADH-cytochrome b5 reductase 1 OS=Homo sapiens OX=9606 GN=CYB5R1 PE=1 SV=1	CYB5R1	CYB5R1	51706	NADH-cytochrome b5 reductase 1	Q9UHQ9
Q9Y570	969.418	1155.28	0.02286	1.1917	0.253	0.09064	no change	no	-1.64073	-1.04263	T_vs_N	PPME1_HUMAN Protein phosphatase methylesterase 1 OS=Homo sapiens OX=9606 GN=PPME1 PE=1 SV=3	PPME1	PPME1	51400	Protein phosphatase methylesterase 1	Q9Y570
O00764	689.472	1434.61	0.002476	2.0807	1.0571	0.02704	up	no	-2.6045	-1.56783	T_vs_N	PDXK_HUMAN Pyridoxal kinase OS=Homo sapiens OX=9606 GN=PDXK PE=1 SV=1	PDXK	PDXK	8566	Pyridoxal kinase	O00764
O43143	1169.24	952.47	0.1102	0.8146	-0.2958	0.2332	no change	no	-0.957779	-0.632253	T_vs_N	DHX15_HUMAN ATP-dependent RNA helicase DHX15 OS=Homo sapiens OX=9606 GN=DHX15 PE=1 SV=2	DHX15	DHX15	1665	ATP-dependent RNA helicase DHX15	O43143
P07858	553.198	1568.04	0.02486	2.8345	1.5031	0.09489	up	no	-1.60432	-1.02273	T_vs_N	CATB_HUMAN Cathepsin B OS=Homo sapiens OX=9606 GN=CTSB PE=1 SV=3	CTSB	CTSB	1508	Cathepsin B	P07858
Q16401	1172.58	947.764	0.1539	0.8083	-0.307	0.2906	no change	no	-0.812733	-0.536689	T_vs_N	PSMD5_HUMAN 26S proteasome non-ATPase regulatory subunit 5 OS=Homo sapiens OX=9606 GN=PSMD5 PE=1 SV=3	PSMD5	PSMD5	5711	26S proteasome non-ATPase regulatory subunit 5	Q16401
Q02818	680.412	1433.99	0.05039	2.1075	1.0755	0.1441	up	no	-1.29757	-0.841306	T_vs_N	NUCB1_HUMAN Nucleobindin-1 OS=Homo sapiens OX=9606 GN=NUCB1 PE=1 SV=4	NUCB1	NUCB1	4924	Nucleobindin-1	Q02818
P68036	1168	944.793	0.05066	0.8089	-0.306	0.1443	no change	no	-1.29525	-0.840704	T_vs_N	UB2L3_HUMAN Ubiquitin-conjugating enzyme E2 L3 OS=Homo sapiens OX=9606 GN=UBE2L3 PE=1 SV=1	UBE2L3	UBE2L3	7332	Ubiquitin-conjugating enzyme E2 L3	P68036
Q9Y230	1125.65	986.86	0.3674	0.8767	-0.1898	0.5151	no change	no	-0.434849	-0.2881	T_vs_N	RUVB2_HUMAN RuvB-like 2 OS=Homo sapiens OX=9606 GN=RUVBL2 PE=1 SV=3	RUVBL2	RUVBL2	10856	RuvB-like 2	Q9Y230
P39059	1537.22	566.005	0.1447	0.3682	-1.4414	0.2796	down	no	-0.839501	-0.553447	T_vs_N	COFA1_HUMAN Collagen alpha-1(XV) chain OS=Homo sapiens OX=9606 GN=COL15A1 PE=1 SV=2	COL15A1	COL15A1	1306	Collagen alpha-1(XV) chain	P39059
Q14019	1038	1064.89	0.6801	1.0259	0.0369	0.7741	no change	no	-0.167421	-0.111197	T_vs_N	COTL1_HUMAN Coactosin-like protein OS=Homo sapiens OX=9606 GN=COTL1 PE=1 SV=3	COTL1	COTL1	23406	Coactosin-like protein	Q14019
Q9HC38	1057.89	1042.54	0.9471	0.9855	-0.0211	0.967	no change	no	-0.0236	-0.014569	T_vs_N	GLOD4_HUMAN Glyoxalase domain-containing protein 4 OS=Homo sapiens OX=9606 GN=GLOD4 PE=1 SV=1	GLOD4	GLOD4	51031	Glyoxalase domain-containing protein 4	Q9HC38
Q13310	1193.38	906.628	0.2797	0.7597	-0.3965	0.4298	no change	no	-0.553292	-0.366723	T_vs_N	PABP4_HUMAN Polyadenylate-binding protein 4 OS=Homo sapiens OX=9606 GN=PABPC4 PE=1 SV=1	PABPC4	PABPC4	8761	Polyadenylate-binding protein 4	Q13310
P49736	1451.47	645.311	0.02355	0.4446	-1.1694	0.09225	down	no	-1.62783	-1.03499	T_vs_N	MCM2_HUMAN DNA replication licensing factor MCM2 OS=Homo sapiens OX=9606 GN=MCM2 PE=1 SV=4	MCM2	MCM2	4171	DNA replication licensing factor MCM2	P49736
P58546	874.431	1219.71	0.1034	1.3949	0.4802	0.2235	no change	no	-0.985437	-0.650703	T_vs_N	MTPN_HUMAN Myotrophin OS=Homo sapiens OX=9606 GN=MTPN PE=1 SV=2	MTPN	MTPN	767558; 136319	Myotrophin	P58546
P13535	2037.57	51.8117	0.4184	0.02543	-5.2973	0.5591	down	no	-0.378398	-0.252503	T_vs_N	MYH8_HUMAN Myosin-8 OS=Homo sapiens OX=9606 GN=MYH8 PE=1 SV=3	MYH8	MYH8	4626	Myosin-8	P13535
O95747	862.013	1227.22	0.03367	1.4237	0.5096	0.1138	no change	no	-1.47263	-0.94382	T_vs_N	OXSR1_HUMAN Serine/threonine-protein kinase OSR1 OS=Homo sapiens OX=9606 GN=OXSR1 PE=1 SV=1	OXSR1	OXSR1	9943	Serine/threonine-protein kinase OSR1	O95747
Q14116	933.208	1154.79	0.0567	1.2374	0.3073	0.155	no change	no	-1.24634	-0.80964	T_vs_N	IL18_HUMAN Interleukin-18 OS=Homo sapiens OX=9606 GN=IL18 PE=1 SV=1	IL18	IL18	3606	Interleukin-18	Q14116
Q15393	1164.57	923.004	0.0965	0.7926	-0.3353	0.2137	no change	no	-1.01543	-0.670175	T_vs_N	SF3B3_HUMAN Splicing factor 3B subunit 3 OS=Homo sapiens OX=9606 GN=SF3B3 PE=1 SV=4	SF3B3	SF3B3	23450	Splicing factor 3B subunit 3	Q15393
P49748	1352.89	731.634	0.1179	0.5408	-0.8868	0.2444	no change	no	-0.928449	-0.611881	T_vs_N	ACADV_HUMAN Very long-chain specific acyl-CoA dehydrogenase, mitochondrial OS=Homo sapiens OX=9606 GN=ACADVL PE=1 SV=1	ACADVL	ACADVL	37	Very long-chain specific acyl-CoA dehydrogenase, mitochondrial	P49748
P07311	1210.03	871.494	0.08741	0.7202	-0.4735	0.2008	no change	no	-1.05839	-0.697215	T_vs_N	ACYP1_HUMAN Acylphosphatase-1 OS=Homo sapiens OX=9606 GN=ACYP1 PE=1 SV=2	ACYP1	ACYP1	97	Acylphosphatase-1	P07311
P35527	1522.68	558.351	0.1064	0.3667	-1.4473	0.2283	down	no	-0.973018	-0.641475	T_vs_N	K1C9_HUMAN Keratin, type I cytoskeletal 9 OS=Homo sapiens OX=9606 GN=KRT9 PE=1 SV=3	KRT9	KRT9	3857	Keratin, type I cytoskeletal 9	P35527
Q99986	1190.18	888.795	0.2277	0.7468	-0.4212	0.375	no change	no	-0.642618	-0.425957	T_vs_N	VRK1_HUMAN Serine/threonine-protein kinase VRK1 OS=Homo sapiens OX=9606 GN=VRK1 PE=1 SV=1	VRK1	VRK1	7443	Serine/threonine-protein kinase VRK1	Q99986
Q13200	907.794	1167.47	0.0884	1.286	0.3629	0.2019	no change	no	-1.0535	-0.694842	T_vs_N	PSMD2_HUMAN 26S proteasome non-ATPase regulatory subunit 2 OS=Homo sapiens OX=9606 GN=PSMD2 PE=1 SV=3	PSMD2	PSMD2	5708	26S proteasome non-ATPase regulatory subunit 2	Q13200
P54920	935.563	1138.57	0.01413	1.217	0.2833	0.06865	no change	no	-1.84955	-1.1633	T_vs_N	SNAA_HUMAN Alpha-soluble NSF attachment protein OS=Homo sapiens OX=9606 GN=NAPA PE=1 SV=3	NAPA	NAPA	8775	Alpha-soluble NSF attachment protein	P54920
P07357	922.827	1149.13	0.475	1.2452	0.3164	0.6062	no change	no	-0.323297	-0.217377	T_vs_N	CO8A_HUMAN Complement component C8 alpha chain OS=Homo sapiens OX=9606 GN=C8A PE=1 SV=2	C8A	C8A	731	Complement component C8 alpha chain	P07357
P48556	812.697	1257.62	0.01538	1.5475	0.6299	0.07218	up	no	-1.81276	-1.14152	T_vs_N	PSMD8_HUMAN 26S proteasome non-ATPase regulatory subunit 8 OS=Homo sapiens OX=9606 GN=PSMD8 PE=1 SV=2	PSMD8	PSMD8	5714	26S proteasome non-ATPase regulatory subunit 8	P48556
Q12840	936.911	1128.41	0.4553	1.2044	0.2683	0.5898	no change	no	-0.341693	-0.229288	T_vs_N	KIF5A_HUMAN Kinesin heavy chain isoform 5A OS=Homo sapiens OX=9606 GN=KIF5A PE=1 SV=2	KIF5A	KIF5A	3798	Kinesin heavy chain isoform 5A	Q12840
Q9P258	1242.81	820.341	0.1427	0.6601	-0.5992	0.2768	no change	no	-0.845546	-0.557818	T_vs_N	RCC2_HUMAN Protein RCC2 OS=Homo sapiens OX=9606 GN=RCC2 PE=1 SV=2	RCC2	RCC2	55920	Protein RCC2	Q9P258
P00736	848.752	1213.73	0.3167	1.43	0.516	0.4691	no change	no	-0.499338	-0.328725	T_vs_N	C1R_HUMAN Complement C1r subcomponent OS=Homo sapiens OX=9606 GN=C1R PE=1 SV=2	C1R	C1R	715	Complement C1r subcomponent	P00736
P08174	1158.78	900.424	0.0384	0.777	-0.364	0.1221	no change	no	-1.41556	-0.913249	T_vs_N	DAF_HUMAN Complement decay-accelerating factor OS=Homo sapiens OX=9606 GN=CD55 PE=1 SV=4	CD55	CD55	1604	Complement decay-accelerating factor	P08174
Q14108	647.098	1411.91	0.05991	2.1819	1.1256	0.1607	up	no	-1.22243	-0.793957	T_vs_N	SCRB2_HUMAN Lysosome membrane protein 2 OS=Homo sapiens OX=9606 GN=SCARB2 PE=1 SV=2	SCARB2	SCARB2	950	Lysosome membrane protein 2	Q14108
P49913	329.516	1727.36	0.01677	5.2421	2.3901	0.0754	up	no	-1.77521	-1.12257	T_vs_N	CAMP_HUMAN Cathelicidin antimicrobial peptide OS=Homo sapiens OX=9606 GN=CAMP PE=1 SV=1	CAMP	CAMP	820	Cathelicidin antimicrobial peptide	P49913
P47897	1034.95	1021.13	0.9189	0.9866	-0.0195	0.9461	no change	no	-0.036727	-0.024058	T_vs_N	SYQ_HUMAN Glutamine--tRNA ligase OS=Homo sapiens OX=9606 GN=QARS1 PE=1 SV=1	QARS1	QARS1	5859	Glutamine--tRNA ligase	P47897
P49458	904.427	1150.29	0.02994	1.2718	0.3469	0.1059	no change	no	-1.5236	-0.975063	T_vs_N	SRP09_HUMAN Signal recognition particle 9 kDa protein OS=Homo sapiens OX=9606 GN=SRP9 PE=1 SV=2	SRP9	SRP9	6726; 653226	Signal recognition particle 9 kDa protein	P49458
P25788	1080.24	974.394	0.3029	0.902	-0.1488	0.4541	no change	no	-0.518686	-0.342839	T_vs_N	PSA3_HUMAN Proteasome subunit alpha type-3 OS=Homo sapiens OX=9606 GN=PSMA3 PE=1 SV=2	PSMA3	PSMA3	5684	Proteasome subunit alpha type-3	P25788
Q9NR31	916.542	1130.78	0.167	1.2337	0.303	0.3052	no change	no	-0.777258	-0.515401	T_vs_N	SAR1A_HUMAN Small COPII coat GTPase SAR1A OS=Homo sapiens OX=9606 GN=SAR1A PE=1 SV=1	SAR1A	SAR1A	56681	GTP-binding protein SAR1a	Q9NR31
P09238	1923.07	122.728	0.0856	0.06382	-3.9698	0.198	down	no	-1.06748	-0.703313	T_vs_N	MMP10_HUMAN Stromelysin-2 OS=Homo sapiens OX=9606 GN=MMP10 PE=1 SV=1	MMP10	MMP10	4319	Stromelysin-2	P09238
O14957	1208.57	833.253	0.5149	0.6895	-0.5364	0.6403	no change	no	-0.288269	-0.19361	T_vs_N	QCR10_HUMAN Cytochrome b-c1 complex subunit 10 OS=Homo sapiens OX=9606 GN=UQCR11 PE=1 SV=1	UQCR11	UQCR11	10975	Cytochrome b-c1 complex subunit 10	O14957
P20929	1799.31	239.143	0.402	0.1329	-2.9116	0.5454	down	no	-0.395763	-0.263277	T_vs_N	NEBU_HUMAN Nebulin OS=Homo sapiens OX=9606 GN=NEB PE=1 SV=6	NEB	NEB	4703	Nebulin	P20929
P13693	901.785	1136.54	0.129	1.2603	0.3338	0.2591	no change	no	-0.889377	-0.586516	T_vs_N	TCTP_HUMAN Translationally-controlled tumor protein OS=Homo sapiens OX=9606 GN=TPT1 PE=1 SV=1	TPT1	TPT1	7178	Translationally-controlled tumor protein	P13693
O00571	1183.63	854.257	0.09434	0.7217	-0.4705	0.2107	no change	no	-1.02526	-0.676315	T_vs_N	DDX3X_HUMAN ATP-dependent RNA helicase DDX3X OS=Homo sapiens OX=9606 GN=DDX3X PE=1 SV=3	DDX3X	DDX3X	1654	ATP-dependent RNA helicase DDX3X	O00571
Q9UJS0	733.069	1303.82	0.006954	1.7786	0.8307	0.0464	up	no	-2.15714	-1.33339	T_vs_N	S2513_HUMAN Electrogenic aspartate/glutamate antiporter SLC25A13, mitochondrial OS=Homo sapiens OX=9606 GN=SLC25A13 PE=1 SV=2	SLC25A13	SLC25A13	10165	Electrogenic aspartate/glutamate antiporter SLC25A13, mitochondrial	Q9UJS0
Q04637	1133.7	901.9	0.2062	0.7955	-0.3301	0.3512	no change	no	-0.68569	-0.454433	T_vs_N	IF4G1_HUMAN Eukaryotic translation initiation factor 4 gamma 1 OS=Homo sapiens OX=9606 GN=EIF4G1 PE=1 SV=4	EIF4G1	EIF4G1	1981	Eukaryotic translation initiation factor 4 gamma 1	Q04637
P43243	1122.52	911.548	0.3354	0.8121	-0.3003	0.4877	no change	no	-0.474424	-0.311838	T_vs_N	MATR3_HUMAN Matrin-3 OS=Homo sapiens OX=9606 GN=MATR3 PE=1 SV=2	MATR3	MATR3	9782	Matrin-3	P43243
P07384	1011.86	1020.94	0.9536	1.009	0.0129	0.9713	no change	no	-0.020629	-0.012642	T_vs_N	CAN1_HUMAN Calpain-1 catalytic subunit OS=Homo sapiens OX=9606 GN=CAPN1 PE=1 SV=1	CAPN1	CAPN1	823	Calpain-1 catalytic subunit	P07384
P33992	1388.06	643.584	0.03663	0.4637	-1.1087	0.119	down	no	-1.43605	-0.924417	T_vs_N	MCM5_HUMAN DNA replication licensing factor MCM5 OS=Homo sapiens OX=9606 GN=MCM5 PE=1 SV=5	MCM5	MCM5	4174	DNA replication licensing factor MCM5	P33992
Q15126	764.405	1266.78	0.01413	1.6572	0.7287	0.06865	up	no	-1.84955	-1.1633	T_vs_N	PMVK_HUMAN Phosphomevalonate kinase OS=Homo sapiens OX=9606 GN=PMVK PE=1 SV=3	PMVK	PMVK	10654	Phosphomevalonate kinase	Q15126
Q96DG6	1144.88	878.164	0.4221	0.767	-0.3827	0.5617	no change	no	-0.374574	-0.250488	T_vs_N	CMBL_HUMAN Carboxymethylenebutenolidase homolog OS=Homo sapiens OX=9606 GN=CMBL PE=1 SV=1	CMBL	CMBL	134147	Carboxymethylenebutenolidase homolog	Q96DG6
Q9BWM7	837.059	1185.25	0.1406	1.416	0.5018	0.2745	no change	no	-0.851984	-0.561442	T_vs_N	SFXN3_HUMAN Sideroflexin-3 OS=Homo sapiens OX=9606 GN=SFXN3 PE=1 SV=3	SFXN3	SFXN3	81855	Sideroflexin-3	Q9BWM7
P51148	826.839	1194.6	0.08379	1.4448	0.5309	0.1954	no change	no	-1.07676	-0.709053	T_vs_N	RAB5C_HUMAN Ras-related protein Rab-5C OS=Homo sapiens OX=9606 GN=RAB5C PE=1 SV=2	RAB5C	RAB5C	5878	Ras-related protein Rab-5C	P51148
O95810	1085.08	932.733	0.8179	0.8596	-0.2183	0.8773	no change	no	-0.087294	-0.056847	T_vs_N	CAVN2_HUMAN Caveolae-associated protein 2 OS=Homo sapiens OX=9606 GN=CAVIN2 PE=1 SV=3	CAVIN2	CAVIN2	8436	Caveolae-associated protein 2	O95810
Q9UBG0	305.542	1711.34	0.001142	5.601	2.4857	0.01866	up	no	-2.93855	-1.72886	T_vs_N	MRC2_HUMAN C-type mannose receptor 2 OS=Homo sapiens OX=9606 GN=MRC2 PE=1 SV=2	MRC2	MRC2	9902	C-type mannose receptor 2	Q9UBG0
Q96TA1	755.919	1260.64	0.00044	1.6677	0.7379	0.01118	up	no	-3.3466	-1.95117	T_vs_N	NIBA2_HUMAN Protein Niban 2 OS=Homo sapiens OX=9606 GN=NIBAN2 PE=1 SV=3	NIBAN2	NIBAN2	64855	Protein Niban 2	Q96TA1
P06702	474.51	1536.69	0.02425	3.2385	1.6953	0.09349	up	no	-1.61511	-1.02919	T_vs_N	S10A9_HUMAN Protein S100-A9 OS=Homo sapiens OX=9606 GN=S100A9 PE=1 SV=1	S100A9	S100A9	6280	Protein S100-A9	P06702
P11310	1304.38	704.148	0.1783	0.5398	-0.8895	0.3198	no change	no	-0.748824	-0.495108	T_vs_N	ACADM_HUMAN Medium-chain specific acyl-CoA dehydrogenase, mitochondrial OS=Homo sapiens OX=9606 GN=ACADM PE=1 SV=1	ACADM	ACADM	34	Medium-chain specific acyl-CoA dehydrogenase, mitochondrial	P11310
P12236	1113.64	893.563	0.6075	0.8024	-0.3176	0.7161	no change	no	-0.216447	-0.14502	T_vs_N	ADT3_HUMAN ADP/ATP translocase 3 OS=Homo sapiens OX=9606 GN=SLC25A6 PE=1 SV=4	SLC25A6	SLC25A6	293	ADP/ATP translocase 3	P12236
P84090	1057.19	946.071	0.6259	0.8949	-0.1602	0.7318	no change	no	-0.203488	-0.135602	T_vs_N	ERH_HUMAN Enhancer of rudimentary homolog OS=Homo sapiens OX=9606 GN=ERH PE=1 SV=1	ERH	ERH	2079	Enhancer of rudimentary homolog	P84090
Q9UBQ7	981.12	1021.81	0.7508	1.0415	0.0587	0.8267	no change	no	-0.12447	-0.082647	T_vs_N	GRHPR_HUMAN Glyoxylate reductase/hydroxypyruvate reductase OS=Homo sapiens OX=9606 GN=GRHPR PE=1 SV=1	GRHPR	GRHPR	9380	Glyoxylate reductase/hydroxypyruvate reductase	Q9UBQ7
P57721	891.339	1104.68	0.2978	1.2393	0.3095	0.4496	no change	no	-0.526061	-0.347164	T_vs_N	PCBP3_HUMAN Poly(rC)-binding protein 3 OS=Homo sapiens OX=9606 GN=PCBP3 PE=1 SV=2	PCBP3	PCBP3	54039	Poly(rC)-binding protein 3	P57721
P50213	1039.38	953.654	0.4983	0.9175	-0.1242	0.6272	no change	no	-0.3025	-0.202587	T_vs_N	IDH3A_HUMAN Isocitrate dehydrogenase [NAD] subunit alpha, mitochondrial OS=Homo sapiens OX=9606 GN=IDH3A PE=1 SV=1	IDH3A	IDH3A	3419	Isocitrate dehydrogenase [NAD] subunit alpha, mitochondrial	P50213
Q16531	1086.48	903.388	0.2446	0.8315	-0.2662	0.3931	no change	no	-0.611526	-0.405486	T_vs_N	DDB1_HUMAN DNA damage-binding protein 1 OS=Homo sapiens OX=9606 GN=DDB1 PE=1 SV=1	DDB1	DDB1	1642	DNA damage-binding protein 1	Q16531
A6NHL2	869.474	1119.18	0.2636	1.2872	0.3642	0.4126	no change	no	-0.579038	-0.38446	T_vs_N	TBAL3_HUMAN Tubulin alpha chain-like 3 OS=Homo sapiens OX=9606 GN=TUBAL3 PE=1 SV=2	TUBAL3	TUBAL3	79861	Tubulin alpha chain-like 3	A6NHL2
O76070	1173	810.154	0.06313	0.6907	-0.5339	0.1655	no change	no	-1.19969	-0.781176	T_vs_N	SYUG_HUMAN Gamma-synuclein OS=Homo sapiens OX=9606 GN=SNCG PE=1 SV=2	SNCG	SNCG	6623	Gamma-synuclein	O76070
P02786	1632.15	346.614	0.0131	0.2124	-2.2351	0.06576	down	no	-1.8824	-1.18197	T_vs_N	TFR1_HUMAN Transferrin receptor protein 1 OS=Homo sapiens OX=9606 GN=TFRC PE=1 SV=2	TFRC	TFRC	7037	Transferrin receptor protein 1	P02786
P63279	984.588	993.792	0.9362	1.0093	0.0134	0.9588	no change	no	-0.028627	-0.018267	T_vs_N	UBC9_HUMAN SUMO-conjugating enzyme UBC9 OS=Homo sapiens OX=9606 GN=UBE2I PE=1 SV=1	UBE2I	UBE2I	7329	SUMO-conjugating enzyme UBC9	P63279
P50135	497.349	1475.76	0.00043	2.9672	1.5691	0.01107	up	no	-3.35625	-1.95546	T_vs_N	HNMT_HUMAN Histamine N-methyltransferase OS=Homo sapiens OX=9606 GN=HNMT PE=1 SV=1	HNMT	HNMT	3176	Histamine N-methyltransferase	P50135
Q9P000	147.823	256.783	2e-06	1.7371	0.7967	0.001018	up	yes	-4.90869	-2.98801	T_vs_N	COMD9_HUMAN COMM domain-containing protein 9 OS=Homo sapiens OX=9606 GN=COMMD9 PE=1 SV=2	COMMD9	COMMD9	29099	COMM domain-containing protein 9	Q9P000
P42704	1053.07	915.73	0.4042	0.8696	-0.2016	0.5476	no change	no	-0.393393	-0.261529	T_vs_N	LPPRC_HUMAN Leucine-rich PPR motif-containing protein, mitochondrial OS=Homo sapiens OX=9606 GN=LRPPRC PE=1 SV=3	LRPPRC	LRPPRC	10128	Leucine-rich PPR motif-containing protein, mitochondrial	P42704
P35637	1217.01	748.064	0.0255	0.6147	-0.702	0.09608	no change	no	-1.59329	-1.01732	T_vs_N	FUS_HUMAN RNA-binding protein FUS OS=Homo sapiens OX=9606 GN=FUS PE=1 SV=1	FUS	FUS	2521	RNA-binding protein FUS	P35637
O00429	798.32	1164.06	0.0477	1.4581	0.5441	0.1391	no change	no	-1.32139	-0.856642	T_vs_N	DNM1L_HUMAN Dynamin-1-like protein OS=Homo sapiens OX=9606 GN=DNM1L PE=1 SV=2	DNM1L	DNM1L	10059	Dynamin-1-like protein	O00429
Q9H9C1	861.154	1099.99	0.001575	1.2773	0.3531	0.02196	no change	no	-2.79997	-1.65817	T_vs_N	SPE39_HUMAN Spermatogenesis-defective protein 39 homolog OS=Homo sapiens OX=9606 GN=VIPAS39 PE=1 SV=1	VIPAS39	VIPAS39	63894	Spermatogenesis-defective protein 39 homolog	Q9H9C1
Q96RW7	1180.37	778.095	0.3155	0.6592	-0.6012	0.468	no change	no	-0.500987	-0.329745	T_vs_N	HMCN1_HUMAN Hemicentin-1 OS=Homo sapiens OX=9606 GN=HMCN1 PE=1 SV=2	HMCN1	HMCN1	83872	Hemicentin-1	Q96RW7
P04275	1348.48	607.836	0.1214	0.4508	-1.1494	0.249	down	no	-0.915746	-0.603783	T_vs_N	VWF_HUMAN von Willebrand factor OS=Homo sapiens OX=9606 GN=VWF PE=1 SV=4	VWF	VWF	7450	von Willebrand factor	P04275
Q05682	1293.99	655.507	0.1076	0.5066	-0.9811	0.2299	no change	no	-0.968147	-0.638442	T_vs_N	CALD1_HUMAN Caldesmon OS=Homo sapiens OX=9606 GN=CALD1 PE=1 SV=3	CALD1	CALD1	800	Caldesmon	Q05682
Q13740	217.481	1732	0.01049	7.9639	2.9935	0.05858	up	no	-1.97881	-1.23218	T_vs_N	CD166_HUMAN CD166 antigen OS=Homo sapiens OX=9606 GN=ALCAM PE=1 SV=2	ALCAM	ALCAM	214	CD166 antigen	Q13740
P13928	547.662	1399.59	0.000326	2.5556	1.3537	0.009725	up	no	-3.47418	-2.01166	T_vs_N	ANXA8_HUMAN Annexin A8 OS=Homo sapiens OX=9606 GN=ANXA8 PE=1 SV=3	ANXA8	ANXA8	653145; 728113	Annexin A8	P13928
P46976	943.09	1003.32	0.827	1.0639	0.0894	0.8836	no change	no	-0.082489	-0.053739	T_vs_N	GLYG_HUMAN Glycogenin-1 OS=Homo sapiens OX=9606 GN=GYG1 PE=1 SV=4	GYG1	GYG1	2992	Glycogenin-1	P46976
P07814	1080.93	863.942	0.1733	0.7993	-0.3232	0.3137	no change	no	-0.761176	-0.503472	T_vs_N	SYEP_HUMAN Bifunctional glutamate/proline--tRNA ligase OS=Homo sapiens OX=9606 GN=EPRS1 PE=1 SV=5	EPRS1	EPRS1	2058	Bifunctional glutamate/proline--tRNA ligase	P07814
Q16643	689.456	1246.62	0.0155	1.8081	0.8545	0.07246	up	no	-1.80939	-1.13984	T_vs_N	DREB_HUMAN Drebrin OS=Homo sapiens OX=9606 GN=DBN1 PE=1 SV=4	DBN1	DBN1	1627	Drebrin	Q16643
P42765	1288.83	644.532	0.009512	0.5001	-0.9997	0.05496	no change	no	-2.02127	-1.25987	T_vs_N	THIM_HUMAN 3-ketoacyl-CoA thiolase, mitochondrial OS=Homo sapiens OX=9606 GN=ACAA2 PE=1 SV=2	ACAA2	ACAA2	10449	3-ketoacyl-CoA thiolase, mitochondrial	P42765
Q9NUQ9	836.546	1095.82	0.04416	1.3099	0.3895	0.1331	no change	no	-1.35487	-0.875789	T_vs_N	CYRIB_HUMAN CYFIP-related Rac1 interactor B OS=Homo sapiens OX=9606 GN=CYRIB PE=1 SV=1	CYRIB	CYRIB	51571	CYFIP-related Rac1 interactor B	Q9NUQ9
Q53GG5	1787.04	143.725	0.3374	0.08043	-3.6361	0.4891	down	no	-0.471842	-0.310593	T_vs_N	PDLI3_HUMAN PDZ and LIM domain protein 3 OS=Homo sapiens OX=9606 GN=PDLIM3 PE=1 SV=1	PDLIM3	PDLIM3	27295	PDZ and LIM domain protein 3	Q53GG5
P20674	1124.72	805.331	0.3824	0.716	-0.482	0.5287	no change	no	-0.417471	-0.276782	T_vs_N	COX5A_HUMAN Cytochrome c oxidase subunit 5A, mitochondrial OS=Homo sapiens OX=9606 GN=COX5A PE=1 SV=2	COX5A	COX5A	9377	Cytochrome c oxidase subunit 5A, mitochondrial	P20674
O15260	766.444	1160.83	0.01563	1.5146	0.5989	0.07266	up	no	-1.80576	-1.13864	T_vs_N	SURF4_HUMAN Surfeit locus protein 4 OS=Homo sapiens OX=9606 GN=SURF4 PE=1 SV=3	SURF4	SURF4	6836	Surfeit locus protein 4	O15260
O75489	1059.82	863.066	0.5065	0.8144	-0.2962	0.6334	no change	no	-0.295412	-0.198315	T_vs_N	NDUS3_HUMAN NADH dehydrogenase [ubiquinone] iron-sulfur protein 3, mitochondrial OS=Homo sapiens OX=9606 GN=NDUFS3 PE=1 SV=1	NDUFS3	NDUFS3	4722	NADH dehydrogenase [ubiquinone] iron-sulfur protein 3, mitochondrial	O75489
P56199	827.274	1092.8	0.2325	1.321	0.4016	0.3801	no change	no	-0.633558	-0.420091	T_vs_N	ITA1_HUMAN Integrin alpha-1 OS=Homo sapiens OX=9606 GN=ITGA1 PE=1 SV=2	ITGA1	ITGA1	3672	Integrin alpha-1	P56199
Q04941	613.846	1306.18	0.003546	2.1279	1.0894	0.0321	up	no	-2.44904	-1.49336	T_vs_N	PLP2_HUMAN Proteolipid protein 2 OS=Homo sapiens OX=9606 GN=PLP2 PE=1 SV=1	PLP2	PLP2	5355	Proteolipid protein 2	Q04941
P09496	649.18	1270.34	0.003548	1.9568	0.9685	0.0321	up	no	-2.44879	-1.49336	T_vs_N	CLCA_HUMAN Clathrin light chain A OS=Homo sapiens OX=9606 GN=CLTA PE=1 SV=1	CLTA	CLTA	1211	Clathrin light chain A	P09496
P01889	629.195	1286.59	0.004755	2.0448	1.032	0.03807	up	no	-2.32194	-1.4193	T_vs_N	HLAB_HUMAN HLA class I histocompatibility antigen, B alpha chain OS=Homo sapiens OX=9606 GN=HLA-B PE=1 SV=3	HLA-B	HLA-B	100507436; 3106	HLA class I histocompatibility antigen, B alpha chain	P01889
Q9BQB6	515.99	1397.97	0.02606	2.7093	1.4379	0.09734	up	no	-1.58386	-1.01166	T_vs_N	VKOR1_HUMAN Vitamin K epoxide reductase complex subunit 1 OS=Homo sapiens OX=9606 GN=VKORC1 PE=1 SV=1	VKORC1	VKORC1	79001	Vitamin K epoxide reductase complex subunit 1	Q9BQB6
Q7Z5L7	1663.89	249.155	0.05428	0.1497	-2.7399	0.1507	down	no	-1.26528	-0.821858	T_vs_N	PODN_HUMAN Podocan OS=Homo sapiens OX=9606 GN=PODN PE=1 SV=2	PODN	PODN	127435	Podocan	Q7Z5L7
Q92841	1124.53	786.769	0.04859	0.6996	-0.5154	0.1406	no change	no	-1.31336	-0.851984	T_vs_N	DDX17_HUMAN Probable ATP-dependent RNA helicase DDX17 OS=Homo sapiens OX=9606 GN=DDX17 PE=1 SV=2	DDX17	DDX17	10521	Probable ATP-dependent RNA helicase DDX17	Q92841
P67812	828.249	1080.25	0.01307	1.3043	0.3833	0.0657	no change	no	-1.88339	-1.18237	T_vs_N	SC11A_HUMAN Signal peptidase complex catalytic subunit SEC11A OS=Homo sapiens OX=9606 GN=SEC11A PE=1 SV=1	SEC11A	SEC11A	23478	Signal peptidase complex catalytic subunit SEC11A	P67812
P21695	1767.75	138.719	0.0441	0.07847	-3.6717	0.1331	down	no	-1.35546	-0.875789	T_vs_N	GPDA_HUMAN Glycerol-3-phosphate dehydrogenase [NAD(+)], cytoplasmic OS=Homo sapiens OX=9606 GN=GPD1 PE=1 SV=4	GPD1	GPD1	2819	Glycerol-3-phosphate dehydrogenase [NAD(+)], cytoplasmic	P21695
P61960	970.818	934.964	0.7424	0.9631	-0.0542	0.8206	no change	no	-0.129356	-0.085863	T_vs_N	UFM1_HUMAN Ubiquitin-fold modifier 1 OS=Homo sapiens OX=9606 GN=UFM1 PE=1 SV=1	UFM1	UFM1	51569	Ubiquitin-fold modifier 1	P61960
Q9Y6N5	784.25	1118.64	0.000771	1.4264	0.5124	0.01474	no change	no	-3.10729	-1.83121	T_vs_N	SQOR_HUMAN Sulfide:quinone oxidoreductase, mitochondrial OS=Homo sapiens OX=9606 GN=SQOR PE=1 SV=1	SQOR	SQOR	58472	Sulfide:quinone oxidoreductase, mitochondrial	Q9Y6N5
Q13423	1091.94	810.549	0.5781	0.7423	-0.4299	0.6923	no change	no	-0.23799	-0.159699	T_vs_N	NNTM_HUMAN NAD(P) transhydrogenase, mitochondrial OS=Homo sapiens OX=9606 GN=NNT PE=1 SV=3	NNT	NNT	23530	NAD(P) transhydrogenase, mitochondrial	Q13423
P78424	934.244	966.232	0.7677	1.0342	0.0485	0.8398	no change	no	-0.114803	-0.075819	T_vs_N	PO6F2_HUMAN POU domain, class 6, transcription factor 2 OS=Homo sapiens OX=9606 GN=POU6F2 PE=1 SV=3	POU6F2	POU6F2	11281	POU domain, class 6, transcription factor 2	P78424
Q92734	1098.12	801.109	0.000554	0.7295	-0.455	0.0129	no change	no	-3.24911	-1.88907	T_vs_N	TFG_HUMAN Protein TFG OS=Homo sapiens OX=9606 GN=TFG PE=1 SV=2	TFG	TFG	10342	Protein TFG	Q92734
P62136	941.573	955.872	0.8867	1.0152	0.0218	0.9254	no change	no	-0.052218	-0.033666	T_vs_N	PP1A_HUMAN Serine/threonine-protein phosphatase PP1-alpha catalytic subunit OS=Homo sapiens OX=9606 GN=PPP1CA PE=1 SV=1	PPP1CA	PPP1CA	5499	Serine/threonine-protein phosphatase PP1-alpha catalytic subunit	P62136
P07954	1123.14	765.673	0.07237	0.6817	-0.5528	0.1788	no change	no	-1.14038	-0.747608	T_vs_N	FUMH_HUMAN Fumarate hydratase, mitochondrial OS=Homo sapiens OX=9606 GN=FH PE=1 SV=3	FH	FH	2271	Fumarate hydratase, mitochondrial	P07954
P18621	1078.93	808.061	0.2631	0.7489	-0.4172	0.4123	no change	no	-0.579863	-0.384776	T_vs_N	RL17_HUMAN Large ribosomal subunit protein uL22 OS=Homo sapiens OX=9606 GN=RPL17 PE=1 SV=3	RPL17	RPL17	6139	Large ribosomal subunit protein uL22	P18621
O95433	945.322	941.167	0.9285	0.9956	-0.0064	0.953	no change	no	-0.032213	-0.020903	T_vs_N	AHSA1_HUMAN Activator of 90 kDa heat shock protein ATPase homolog 1 OS=Homo sapiens OX=9606 GN=AHSA1 PE=1 SV=1	AHSA1	AHSA1	10598	Activator of 90 kDa heat shock protein ATPase homolog 1	O95433
P02655	1226.23	659.839	0.2681	0.5381	-0.8941	0.4177	no change	no	-0.571687	-0.379125	T_vs_N	APOC2_HUMAN Apolipoprotein C-II OS=Homo sapiens OX=9606 GN=APOC2 PE=1 SV=1	APOC2	APOC2	344	Apolipoprotein C-II	P02655
P62195	772.12	1113.81	0.01748	1.4425	0.5286	0.07697	no change	no	-1.75721	-1.11362	T_vs_N	PRS8_HUMAN 26S proteasome regulatory subunit 8 OS=Homo sapiens OX=9606 GN=PSMC5 PE=1 SV=1	PSMC5	PSMC5	5705	26S proteasome regulatory subunit 8	P62195
Q96FW1	910.703	972.515	0.2604	1.0679	0.0948	0.4098	no change	no	-0.584342	-0.387417	T_vs_N	OTUB1_HUMAN Ubiquitin thioesterase OTUB1 OS=Homo sapiens OX=9606 GN=OTUB1 PE=1 SV=2	OTUB1	OTUB1	55611	Ubiquitin thioesterase OTUB1	Q96FW1
Q6NUK1	929.869	952.374	0.8847	1.0242	0.0345	0.9249	no change	no	-0.053199	-0.033901	T_vs_N	SCMC1_HUMAN Mitochondrial adenyl nucleotide antiporter SLC25A24 OS=Homo sapiens OX=9606 GN=SLC25A24 PE=1 SV=2	SLC25A24	SLC25A24	29957	Mitochondrial adenyl nucleotide antiporter SLC25A24	Q6NUK1
Q92945	1136.54	745.69	0.02527	0.6561	-0.608	0.09592	no change	no	-1.59722	-1.01805	T_vs_N	FUBP2_HUMAN Far upstream element-binding protein 2 OS=Homo sapiens OX=9606 GN=KHSRP PE=1 SV=4	KHSRP	KHSRP	8570	Far upstream element-binding protein 2	Q92945
P31942	1041.33	840.266	0.05658	0.8069	-0.3095	0.1548	no change	no	-1.24726	-0.810201	T_vs_N	HNRH3_HUMAN Heterogeneous nuclear ribonucleoprotein H3 OS=Homo sapiens OX=9606 GN=HNRNPH3 PE=1 SV=2	HNRNPH3	HNRNPH3	3189	Heterogeneous nuclear ribonucleoprotein H3	P31942
P14866	944.567	936.483	0.959	0.9914	-0.0125	0.9743	no change	no	-0.018177	-0.011303	T_vs_N	HNRPL_HUMAN Heterogeneous nuclear ribonucleoprotein L OS=Homo sapiens OX=9606 GN=HNRNPL PE=1 SV=2	HNRNPL	HNRNPL	3191	Heterogeneous nuclear ribonucleoprotein L	P14866
Q9UHG3	866.752	1014.2	0.3615	1.1701	0.2266	0.5095	no change	no	-0.44188	-0.292847	T_vs_N	PCYOX_HUMAN Prenylcysteine oxidase 1 OS=Homo sapiens OX=9606 GN=PCYOX1 PE=1 SV=3	PCYOX1	PCYOX1	51449	Prenylcysteine oxidase 1	Q9UHG3
Q99873	1099.63	777.351	0.1193	0.7069	-0.5004	0.2461	no change	no	-0.923323	-0.608871	T_vs_N	ANM1_HUMAN Protein arginine N-methyltransferase 1 OS=Homo sapiens OX=9606 GN=PRMT1 PE=1 SV=3	PRMT1	PRMT1	3276	Protein arginine N-methyltransferase 1	Q99873
Q9NVA2	886.776	988.783	0.5879	1.115	0.157	0.7006	no change	no	-0.230689	-0.154524	T_vs_N	SEP11_HUMAN Septin-11 OS=Homo sapiens OX=9606 GN=SEPTIN11 PE=1 SV=3	SEPTIN11	SEPTIN11	55752	Septin-11	Q9NVA2
P00390	934.673	939.484	0.963	1.0051	0.0073	0.9767	no change	no	-0.016369	-0.010234	T_vs_N	GSHR_HUMAN Glutathione reductase, mitochondrial OS=Homo sapiens OX=9606 GN=GSR PE=1 SV=2	GSR	GSR	2936	Glutathione reductase, mitochondrial	P00390
Q9UHY7	751.042	1122.05	0.01921	1.494	0.5792	0.08168	no change	no	-1.71625	-1.08783	T_vs_N	ENOPH_HUMAN Enolase-phosphatase E1 OS=Homo sapiens OX=9606 GN=ENOPH1 PE=1 SV=1	ENOPH1	ENOPH1	58478	Enolase-phosphatase E1	Q9UHY7
P22087	1063.83	808.127	0.1019	0.7596	-0.3967	0.2217	no change	no	-0.991783	-0.654215	T_vs_N	FBRL_HUMAN rRNA 2'-O-methyltransferase fibrillarin OS=Homo sapiens OX=9606 GN=FBL PE=1 SV=2	FBL	FBL	2091	rRNA 2'-O-methyltransferase fibrillarin	P22087
Q9Y2T2	369.327	612.495	2e-06	1.6584	0.7298	0.001003	up	yes	-4.92956	-2.99439	T_vs_N	AP3M1_HUMAN AP-3 complex subunit mu-1 OS=Homo sapiens OX=9606 GN=AP3M1 PE=1 SV=1	AP3M1	AP3M1	26985	AP-3 complex subunit mu-1	Q9Y2T2
Q99972	1737.9	132.882	0.04669	0.07646	-3.7092	0.137	down	no	-1.33068	-0.863248	T_vs_N	MYOC_HUMAN Myocilin OS=Homo sapiens OX=9606 GN=MYOC PE=1 SV=2	MYOC	MYOC	4653	Myocilin	Q99972
P60228	996.254	868.759	0.2245	0.872	-0.1976	0.3716	no change	no	-0.648764	-0.429913	T_vs_N	EIF3E_HUMAN Eukaryotic translation initiation factor 3 subunit E OS=Homo sapiens OX=9606 GN=EIF3E PE=1 SV=1	EIF3E	EIF3E	3646	Eukaryotic translation initiation factor 3 subunit E	P60228
Q15165	492.86	1370.41	0.003415	2.7805	1.4753	0.03163	up	no	-2.46534	-1.49976	T_vs_N	PON2_HUMAN Serum paraoxonase/arylesterase 2 OS=Homo sapiens OX=9606 GN=PON2 PE=1 SV=4	PON2	PON2	5445	Serum paraoxonase/arylesterase 2	Q15165
Q9ULV4	900.187	955.909	0.4401	1.0619	0.0866	0.5764	no change	no	-0.356439	-0.239268	T_vs_N	COR1C_HUMAN Coronin-1C OS=Homo sapiens OX=9606 GN=CORO1C PE=1 SV=1	CORO1C	CORO1C	23603	Coronin-1C	Q9ULV4
Q9Y678	804.565	1045.59	0.03677	1.2996	0.3781	0.1191	no change	no	-1.43439	-0.924052	T_vs_N	COPG1_HUMAN Coatomer subunit gamma-1 OS=Homo sapiens OX=9606 GN=COPG1 PE=1 SV=1	COPG1	COPG1	22820	Coatomer subunit gamma-1	Q9Y678
Q8WX93	846.375	1003.2	0.4519	1.1853	0.2453	0.5872	no change	no	-0.344948	-0.231207	T_vs_N	PALLD_HUMAN Palladin OS=Homo sapiens OX=9606 GN=PALLD PE=1 SV=3	PALLD	PALLD	23022	Palladin	Q8WX93
Q6P1M3	1021.57	827.547	0.2203	0.8101	-0.3038	0.3672	no change	no	-0.656966	-0.435086	T_vs_N	L2GL2_HUMAN LLGL scribble cell polarity complex component 2 OS=Homo sapiens OX=9606 GN=LLGL2 PE=1 SV=2	LLGL2	LLGL2	3993	LLGL scribble cell polarity complex component 2	Q6P1M3
Q9NP97	999.74	844.981	0.2682	0.8452	-0.2426	0.4177	no change	no	-0.571525	-0.379125	T_vs_N	DLRB1_HUMAN Dynein light chain roadblock-type 1 OS=Homo sapiens OX=9606 GN=DYNLRB1 PE=1 SV=3	DYNLRB1	DYNLRB1	83658	Dynein light chain roadblock-type 1	Q9NP97
Q8NBJ5	820.756	1022.19	0.05156	1.2454	0.3166	0.146	no change	no	-1.2876	-0.835617	T_vs_N	GT251_HUMAN Procollagen galactosyltransferase 1 OS=Homo sapiens OX=9606 GN=COLGALT1 PE=1 SV=1	COLGALT1	COLGALT1	79709	Procollagen galactosyltransferase 1	Q8NBJ5
P29622	996.469	846.191	0.6484	0.8492	-0.2358	0.7497	no change	no	-0.18815	-0.125107	T_vs_N	KAIN_HUMAN Kallistatin OS=Homo sapiens OX=9606 GN=SERPINA4 PE=1 SV=3	SERPINA4	SERPINA4	5267	Kallistatin	P29622
P61086	1000.04	839.884	0.0717	0.8398	-0.2519	0.1778	no change	no	-1.14442	-0.750044	T_vs_N	UBE2K_HUMAN Ubiquitin-conjugating enzyme E2 K OS=Homo sapiens OX=9606 GN=UBE2K PE=1 SV=3	UBE2K	UBE2K	3093	Ubiquitin-conjugating enzyme E2 K	P61086
P56381	1159.75	674.389	0.2725	0.5815	-0.7821	0.4228	no change	no	-0.564618	-0.373855	T_vs_N	ATP5E_HUMAN ATP synthase subunit epsilon, mitochondrial OS=Homo sapiens OX=9606 GN=ATP5F1E PE=1 SV=2	ATP5F1E	ATP5F1E	514	ATP synthase subunit epsilon, mitochondrial	P56381
P10321	507.744	1326.38	0.00136	2.6123	1.3853	0.02012	up	no	-2.86328	-1.69616	T_vs_N	HLAC_HUMAN HLA class I histocompatibility antigen, C alpha chain OS=Homo sapiens OX=9606 GN=HLA-C PE=1 SV=3	HLA-C	HLA-C	3107	HLA class I histocompatibility antigen, C alpha chain	P10321
P52907	892.809	937.883	0.2599	1.0505	0.0711	0.4093	no change	no	-0.585177	-0.387948	T_vs_N	CAZA1_HUMAN F-actin-capping protein subunit alpha-1 OS=Homo sapiens OX=9606 GN=CAPZA1 PE=1 SV=3	CAPZA1	CAPZA1	829	F-actin-capping protein subunit alpha-1	P52907
Q14590	966.226	862.942	0.8427	0.8931	-0.1631	0.8952	no change	no	-0.074322	-0.048075	T_vs_N	ZN235_HUMAN Zinc finger protein 235 OS=Homo sapiens OX=9606 GN=ZNF235 PE=1 SV=3	ZNF235	ZNF235	9310	Zinc finger protein 235	Q14590
P63173	1066.03	762.772	0.1555	0.7155	-0.483	0.2923	no change	no	-0.808242	-0.534156	T_vs_N	RL38_HUMAN Large ribosomal subunit protein eL38 OS=Homo sapiens OX=9606 GN=RPL38 PE=1 SV=2	RPL38	RPL38	6169	Large ribosomal subunit protein eL38	P63173
Q12931	1137.36	685.303	0.0834	0.6025	-0.731	0.195	no change	no	-1.07878	-0.709943	T_vs_N	TRAP1_HUMAN Heat shock protein 75 kDa, mitochondrial OS=Homo sapiens OX=9606 GN=TRAP1 PE=1 SV=3	TRAP1	TRAP1	10131	Heat shock protein 75 kDa, mitochondrial	Q12931
P08572	1513.89	308.748	0.05468	0.2039	-2.2941	0.1516	down	no	-1.26209	-0.819272	T_vs_N	CO4A2_HUMAN Collagen alpha-2(IV) chain OS=Homo sapiens OX=9606 GN=COL4A2 PE=1 SV=4	COL4A2	COL4A2	1284	Collagen alpha-2(IV) chain	P08572
Q99729	1252.21	569.408	0.002068	0.4547	-1.137	0.02498	down	no	-2.68235	-1.60223	T_vs_N	ROAA_HUMAN Heterogeneous nuclear ribonucleoprotein A/B OS=Homo sapiens OX=9606 GN=HNRNPAB PE=1 SV=2	HNRNPAB	HNRNPAB	3182	Heterogeneous nuclear ribonucleoprotein A/B	Q99729
P00846	987.731	830.021	0.4712	0.8403	-0.251	0.603	no change	no	-0.326786	-0.219675	T_vs_N	ATP6_HUMAN ATP synthase subunit a OS=Homo sapiens OX=9606 GN=MT-ATP6 PE=1 SV=1	MT-ATP6	MT-ATP6	4508	ATP synthase subunit a	P00846
P29992	1013.97	801.13	0.346	0.7901	-0.3399	0.4963	no change	no	-0.460911	-0.304247	T_vs_N	GNA11_HUMAN Guanine nucleotide-binding protein subunit alpha-11 OS=Homo sapiens OX=9606 GN=GNA11 PE=1 SV=2	GNA11	GNA11	2767	Guanine nucleotide-binding protein subunit alpha-11	P29992
P63208	956.159	853.743	0.3427	0.8929	-0.1634	0.4931	no change	no	-0.465073	-0.307056	T_vs_N	SKP1_HUMAN S-phase kinase-associated protein 1 OS=Homo sapiens OX=9606 GN=SKP1 PE=1 SV=2	SKP1	SKP1	6500	S-phase kinase-associated protein 1	P63208
Q96H79	677.307	1130.12	0.01351	1.6685	0.7386	0.0671	up	no	-1.86902	-1.17321	T_vs_N	ZCCHL_HUMAN Zinc finger CCCH-type antiviral protein 1-like OS=Homo sapiens OX=9606 GN=ZC3HAV1L PE=1 SV=2	ZC3HAV1L	ZC3HAV1L	92092	Zinc finger CCCH-type antiviral protein 1-like	Q96H79
O75112	1737.59	64.2469	0.3858	0.03697	-4.7575	0.5318	down	no	-0.413627	-0.274244	T_vs_N	LDB3_HUMAN LIM domain-binding protein 3 OS=Homo sapiens OX=9606 GN=LDB3 PE=1 SV=2	LDB3	LDB3	11155	LIM domain-binding protein 3	O75112
P02462	1447.09	354.716	0.05504	0.2451	-2.0286	0.1523	down	no	-1.25924	-0.817272	T_vs_N	CO4A1_HUMAN Collagen alpha-1(IV) chain OS=Homo sapiens OX=9606 GN=COL4A1 PE=1 SV=4	COL4A1	COL4A1	1282	Collagen alpha-1(IV) chain	P02462
Q15631	894.726	903.339	0.9549	1.0096	0.0138	0.9721	no change	no	-0.020038	-0.012285	T_vs_N	TSN_HUMAN Translin OS=Homo sapiens OX=9606 GN=TSN PE=1 SV=1	TSN	TSN	7247	Translin	Q15631
P09497	790.066	1007.29	0.2607	1.2749	0.3504	0.4101	no change	no	-0.583842	-0.3871	T_vs_N	CLCB_HUMAN Clathrin light chain B OS=Homo sapiens OX=9606 GN=CLTB PE=1 SV=1	CLTB	CLTB	1212	Clathrin light chain B	P09497
A6NDG6	1106.33	687.467	0.01197	0.6214	-0.6864	0.06236	no change	no	-1.92154	-1.20502	T_vs_N	PGP_HUMAN Glycerol-3-phosphate phosphatase OS=Homo sapiens OX=9606 GN=PGP PE=1 SV=1	PGP	PGP	283871	Glycerol-3-phosphate phosphatase	A6NDG6
P62847	1012.86	780.425	0.03185	0.7705	-0.3761	0.11	no change	no	-1.49675	-0.958568	T_vs_N	RS24_HUMAN Small ribosomal subunit protein eS24 OS=Homo sapiens OX=9606 GN=RPS24 PE=1 SV=1	RPS24	RPS24	6229	Small ribosomal subunit protein eS24	P62847
P07358	855.686	937.271	0.7878	1.0953	0.1313	0.8547	no change	no	-0.103579	-0.068181	T_vs_N	CO8B_HUMAN Complement component C8 beta chain OS=Homo sapiens OX=9606 GN=C8B PE=1 SV=4	C8B	C8B	732	Complement component C8 beta chain	P07358
Q9H1A4	977.12	814.093	0.0372	0.8332	-0.2633	0.1199	no change	no	-1.42934	-0.921145	T_vs_N	APC1_HUMAN Anaphase-promoting complex subunit 1 OS=Homo sapiens OX=9606 GN=ANAPC1 PE=1 SV=1	ANAPC1	ANAPC1	64682	Anaphase-promoting complex subunit 1	Q9H1A4
Q86YQ8	999.739	788.374	0.08252	0.7886	-0.3426	0.1936	no change	no	-1.08339	-0.713072	T_vs_N	CPNE8_HUMAN Copine-8 OS=Homo sapiens OX=9606 GN=CPNE8 PE=1 SV=2	CPNE8	CPNE8	144402	Copine-8	Q86YQ8
P22695	966.269	820.893	0.7039	0.8495	-0.2353	0.7922	no change	no	-0.152483	-0.10116	T_vs_N	QCR2_HUMAN Cytochrome b-c1 complex subunit 2, mitochondrial OS=Homo sapiens OX=9606 GN=UQCRC2 PE=1 SV=3	UQCRC2	UQCRC2	7385	Cytochrome b-c1 complex subunit 2, mitochondrial	P22695
Q14165	568.163	1211.39	0.000111	2.1321	1.0923	0.005632	up	no	-3.91757	-2.24857	T_vs_N	MLEC_HUMAN Malectin OS=Homo sapiens OX=9606 GN=MLEC PE=1 SV=1	MLEC	MLEC	9761	Malectin	Q14165
P37108	886.194	893.264	0.9511	1.008	0.0115	0.9698	no change	no	-0.021769	-0.013313	T_vs_N	SRP14_HUMAN Signal recognition particle 14 kDa protein OS=Homo sapiens OX=9606 GN=SRP14 PE=1 SV=2	SRP14	SRP14	6727	Signal recognition particle 14 kDa protein	P37108
Q15648	976.086	800.179	0.05936	0.8198	-0.2867	0.16	no change	no	-1.22643	-0.795853	T_vs_N	MED1_HUMAN Mediator of RNA polymerase II transcription subunit 1 OS=Homo sapiens OX=9606 GN=MED1 PE=1 SV=4	MED1	MED1	5469	Mediator of RNA polymerase II transcription subunit 1	Q15648
Q8TEX9	1011.58	761.797	0.1183	0.7531	-0.4091	0.2449	no change	no	-0.926979	-0.610993	T_vs_N	IPO4_HUMAN Importin-4 OS=Homo sapiens OX=9606 GN=IPO4 PE=1 SV=2	IPO4	IPO4	79711	Importin-4	Q8TEX9
Q13045	599.261	1173.3	0.000516	1.9579	0.9693	0.01229	up	no	-3.27868	-1.9101	T_vs_N	FLII_HUMAN Protein flightless-1 homolog OS=Homo sapiens OX=9606 GN=FLII PE=1 SV=2	FLII	FLII	2314	Protein flightless-1 homolog	Q13045
Q9UMS4	942.14	829.543	0.4707	0.8805	-0.1836	0.6026	no change	no	-0.327247	-0.219964	T_vs_N	PRP19_HUMAN Pre-mRNA-processing factor 19 OS=Homo sapiens OX=9606 GN=PRPF19 PE=1 SV=1	PRPF19	PRPF19	27339	Pre-mRNA-processing factor 19	Q9UMS4
Q13155	932.528	838.537	0.5089	0.8992	-0.1533	0.6354	no change	no	-0.293359	-0.196946	T_vs_N	AIMP2_HUMAN Aminoacyl tRNA synthase complex-interacting multifunctional protein 2 OS=Homo sapiens OX=9606 GN=AIMP2 PE=1 SV=2	AIMP2	AIMP2	7965	Aminoacyl tRNA synthase complex-interacting multifunctional protein 2	Q13155
Q9UNN8	1125.07	643.38	0.1274	0.5719	-0.8062	0.2572	no change	no	-0.894796	-0.589712	T_vs_N	EPCR_HUMAN Endothelial protein C receptor OS=Homo sapiens OX=9606 GN=PROCR PE=1 SV=1	PROCR	PROCR	10544	Endothelial protein C receptor	Q9UNN8
P08697	935.817	830.947	0.7584	0.8879	-0.1715	0.8327	no change	no	-0.120096	-0.079506	T_vs_N	A2AP_HUMAN Alpha-2-antiplasmin OS=Homo sapiens OX=9606 GN=SERPINF2 PE=1 SV=3	SERPINF2	SERPINF2	5345	Alpha-2-antiplasmin	P08697
P62314	1016.96	749.367	0.06958	0.7369	-0.4405	0.1754	no change	no	-1.15745	-0.755946	T_vs_N	SMD1_HUMAN Small nuclear ribonucleoprotein Sm D1 OS=Homo sapiens OX=9606 GN=SNRPD1 PE=1 SV=1	SNRPD1	SNRPD1	6632	Small nuclear ribonucleoprotein Sm D1	P62314
P07225	662.895	1103	0.2732	1.6639	0.7346	0.4235	up	no	-0.563503	-0.373136	T_vs_N	PROS_HUMAN Vitamin K-dependent protein S OS=Homo sapiens OX=9606 GN=PROS1 PE=1 SV=1	PROS1	PROS1	5627	Vitamin K-dependent protein S	P07225
Q9UFW8	971.694	792.747	0.1091	0.8158	-0.2937	0.232	no change	no	-0.962135	-0.634493	T_vs_N	CGBP1_HUMAN CGG triplet repeat-binding protein 1 OS=Homo sapiens OX=9606 GN=CGGBP1 PE=1 SV=2	CGGBP1	CGGBP1	8545	CGG triplet repeat-binding protein 1	Q9UFW8
Q15417	922.774	839.524	0.7293	0.9098	-0.1364	0.8104	no change	no	-0.137088	-0.091295	T_vs_N	CNN3_HUMAN Calponin-3 OS=Homo sapiens OX=9606 GN=CNN3 PE=1 SV=1	CNN3	CNN3	1266	Calponin-3	Q15417
P21291	1175.94	586.196	0.03218	0.4985	-1.0043	0.1106	down	no	-1.49228	-0.956206	T_vs_N	CSRP1_HUMAN Cysteine and glycine-rich protein 1 OS=Homo sapiens OX=9606 GN=CSRP1 PE=1 SV=3	CSRP1	CSRP1	1465	Cysteine and glycine-rich protein 1	P21291
P20042	883.536	875.87	0.9497	0.9913	-0.0126	0.969	no change	no	-0.022409	-0.013672	T_vs_N	IF2B_HUMAN Eukaryotic translation initiation factor 2 subunit 2 OS=Homo sapiens OX=9606 GN=EIF2S2 PE=1 SV=2	EIF2S2	EIF2S2	8894	Eukaryotic translation initiation factor 2 subunit 2	P20042
P23634	692.703	1066.45	0.01106	1.5396	0.6226	0.05981	up	no	-1.95585	-1.22315	T_vs_N	AT2B4_HUMAN Plasma membrane calcium-transporting ATPase 4 OS=Homo sapiens OX=9606 GN=ATP2B4 PE=1 SV=2	ATP2B4	ATP2B4	493	Plasma membrane calcium-transporting ATPase 4	P23634
P62633	1125.31	628.205	0.005071	0.5583	-0.8409	0.0391	no change	no	-2.29405	-1.40771	T_vs_N	CNBP_HUMAN CCHC-type zinc finger nucleic acid binding protein OS=Homo sapiens OX=9606 GN=CNBP PE=1 SV=1	CNBP	CNBP	7555	CCHC-type zinc finger nucleic acid binding protein	P62633
P55196	710.837	1041.12	0.1272	1.4646	0.5505	0.257	no change	no	-0.895479	-0.59005	T_vs_N	AFAD_HUMAN Afadin OS=Homo sapiens OX=9606 GN=AFDN PE=1 SV=3	AFDN	AFDN	4301	Afadin	P55196
O95757	844.193	906.652	0.6595	1.074	0.103	0.7582	no change	no	-0.180779	-0.12021	T_vs_N	HS74L_HUMAN Heat shock 70 kDa protein 4L OS=Homo sapiens OX=9606 GN=HSPA4L PE=1 SV=3	HSPA4L	HSPA4L	22824	Heat shock 70 kDa protein 4L	O95757
Q9UHV9	1065.56	681.537	0.001763	0.6396	-0.6448	0.02308	no change	no	-2.75129	-1.63658	T_vs_N	PFD2_HUMAN Prefoldin subunit 2 OS=Homo sapiens OX=9606 GN=PFDN2 PE=1 SV=1	PFDN2	PFDN2	5202	Prefoldin subunit 2	Q9UHV9
P20337	47.5113	1698.38	0.004824	35.7469	5.1597	0.03816	up	no	-2.31569	-1.41828	T_vs_N	RAB3B_HUMAN Ras-related protein Rab-3B OS=Homo sapiens OX=9606 GN=RAB3B PE=1 SV=2	RAB3B	RAB3B	5865	Ras-related protein Rab-3B	P20337
P15170	888.157	846.809	0.5193	0.9534	-0.0688	0.6434	no change	no	-0.284573	-0.191512	T_vs_N	ERF3A_HUMAN Eukaryotic peptide chain release factor GTP-binding subunit ERF3A OS=Homo sapiens OX=9606 GN=GSPT1 PE=1 SV=1	GSPT1	GSPT1	2935	Eukaryotic peptide chain release factor GTP-binding subunit ERF3A	P15170
P33993	1207.82	526.896	0.02573	0.4362	-1.1969	0.09653	down	no	-1.58939	-1.01529	T_vs_N	MCM7_HUMAN DNA replication licensing factor MCM7 OS=Homo sapiens OX=9606 GN=MCM7 PE=1 SV=4	MCM7	MCM7	4176	DNA replication licensing factor MCM7	P33993
P09622	962.598	771.09	0.4318	0.8011	-0.3199	0.5696	no change	no	-0.364707	-0.244422	T_vs_N	DLDH_HUMAN Dihydrolipoyl dehydrogenase, mitochondrial OS=Homo sapiens OX=9606 GN=DLD PE=1 SV=2	DLD	DLD	1738	Dihydrolipoyl dehydrogenase, mitochondrial	P09622
P11216	595.261	1137.58	0.07966	1.9111	0.9344	0.1893	up	no	-1.09871	-0.722826	T_vs_N	PYGB_HUMAN Glycogen phosphorylase, brain form OS=Homo sapiens OX=9606 GN=PYGB PE=1 SV=5	PYGB	PYGB	5834	Glycogen phosphorylase, brain form	P11216
O15143	574.969	1154.73	0.001207	2.0083	1.006	0.01918	up	no	-2.91471	-1.71693	T_vs_N	ARC1B_HUMAN Actin-related protein 2/3 complex subunit 1B OS=Homo sapiens OX=9606 GN=ARPC1B PE=1 SV=3	ARPC1B	ARPC1B	10095	Actin-related protein 2/3 complex subunit 1B	O15143
Q9NYU2	654.968	1074.16	0.001962	1.64	0.7137	0.02422	up	no	-2.70509	-1.61565	T_vs_N	UGGG1_HUMAN UDP-glucose:glycoprotein glucosyltransferase 1 OS=Homo sapiens OX=9606 GN=UGGT1 PE=1 SV=3	UGGT1	UGGT1	56886	UDP-glucose:glycoprotein glucosyltransferase 1	Q9NYU2
P54725	966.88	761.714	0.1587	0.7878	-0.3441	0.2961	no change	no	-0.799396	-0.528547	T_vs_N	RD23A_HUMAN UV excision repair protein RAD23 homolog A OS=Homo sapiens OX=9606 GN=RAD23A PE=1 SV=1	RAD23A	RAD23A	5886	UV excision repair protein RAD23 homolog A	P54725
Q96C23	659.905	1068.18	0.03391	1.6187	0.6948	0.1142	up	no	-1.46954	-0.942296	T_vs_N	GALM_HUMAN Galactose mutarotase OS=Homo sapiens OX=9606 GN=GALM PE=1 SV=1	GALM	GALM	130589	Galactose mutarotase	Q96C23
Q53TN4	1228.57	495.046	0.1285	0.4029	-1.3115	0.2586	down	no	-0.891063	-0.587355	T_vs_N	CYBR1_HUMAN Plasma membrane ascorbate-dependent reductase CYBRD1 OS=Homo sapiens OX=9606 GN=CYBRD1 PE=1 SV=1	CYBRD1	CYBRD1	79901	Plasma membrane ascorbate-dependent reductase CYBRD1	Q53TN4
P33991	1189.24	534.11	0.03543	0.4491	-1.1549	0.117	down	no	-1.45051	-0.931777	T_vs_N	MCM4_HUMAN DNA replication licensing factor MCM4 OS=Homo sapiens OX=9606 GN=MCM4 PE=1 SV=5	MCM4	MCM4	4173	DNA replication licensing factor MCM4	P33991
A0A075B6R9	1153.64	569.558	0.2238	0.4937	-1.0183	0.371	down	no	-0.650121	-0.430614	T_vs_N	KVD24_HUMAN Probable non-functional immunoglobulin kappa variable 2D-24 OS=Homo sapiens OX=9606 GN=IGKV2D-24 PE=1 SV=1	IGKV2D-24	IGKV2D-24	28885	Probable non-functional immunoglobulin kappa variable 2D-24	A0A075B6R9
P46063	780.94	937.589	0.03004	1.2006	0.2638	0.1061	no change	no	-1.52216	-0.974244	T_vs_N	RECQ1_HUMAN ATP-dependent DNA helicase Q1 OS=Homo sapiens OX=9606 GN=RECQL PE=1 SV=3	RECQL	RECQL	5965	ATP-dependent DNA helicase Q1	P46063
P11171	1011.98	704.708	0.3029	0.6964	-0.522	0.4541	no change	no	-0.518686	-0.342839	T_vs_N	EPB41_HUMAN Protein 4.1 OS=Homo sapiens OX=9606 GN=EPB41 PE=1 SV=4	EPB41	EPB41	2035	Protein 4.1	P11171
Q12906	912.742	800.858	0.463	0.8774	-0.1887	0.5967	no change	no	-0.33441	-0.224237	T_vs_N	ILF3_HUMAN Interleukin enhancer-binding factor 3 OS=Homo sapiens OX=9606 GN=ILF3 PE=1 SV=3	ILF3	ILF3	3609	Interleukin enhancer-binding factor 3	Q12906
Q14324	1611.39	101.999	0.4259	0.0633	-3.9817	0.5643	down	no	-0.370682	-0.248482	T_vs_N	MYPC2_HUMAN Myosin-binding protein C, fast-type OS=Homo sapiens OX=9606 GN=MYBPC2 PE=1 SV=2	MYBPC2	MYBPC2	4606	Myosin-binding protein C, fast-type	Q14324
Q9NZL9	914.47	794.799	0.02196	0.8691	-0.2024	0.08857	no change	no	-1.65817	-1.05266	T_vs_N	MAT2B_HUMAN Methionine adenosyltransferase 2 subunit beta OS=Homo sapiens OX=9606 GN=MAT2B PE=1 SV=1	MAT2B	MAT2B	27430	Methionine adenosyltransferase 2 subunit beta	Q9NZL9
O00483	1013.13	695.906	0.5618	0.6869	-0.5418	0.6786	no change	no	-0.250411	-0.16838	T_vs_N	NDUA4_HUMAN Cytochrome c oxidase subunit NDUFA4 OS=Homo sapiens OX=9606 GN=NDUFA4 PE=1 SV=1	NDUFA4	NDUFA4	4697	Cytochrome c oxidase subunit NDUFA4	O00483
P39748	1052.09	655.251	0.04189	0.6228	-0.6832	0.1287	no change	no	-1.37779	-0.890388	T_vs_N	FEN1_HUMAN Flap endonuclease 1 OS=Homo sapiens OX=9606 GN=FEN1 PE=1 SV=1	FEN1	FEN1	2237	Flap endonuclease 1	P39748
Q9UBR2	801.918	903.528	0.7988	1.1267	0.1721	0.8632	no change	no	-0.097557	-0.063884	T_vs_N	CATZ_HUMAN Cathepsin Z OS=Homo sapiens OX=9606 GN=CTSZ PE=1 SV=1	CTSZ	CTSZ	1522	Cathepsin Z	Q9UBR2
P55327	892.831	805.576	0.6759	0.9023	-0.1483	0.7708	no change	no	-0.170111	-0.113053	T_vs_N	TPD52_HUMAN Tumor protein D52 OS=Homo sapiens OX=9606 GN=TPD52 PE=1 SV=2	TPD52	TPD52	7163	Tumor protein D52	P55327
P48449	879.434	818.962	0.5124	0.9312	-0.1028	0.6383	no change	no	-0.290382	-0.194968	T_vs_N	LSS_HUMAN Lanosterol synthase OS=Homo sapiens OX=9606 GN=LSS PE=1 SV=1	LSS	LSS	4047	Lanosterol synthase	P48449
P14555	1605.03	93.0336	0.07832	0.05796	-4.1088	0.1873	down	no	-1.10607	-0.727439	T_vs_N	PA2GA_HUMAN Phospholipase A2, membrane associated OS=Homo sapiens OX=9606 GN=PLA2G2A PE=1 SV=2	PLA2G2A	PLA2G2A	5320	Phospholipase A2, membrane associated	P14555
Q13425	975.512	722.118	0.1026	0.7402	-0.434	0.2226	no change	no	-0.98881	-0.652455	T_vs_N	SNTB2_HUMAN Beta-2-syntrophin OS=Homo sapiens OX=9606 GN=SNTB2 PE=1 SV=1	SNTB2	SNTB2	6645	Beta-2-syntrophin	Q13425
O15217	0.1	88.0025	3e-06	880.025	9.7814	0.001018	up	yes	-4.87137	-2.98801	T_vs_N	GSTA4_HUMAN Glutathione S-transferase A4 OS=Homo sapiens OX=9606 GN=GSTA4 PE=1 SV=1	GSTA4	GSTA4	2941	Glutathione S-transferase A4	O15217
O94979	714.277	982.564	0.005727	1.3756	0.4601	0.0417	no change	no	-2.24132	-1.37976	T_vs_N	SC31A_HUMAN Protein transport protein Sec31A OS=Homo sapiens OX=9606 GN=SEC31A PE=1 SV=3	SEC31A	SEC31A	22872	Protein transport protein Sec31A	O94979
P55058	1292.9	399.558	0.1397	0.309	-1.6943	0.2734	down	no	-0.854773	-0.563186	T_vs_N	PLTP_HUMAN Phospholipid transfer protein OS=Homo sapiens OX=9606 GN=PLTP PE=1 SV=1	PLTP	PLTP	5360	Phospholipid transfer protein	P55058
P11177	1061.67	630.487	0.2985	0.5939	-0.7517	0.45	no change	no	-0.525041	-0.346778	T_vs_N	ODPB_HUMAN Pyruvate dehydrogenase E1 component subunit beta, mitochondrial OS=Homo sapiens OX=9606 GN=PDHB PE=1 SV=3	PDHB	PDHB	5162	Pyruvate dehydrogenase E1 component subunit beta, mitochondrial	P11177
Q13418	924.553	764.368	0.4209	0.8267	-0.2746	0.5611	no change	no	-0.375811	-0.250952	T_vs_N	ILK_HUMAN Scaffold protein ILK OS=Homo sapiens OX=9606 GN=ILK PE=1 SV=2	ILK	ILK	3611	Integrin-linked protein kinase	Q13418
P61970	888.341	796.235	0.4246	0.8963	-0.1579	0.5633	no change	no	-0.37201	-0.249253	T_vs_N	NTF2_HUMAN Nuclear transport factor 2 OS=Homo sapiens OX=9606 GN=NUTF2 PE=1 SV=1	NUTF2	NUTF2	10204	Nuclear transport factor 2	P61970
P29218	714.342	969.933	0.2758	1.3578	0.4413	0.4262	no change	no	-0.55939	-0.370376	T_vs_N	IMPA1_HUMAN Inositol monophosphatase 1 OS=Homo sapiens OX=9606 GN=IMPA1 PE=1 SV=1	IMPA1	IMPA1	3612	Inositol monophosphatase 1	P29218
P30084	1079.2	604.657	0.004253	0.5603	-0.8357	0.03548	no change	no	-2.37028	-1.44989	T_vs_N	ECHM_HUMAN Enoyl-CoA hydratase, mitochondrial OS=Homo sapiens OX=9606 GN=ECHS1 PE=1 SV=4	ECHS1	ECHS1	1892	Enoyl-CoA hydratase, mitochondrial	P30084
O95373	890.117	793.643	0.3983	0.8916	-0.1655	0.5423	no change	no	-0.399779	-0.265752	T_vs_N	IPO7_HUMAN Importin-7 OS=Homo sapiens OX=9606 GN=IPO7 PE=1 SV=1	IPO7	IPO7	10527	Importin-7	O95373
O75306	867.748	802.775	0.8201	0.9251	-0.1123	0.8786	no change	no	-0.086128	-0.056204	T_vs_N	NDUS2_HUMAN NADH dehydrogenase [ubiquinone] iron-sulfur protein 2, mitochondrial OS=Homo sapiens OX=9606 GN=NDUFS2 PE=1 SV=2	NDUFS2	NDUFS2	4720	NADH dehydrogenase [ubiquinone] iron-sulfur protein 2, mitochondrial	O75306
Q9Y5P6	518.609	1151.14	0.1208	2.2197	1.1504	0.2483	up	no	-0.917897	-0.605006	T_vs_N	GMPPB_HUMAN Mannose-1-phosphate guanylyltransferase catalytic subunit beta OS=Homo sapiens OX=9606 GN=GMPPB PE=1 SV=2	GMPPB	GMPPB	29925	Mannose-1-phosphate guanyltransferase beta	Q9Y5P6
Q9Y4L1	702.757	964.84	0.04032	1.3729	0.4572	0.1255	no change	no	-1.39437	-0.901322	T_vs_N	HYOU1_HUMAN Hypoxia up-regulated protein 1 OS=Homo sapiens OX=9606 GN=HYOU1 PE=1 SV=1	HYOU1	HYOU1	10525	Hypoxia up-regulated protein 1	Q9Y4L1
P55735	730.113	936.19	0.1451	1.2823	0.3587	0.2798	no change	no	-0.838303	-0.553137	T_vs_N	SEC13_HUMAN Protein SEC13 homolog OS=Homo sapiens OX=9606 GN=SEC13 PE=1 SV=3	SEC13	SEC13	6396	Protein SEC13 homolog	P55735
O15061	1153.19	512.449	0.2351	0.4444	-1.1701	0.3833	down	no	-0.628729	-0.41645	T_vs_N	SYNEM_HUMAN Synemin OS=Homo sapiens OX=9606 GN=SYNM PE=1 SV=3	SYNM	SYNM	23336	Synemin	O15061
P61081	781.919	883.638	0.2688	1.1301	0.1765	0.4184	no change	no	-0.570555	-0.378398	T_vs_N	UBC12_HUMAN NEDD8-conjugating enzyme Ubc12 OS=Homo sapiens OX=9606 GN=UBE2M PE=1 SV=1	UBE2M	UBE2M	9040	NEDD8-conjugating enzyme Ubc12	P61081
O43396	865.531	798.315	0.6412	0.9223	-0.1167	0.7449	no change	no	-0.193	-0.127896	T_vs_N	TXNL1_HUMAN Thioredoxin-like protein 1 OS=Homo sapiens OX=9606 GN=TXNL1 PE=1 SV=3	TXNL1	TXNL1	9352	Thioredoxin-like protein 1	O43396
Q7Z4V5	873.977	789.288	0.445	0.9031	-0.147	0.581	no change	no	-0.35163	-0.235816	T_vs_N	HDGR2_HUMAN Hepatoma-derived growth factor-related protein 2 OS=Homo sapiens OX=9606 GN=HDGFL2 PE=1 SV=1	HDGFL2	HDGFL2	84717	Hepatoma-derived growth factor-related protein 2	Q7Z4V5
P62266	894.782	768.404	0.415	0.8588	-0.2196	0.5567	no change	no	-0.381941	-0.254371	T_vs_N	RS23_HUMAN Small ribosomal subunit protein uS12 OS=Homo sapiens OX=9606 GN=RPS23 PE=1 SV=3	RPS23	RPS23	6228	Small ribosomal subunit protein uS12	P62266
P15531	910.52	752.423	0.1127	0.8264	-0.2751	0.237	no change	no	-0.948038	-0.625233	T_vs_N	NDKA_HUMAN Nucleoside diphosphate kinase A OS=Homo sapiens OX=9606 GN=NME1 PE=1 SV=1	NME1	NME1	4830	Nucleoside diphosphate kinase A	P15531
Q15435	680.15	980.935	0.01537	1.4422	0.5283	0.07218	no change	no	-1.81304	-1.14152	T_vs_N	PP1R7_HUMAN Protein phosphatase 1 regulatory subunit 7 OS=Homo sapiens OX=9606 GN=PPP1R7 PE=1 SV=1	PPP1R7	PPP1R7	5510	Protein phosphatase 1 regulatory subunit 7	Q15435
O75608	719.283	939.756	0.003226	1.3065	0.3857	0.03091	no change	no	-2.48999	-1.50976	T_vs_N	LYPA1_HUMAN Acyl-protein thioesterase 1 OS=Homo sapiens OX=9606 GN=LYPLA1 PE=1 SV=1	LYPLA1	LYPLA1	10434	Acyl-protein thioesterase 1	O75608
P63092	800.746	856.803	0.6429	1.07	0.0976	0.7463	no change	no	-0.19185	-0.127081	T_vs_N	GNAS2_HUMAN Guanine nucleotide-binding protein G(s) subunit alpha isoforms short OS=Homo sapiens OX=9606 GN=GNAS PE=1 SV=1	GNAS	GNAS	2778	Guanine nucleotide-binding protein G(s) subunit alpha isoforms short	P63092
P16157	1015	641.42	0.3819	0.6319	-0.6622	0.5283	no change	no	-0.418039	-0.277111	T_vs_N	ANK1_HUMAN Ankyrin-1 OS=Homo sapiens OX=9606 GN=ANK1 PE=1 SV=3	ANK1	ANK1	286	Ankyrin-1	P16157
P52566	373.649	1280.94	0.001477	3.4282	1.7775	0.0213	up	no	-2.82769	-1.67142	T_vs_N	GDIR2_HUMAN Rho GDP-dissociation inhibitor 2 OS=Homo sapiens OX=9606 GN=ARHGDIB PE=1 SV=3	ARHGDIB	ARHGDIB	397	Rho GDP-dissociation inhibitor 2	P52566
P50238	981.978	671.248	0.1086	0.6836	-0.5488	0.2314	no change	no	-0.96413	-0.635618	T_vs_N	CRIP1_HUMAN Cysteine-rich protein 1 OS=Homo sapiens OX=9606 GN=CRIP1 PE=1 SV=3	CRIP1	CRIP1	1396	Cysteine-rich protein 1	P50238
Q9UGI8	683.6	968.566	0.005889	1.4169	0.5027	0.04225	no change	no	-2.22922	-1.37407	T_vs_N	TES_HUMAN Testin OS=Homo sapiens OX=9606 GN=TES PE=1 SV=1	TES	TES	26136	Testin	Q9UGI8
P46821	1013.36	635.917	0.2522	0.6275	-0.6723	0.4011	no change	no	-0.598238	-0.396737	T_vs_N	MAP1B_HUMAN Microtubule-associated protein 1B OS=Homo sapiens OX=9606 GN=MAP1B PE=1 SV=2	MAP1B	MAP1B	4131	Microtubule-associated protein 1B	P46821
P10515	970.561	678.577	0.3279	0.6992	-0.5162	0.4805	no change	no	-0.484245	-0.318298	T_vs_N	ODP2_HUMAN Dihydrolipoyllysine-residue acetyltransferase component of pyruvate dehydrogenase complex, mitochondrial OS=Homo sapiens OX=9606 GN=DLAT PE=1 SV=3	DLAT	DLAT	1737	Dihydrolipoyllysine-residue acetyltransferase component of pyruvate dehydrogenase complex, mitochondrial	P10515
Q86XI8	841.108	802.784	0.9299	0.9544	-0.0673	0.9538	no change	no	-0.031559	-0.020538	T_vs_N	ZSWM9_HUMAN Uncharacterized protein ZSWIM9 OS=Homo sapiens OX=9606 GN=ZSWIM9 PE=1 SV=2	ZSWIM9	ZSWIM9	374920	Uncharacterized protein ZSWIM9	Q86XI8
Q15286	688.804	954.659	0.03984	1.386	0.4709	0.1249	no change	no	-1.39957	-0.903403	T_vs_N	RAB35_HUMAN Ras-related protein Rab-35 OS=Homo sapiens OX=9606 GN=RAB35 PE=1 SV=1	RAB35	RAB35	11021	Ras-related protein Rab-35	Q15286
P62316	886.561	756.63	0.3862	0.8534	-0.2287	0.5318	no change	no	-0.413176	-0.274244	T_vs_N	SMD2_HUMAN Small nuclear ribonucleoprotein Sm D2 OS=Homo sapiens OX=9606 GN=SNRPD2 PE=1 SV=1	SNRPD2	SNRPD2	6633	Small nuclear ribonucleoprotein Sm D2	P62316
Q8IY37	919.673	720.296	0.08338	0.7832	-0.3525	0.195	no change	no	-1.07889	-0.709943	T_vs_N	DHX37_HUMAN Probable ATP-dependent RNA helicase DHX37 OS=Homo sapiens OX=9606 GN=DHX37 PE=1 SV=1	DHX37	DHX37	57647	Probable ATP-dependent RNA helicase DHX37	Q8IY37
Q38SD2	784.808	849.989	0.5039	1.0831	0.1152	0.6316	no change	no	-0.297647	-0.199551	T_vs_N	LRRK1_HUMAN Leucine-rich repeat serine/threonine-protein kinase 1 OS=Homo sapiens OX=9606 GN=LRRK1 PE=1 SV=3	LRRK1	LRRK1	79705	Leucine-rich repeat serine/threonine-protein kinase 1	Q38SD2
Q9NQR4	827.761	805.844	0.8451	0.9735	-0.0387	0.8975	no change	no	-0.073087	-0.046961	T_vs_N	NIT2_HUMAN Omega-amidase NIT2 OS=Homo sapiens OX=9606 GN=NIT2 PE=1 SV=1	NIT2	NIT2	56954	Omega-amidase NIT2	Q9NQR4
Q9NP72	521.003	1112.04	0.007632	2.1344	1.0938	0.04874	up	no	-2.11679	-1.31202	T_vs_N	RAB18_HUMAN Ras-related protein Rab-18 OS=Homo sapiens OX=9606 GN=RAB18 PE=1 SV=1	RAB18	RAB18	22931	Ras-related protein Rab-18	Q9NP72
P13798	754.052	874.798	0.7016	1.1601	0.2142	0.7902	no change	no	-0.153904	-0.102257	T_vs_N	ACPH_HUMAN Acylamino-acid-releasing enzyme OS=Homo sapiens OX=9606 GN=APEH PE=1 SV=4	APEH	APEH	327	Acylamino-acid-releasing enzyme	P13798
Q9Y6E2	1049.79	577.237	0.007923	0.5499	-0.8628	0.04986	no change	no	-2.10056	-1.30216	T_vs_N	5MP1_HUMAN eIF5-mimic protein 1 OS=Homo sapiens OX=9606 GN=BZW2 PE=1 SV=1	BZW2	BZW2	28969	eIF5-mimic protein 1	Q9Y6E2
P23919	952.375	672.019	0.001525	0.7056	-0.5031	0.02165	no change	no	-2.81389	-1.66434	T_vs_N	KTHY_HUMAN Thymidylate kinase OS=Homo sapiens OX=9606 GN=DTYMK PE=1 SV=4	DTYMK	DTYMK	1841	Thymidylate kinase	P23919
P32320	865.211	757.809	0.5676	0.8759	-0.1912	0.6837	no change	no	-0.24595	-0.165128	T_vs_N	CDD_HUMAN Cytidine deaminase OS=Homo sapiens OX=9606 GN=CDA PE=1 SV=2	CDA	CDA	978	Cytidine deaminase	P32320
P15954	997.321	625.442	0.47	0.6271	-0.6732	0.6023	no change	no	-0.327893	-0.22018	T_vs_N	COX7C_HUMAN Cytochrome c oxidase subunit 7C, mitochondrial OS=Homo sapiens OX=9606 GN=COX7C PE=1 SV=1	COX7C	COX7C	1350	Cytochrome c oxidase subunit 7C, mitochondrial	P15954
P51570	585.622	1034.98	0.001826	1.7673	0.8215	0.02368	up	no	-2.73613	-1.62543	T_vs_N	GALK1_HUMAN Galactokinase OS=Homo sapiens OX=9606 GN=GALK1 PE=1 SV=1	GALK1	GALK1	2584	Galactokinase	P51570
Q9Y3U8	983.994	636.537	0.05882	0.6469	-0.6284	0.1589	no change	no	-1.2304	-0.798849	T_vs_N	RL36_HUMAN Large ribosomal subunit protein eL36 OS=Homo sapiens OX=9606 GN=RPL36 PE=1 SV=3	RPL36	RPL36	25873	Large ribosomal subunit protein eL36	Q9Y3U8
P46926	771.308	848.81	0.539	1.1005	0.1382	0.6602	no change	no	-0.268403	-0.180318	T_vs_N	GNPI1_HUMAN Glucosamine-6-phosphate deaminase 1 OS=Homo sapiens OX=9606 GN=GNPDA1 PE=1 SV=1	GNPDA1	GNPDA1	10007	Glucosamine-6-phosphate isomerase 1	P46926
Q9HBI0	754.621	864.424	0.6545	1.1455	0.196	0.7545	no change	no	-0.184084	-0.122335	T_vs_N	PARVG_HUMAN Gamma-parvin OS=Homo sapiens OX=9606 GN=PARVG PE=1 SV=1	PARVG	PARVG	64098	Gamma-parvin	Q9HBI0
P08559	965.471	653.339	0.3788	0.6767	-0.5634	0.5253	no change	no	-0.421579	-0.279584	T_vs_N	ODPA_HUMAN Pyruvate dehydrogenase E1 component subunit alpha, somatic form, mitochondrial OS=Homo sapiens OX=9606 GN=PDHA1 PE=1 SV=3	PDHA1	PDHA1	5160	Pyruvate dehydrogenase E1 component subunit alpha, somatic form, mitochondrial	P08559
O75533	905.823	709.537	0.07629	0.7833	-0.3524	0.1842	no change	no	-1.11747	-0.734687	T_vs_N	SF3B1_HUMAN Splicing factor 3B subunit 1 OS=Homo sapiens OX=9606 GN=SF3B1 PE=1 SV=3	SF3B1	SF3B1	23451	Splicing factor 3B subunit 1	O75533
P09936	795.754	819.154	0.9169	1.0294	0.0418	0.9447	no change	no	-0.037673	-0.024701	T_vs_N	UCHL1_HUMAN Ubiquitin carboxyl-terminal hydrolase isozyme L1 OS=Homo sapiens OX=9606 GN=UCHL1 PE=1 SV=2	UCHL1	UCHL1	7345	Ubiquitin carboxyl-terminal hydrolase isozyme L1	P09936
P46379	809.582	805.181	0.9455	0.9946	-0.0078	0.9661	no change	no	-0.024334	-0.014973	T_vs_N	BAG6_HUMAN Large proline-rich protein BAG6 OS=Homo sapiens OX=9606 GN=BAG6 PE=1 SV=2	BAG6	BAG6	7917	Large proline-rich protein BAG6	P46379
P48147	921.402	688.195	0.2551	0.7469	-0.421	0.4037	no change	no	-0.593273	-0.39393	T_vs_N	PPCE_HUMAN Prolyl endopeptidase OS=Homo sapiens OX=9606 GN=PREP PE=1 SV=2	PREP	PREP	5550	Prolyl endopeptidase	P48147
P11277	1013.29	595.509	0.3813	0.5877	-0.7668	0.528	no change	no	-0.418722	-0.277358	T_vs_N	SPTB1_HUMAN Spectrin beta chain, erythrocytic OS=Homo sapiens OX=9606 GN=SPTB PE=1 SV=5	SPTB	SPTB	6710	Spectrin beta chain, erythrocytic	P11277
Q9NYL9	683.749	924.944	0.001064	1.3528	0.4359	0.01783	no change	no	-2.969	-1.7486	T_vs_N	TMOD3_HUMAN Tropomodulin-3 OS=Homo sapiens OX=9606 GN=TMOD3 PE=1 SV=1	TMOD3	TMOD3	29766	Tropomodulin-3	Q9NYL9
Q07021	1040.82	566.206	0.02693	0.544	-0.8783	0.09896	no change	no	-1.5696	-1.0045	T_vs_N	C1QBP_HUMAN Complement component 1 Q subcomponent-binding protein, mitochondrial OS=Homo sapiens OX=9606 GN=C1QBP PE=1 SV=1	C1QBP	C1QBP	708	Complement component 1 Q subcomponent-binding protein, mitochondrial	Q07021
Q969H8	717.468	886.505	0.2397	1.2356	0.3052	0.3882	no change	no	-0.620314	-0.410933	T_vs_N	MYDGF_HUMAN Myeloid-derived growth factor OS=Homo sapiens OX=9606 GN=MYDGF PE=1 SV=1	MYDGF	MYDGF	56005	Myeloid-derived growth factor	Q969H8
Q71DI3	864.647	738.42	0.6014	0.854	-0.2277	0.7112	no change	no	-0.220829	-0.148002	T_vs_N	H32_HUMAN Histone H3.2 OS=Homo sapiens OX=9606 GN=H3C15 PE=1 SV=3	H3C15	H3C15	126961; 333932; 653604	Histone H3.2	Q71DI3
Q9UI12	531.526	1070.93	0.001243	2.0148	1.0106	0.01943	up	no	-2.90205	-1.7113	T_vs_N	VATH_HUMAN V-type proton ATPase subunit H OS=Homo sapiens OX=9606 GN=ATP6V1H PE=1 SV=1	ATP6V1H	ATP6V1H	51606	V-type proton ATPase subunit H	Q9UI12
P17405	687.878	907.401	0.2083	1.3191	0.3996	0.3537	no change	no	-0.68129	-0.451353	T_vs_N	ASM_HUMAN Sphingomyelin phosphodiesterase OS=Homo sapiens OX=9606 GN=SMPD1 PE=1 SV=5	SMPD1	SMPD1	6609	Sphingomyelin phosphodiesterase	P17405
Q04695	515.635	1079.37	0.005349	2.0933	1.0658	0.04054	up	no	-2.27092	-1.39201	T_vs_N	K1C17_HUMAN Keratin, type I cytoskeletal 17 OS=Homo sapiens OX=9606 GN=KRT17 PE=1 SV=2	KRT17	KRT17	3872	Keratin, type I cytoskeletal 17	Q04695
P21399	809.925	782.392	0.9292	0.966	-0.0499	0.9535	no change	no	-0.031886	-0.020675	T_vs_N	ACOHC_HUMAN Cytoplasmic aconitate hydratase OS=Homo sapiens OX=9606 GN=ACO1 PE=1 SV=3	ACO1	ACO1	48	Cytoplasmic aconitate hydratase	P21399
Q9BWD1	901.192	690.098	0.02318	0.7658	-0.385	0.09119	no change	no	-1.6347	-1.04001	T_vs_N	THIC_HUMAN Acetyl-CoA acetyltransferase, cytosolic OS=Homo sapiens OX=9606 GN=ACAT2 PE=1 SV=2	ACAT2	ACAT2	39	Acetyl-CoA acetyltransferase, cytosolic	Q9BWD1
P0DOX3	659.173	931.993	0.4248	1.4139	0.4997	0.5634	no change	no	-0.371805	-0.249175	T_vs_N	IGD_HUMAN Immunoglobulin delta heavy chain OS=Homo sapiens OX=9606 PE=1 SV=1				Immunoglobulin delta heavy chain	P0DOX3
Q00341	755.176	834.09	0.3191	1.1045	0.1434	0.4714	no change	no	-0.49606	-0.326601	T_vs_N	VIGLN_HUMAN Vigilin OS=Homo sapiens OX=9606 GN=HDLBP PE=1 SV=3	HDLBP	HDLBP	3069	Vigilin	Q00341
P50151	513.288	1074.27	0.2768	2.0929	1.0655	0.4268	up	no	-0.557818	-0.369765	T_vs_N	GBG10_HUMAN Guanine nucleotide-binding protein G(I)/G(S)/G(O) subunit gamma-10 OS=Homo sapiens OX=9606 GN=GNG10 PE=1 SV=1	GNG10	GNG10	2790	Guanine nucleotide-binding protein G(I)/G(S)/G(O) subunit gamma-10	P50151
P62333	684.125	895.442	0.07113	1.3089	0.3884	0.1771	no change	no	-1.14789	-0.751757	T_vs_N	PRS10_HUMAN 26S proteasome regulatory subunit 10B OS=Homo sapiens OX=9606 GN=PSMC6 PE=1 SV=1	PSMC6	PSMC6	5706	26S proteasome regulatory subunit 10B	P62333
P43652	897.045	682.459	0.5041	0.7608	-0.3944	0.6316	no change	no	-0.297475	-0.199551	T_vs_N	AFAM_HUMAN Afamin OS=Homo sapiens OX=9606 GN=AFM PE=1 SV=1	AFM	AFM	173	Afamin	P43652
P26885	722.694	855.697	0.2496	1.184	0.2437	0.3985	no change	no	-0.602738	-0.399561	T_vs_N	FKBP2_HUMAN Peptidyl-prolyl cis-trans isomerase FKBP2 OS=Homo sapiens OX=9606 GN=FKBP2 PE=1 SV=2	FKBP2	FKBP2	2286	Peptidyl-prolyl cis-trans isomerase FKBP2	P26885
Q9Y266	929.878	647.568	0.004525	0.6964	-0.522	0.03686	no change	no	-2.34342	-1.43333	T_vs_N	NUDC_HUMAN Nuclear migration protein nudC OS=Homo sapiens OX=9606 GN=NUDC PE=1 SV=1	NUDC	NUDC	10726	Nuclear migration protein nudC	Q9Y266
O43760	461.913	1114.64	0.000593	2.4131	1.2709	0.0132	up	no	-3.21983	-1.8791	T_vs_N	SNG2_HUMAN Synaptogyrin-2 OS=Homo sapiens OX=9606 GN=SYNGR2 PE=1 SV=1	SYNGR2	SYNGR2	9144	Synaptogyrin-2	O43760
A0A0A0MS15	914.762	657.173	0.5151	0.7184	-0.4771	0.6403	no change	no	-0.2881	-0.19361	T_vs_N	HV349_HUMAN Immunoglobulin heavy variable 3-49 OS=Homo sapiens OX=9606 GN=IGHV3-49 PE=1 SV=1	IGHV3-49	IGHV3-49	28423	Immunoglobulin heavy variable 3-49	A0A0A0MS15
P60059	698.711	872.5	0.2296	1.2487	0.3204	0.377	no change	no	-0.639009	-0.423647	T_vs_N	SC61G_HUMAN Protein transport protein Sec61 subunit gamma OS=Homo sapiens OX=9606 GN=SEC61G PE=1 SV=1	SEC61G	SEC61G	23480	Protein transport protein Sec61 subunit gamma	P60059
Q9Y5B9	951.383	618.982	0.05015	0.6506	-0.6202	0.1437	no change	no	-1.29964	-0.842513	T_vs_N	SP16H_HUMAN FACT complex subunit SPT16 OS=Homo sapiens OX=9606 GN=SUPT16H PE=1 SV=1	SUPT16H	SUPT16H	11198	FACT complex subunit SPT16	Q9Y5B9
Q15125	967.874	601.598	0.1187	0.6216	-0.6859	0.2454	no change	no	-0.925513	-0.610108	T_vs_N	EBP_HUMAN 3-beta-hydroxysteroid-Delta(8),Delta(7)-isomerase OS=Homo sapiens OX=9606 GN=EBP PE=1 SV=3	EBP	EBP	10682	3-beta-hydroxysteroid-Delta(8),Delta(7)-isomerase	Q15125
Q27J81	556.877	1011.94	0.000294	1.8172	0.8617	0.009169	up	no	-3.5167	-2.03721	T_vs_N	INF2_HUMAN Inverted formin-2 OS=Homo sapiens OX=9606 GN=INF2 PE=1 SV=2	INF2	INF2	64423	Inverted formin-2	Q27J81
P41218	267.82	1300.63	0.004724	4.8563	2.2799	0.03793	up	no	-2.32477	-1.4209	T_vs_N	MNDA_HUMAN Myeloid cell nuclear differentiation antigen OS=Homo sapiens OX=9606 GN=MNDA PE=1 SV=1	MNDA	MNDA	4332	Myeloid cell nuclear differentiation antigen	P41218
P36776	882.848	684.799	0.2458	0.7757	-0.3664	0.394	no change	no	-0.6094	-0.404493	T_vs_N	LONM_HUMAN Lon protease homolog, mitochondrial OS=Homo sapiens OX=9606 GN=LONP1 PE=1 SV=2	LONP1	LONP1	9361	Lon protease homolog, mitochondrial	P36776
P16070	934.782	632.233	0.182	0.6763	-0.5643	0.3246	no change	no	-0.739905	-0.488638	T_vs_N	CD44_HUMAN CD44 antigen OS=Homo sapiens OX=9606 GN=CD44 PE=1 SV=3	CD44	CD44	960	CD44 antigen	P16070
P37235	736.32	829.499	0.6977	1.1265	0.1718	0.7875	no change	no	-0.156325	-0.103744	T_vs_N	HPCL1_HUMAN Hippocalcin-like protein 1 OS=Homo sapiens OX=9606 GN=HPCAL1 PE=1 SV=3	HPCAL1	HPCAL1	3241	Hippocalcin-like protein 1	P37235
P19404	906.472	654.505	0.4125	0.722	-0.4699	0.5547	no change	no	-0.384566	-0.255934	T_vs_N	NDUV2_HUMAN NADH dehydrogenase [ubiquinone] flavoprotein 2, mitochondrial OS=Homo sapiens OX=9606 GN=NDUFV2 PE=1 SV=2	NDUFV2	NDUFV2	4729	NADH dehydrogenase [ubiquinone] flavoprotein 2, mitochondrial	P19404
P21964	636.52	923.609	0.05987	1.451	0.537	0.1607	no change	no	-1.22272	-0.793957	T_vs_N	COMT_HUMAN Catechol O-methyltransferase OS=Homo sapiens OX=9606 GN=COMT PE=1 SV=2	COMT	COMT	1312	Catechol O-methyltransferase	P21964
Q58FF6	760.846	798.117	0.716	1.049	0.069	0.8008	no change	no	-0.145081	-0.096471	T_vs_N	H90B4_HUMAN Putative heat shock protein HSP 90-beta 4 OS=Homo sapiens OX=9606 GN=HSP90AB4P PE=5 SV=1	HSP90AB4P	HSP90AB4P	664618	Putative heat shock protein HSP 90-beta 4	Q58FF6
Q00688	838.624	719.979	0.4502	0.8585	-0.2201	0.5858	no change	no	-0.346585	-0.232243	T_vs_N	FKBP3_HUMAN Peptidyl-prolyl cis-trans isomerase FKBP3 OS=Homo sapiens OX=9606 GN=FKBP3 PE=1 SV=1	FKBP3	FKBP3	2287	Peptidyl-prolyl cis-trans isomerase FKBP3	Q00688
Q13561	862.336	694.837	0.09396	0.8058	-0.3115	0.21	no change	no	-1.02701	-0.67776	T_vs_N	DCTN2_HUMAN Dynactin subunit 2 OS=Homo sapiens OX=9606 GN=DCTN2 PE=1 SV=4	DCTN2	DCTN2	10540	Dynactin subunit 2	Q13561
P49915	929.919	626.724	0.008214	0.674	-0.5692	0.05093	no change	no	-2.08492	-1.29294	T_vs_N	GUAA_HUMAN GMP synthase [glutamine-hydrolyzing] OS=Homo sapiens OX=9606 GN=GMPS PE=1 SV=1	GMPS	GMPS	8833	GMP synthase [glutamine-hydrolyzing]	P49915
O75955	778.306	776.771	0.9877	0.998	-0.0029	0.9915	no change	no	-0.005371	-0.003703	T_vs_N	FLOT1_HUMAN Flotillin-1 OS=Homo sapiens OX=9606 GN=FLOT1 PE=1 SV=3	FLOT1	FLOT1	10211	Flotillin-1	O75955
Q13867	884.632	668.15	0.01754	0.7553	-0.4049	0.07717	no change	no	-1.75572	-1.1125	T_vs_N	BLMH_HUMAN Bleomycin hydrolase OS=Homo sapiens OX=9606 GN=BLMH PE=1 SV=1	BLMH	BLMH	642	Bleomycin hydrolase	Q13867
Q6PCB7	460.251	1092.16	0.001909	2.373	1.2467	0.02413	up	no	-2.71692	-1.61726	T_vs_N	S27A1_HUMAN Long-chain fatty acid transport protein 1 OS=Homo sapiens OX=9606 GN=SLC27A1 PE=1 SV=1	SLC27A1	SLC27A1	376497	Long-chain fatty acid transport protein 1	Q6PCB7
P61106	673.188	877.606	0.03911	1.3037	0.3826	0.1234	no change	no	-1.4076	-0.90865	T_vs_N	RAB14_HUMAN Ras-related protein Rab-14 OS=Homo sapiens OX=9606 GN=RAB14 PE=1 SV=4	RAB14	RAB14	51552	Ras-related protein Rab-14	P61106
O95302	492.257	1057.9	0.003623	2.1491	1.1037	0.03251	up	no	-2.43974	-1.48785	T_vs_N	FKBP9_HUMAN Peptidyl-prolyl cis-trans isomerase FKBP9 OS=Homo sapiens OX=9606 GN=FKBP9 PE=1 SV=2	FKBP9	FKBP9	11328	Peptidyl-prolyl cis-trans isomerase FKBP9	O95302
P28161	801.003	747.83	0.8864	0.9336	-0.0991	0.9254	no change	no	-0.052365	-0.033666	T_vs_N	GSTM2_HUMAN Glutathione S-transferase Mu 2 OS=Homo sapiens OX=9606 GN=GSTM2 PE=1 SV=2	GSTM2	GSTM2	2946	Glutathione S-transferase Mu 2	P28161
O15031	780.455	767.064	0.8242	0.9828	-0.025	0.8814	no change	no	-0.083962	-0.054822	T_vs_N	PLXB2_HUMAN Plexin-B2 OS=Homo sapiens OX=9606 GN=PLXNB2 PE=1 SV=3	PLXNB2	PLXNB2	23654	Plexin-B2	O15031
P14543	1327.18	218.081	0.03776	0.1643	-2.6056	0.1211	down	no	-1.42285	-0.91682	T_vs_N	NID1_HUMAN Nidogen-1 OS=Homo sapiens OX=9606 GN=NID1 PE=1 SV=3	NID1	NID1	4811	Nidogen-1	P14543
P63027	802.833	742.171	0.3538	0.9244	-0.1134	0.5022	no change	no	-0.45123	-0.299115	T_vs_N	VAMP2_HUMAN Vesicle-associated membrane protein 2 OS=Homo sapiens OX=9606 GN=VAMP2 PE=1 SV=3	VAMP2	VAMP2	6844	Vesicle-associated membrane protein 2	P63027
P61619	661.624	883.334	0.01134	1.3351	0.4169	0.06031	no change	no	-1.945	-1.21954	T_vs_N	S61A1_HUMAN Protein transport protein Sec61 subunit alpha isoform 1 OS=Homo sapiens OX=9606 GN=SEC61A1 PE=1 SV=2	SEC61A1	SEC61A1	29927	Protein transport protein Sec61 subunit alpha isoform 1	P61619
P50570	739.237	804.265	0.5389	1.088	0.1217	0.6602	no change	no	-0.268484	-0.180318	T_vs_N	DYN2_HUMAN Dynamin-2 OS=Homo sapiens OX=9606 GN=DNM2 PE=1 SV=2	DNM2	DNM2	1785	Dynamin-2	P50570
Q53EL6	1082.74	459.803	0.001607	0.4247	-1.2355	0.02206	down	no	-2.79129	-1.6562	T_vs_N	PDCD4_HUMAN Programmed cell death protein 4 OS=Homo sapiens OX=9606 GN=PDCD4 PE=1 SV=2	PDCD4	PDCD4	27250	Programmed cell death protein 4	Q53EL6
Q9BZZ5	864.264	678.106	0.0252	0.7846	-0.35	0.09578	no change	no	-1.59843	-1.01868	T_vs_N	API5_HUMAN Apoptosis inhibitor 5 OS=Homo sapiens OX=9606 GN=API5 PE=1 SV=3	API5	API5	8539	Apoptosis inhibitor 5	Q9BZZ5
Q15046	823.984	716.323	0.1147	0.8693	-0.2021	0.2394	no change	no	-0.940399	-0.620858	T_vs_N	SYK_HUMAN Lysine--tRNA ligase OS=Homo sapiens OX=9606 GN=KARS1 PE=1 SV=3	KARS1	KARS1	3735	Lysine--tRNA ligase	Q15046
O15533	442.228	1097.53	0.00042	2.4818	1.3114	0.01101	up	no	-3.36694	-1.95782	T_vs_N	TPSN_HUMAN Tapasin OS=Homo sapiens OX=9606 GN=TAPBP PE=1 SV=2	TAPBP	TAPBP	6892	Tapasin	O15533
O60684	797.213	739.718	0.7225	0.9279	-0.108	0.8051	no change	no	-0.141156	-0.094145	T_vs_N	IMA7_HUMAN Importin subunit alpha-7 OS=Homo sapiens OX=9606 GN=KPNA6 PE=1 SV=1	KPNA6	KPNA6	23633	Importin subunit alpha-7	O60684
P36969	731.642	802.734	0.5598	1.0972	0.1338	0.6771	no change	no	-0.251959	-0.169341	T_vs_N	GPX4_HUMAN Phospholipid hydroperoxide glutathione peroxidase GPX4 OS=Homo sapiens OX=9606 GN=GPX4 PE=1 SV=3	GPX4	GPX4	2879	Phospholipid hydroperoxide glutathione peroxidase	P36969
Q92499	729.803	803.276	0.03843	1.1007	0.1384	0.1222	no change	no	-1.41522	-0.912893	T_vs_N	DDX1_HUMAN ATP-dependent RNA helicase DDX1 OS=Homo sapiens OX=9606 GN=DDX1 PE=1 SV=2	DDX1	DDX1	1653	ATP-dependent RNA helicase DDX1	Q92499
Q7Z4G4	818.747	714.081	0.0644	0.8722	-0.1973	0.1674	no change	no	-1.19105	-0.776219	T_vs_N	TRM11_HUMAN tRNA (guanine(10)-N(2))-methyltransferase homolog OS=Homo sapiens OX=9606 GN=TRMT11 PE=1 SV=1	TRMT11	TRMT11	60487	tRNA (guanine(10)-N2)-methyltransferase homolog	Q7Z4G4
Q9P0J0	835.163	695.215	0.6256	0.8324	-0.2647	0.7317	no change	no	-0.203696	-0.135661	T_vs_N	NDUAD_HUMAN NADH dehydrogenase [ubiquinone] 1 alpha subcomplex subunit 13 OS=Homo sapiens OX=9606 GN=NDUFA13 PE=1 SV=3	NDUFA13	NDUFA13	51079	NADH dehydrogenase [ubiquinone] 1 alpha subcomplex subunit 13	Q9P0J0
P18754	927.419	601.427	0.01492	0.6485	-0.6248	0.07103	no change	no	-1.82594	-1.1485	T_vs_N	RCC1_HUMAN Regulator of chromosome condensation OS=Homo sapiens OX=9606 GN=RCC1 PE=1 SV=1	RCC1	RCC1	1104	Regulator of chromosome condensation	P18754
Q08722	763.337	764.302	0.9962	1.0013	0.0019	0.9976	no change	no	-0.001649	-0.001039	T_vs_N	CD47_HUMAN Leukocyte surface antigen CD47 OS=Homo sapiens OX=9606 GN=CD47 PE=1 SV=1	CD47	CD47	961	Leukocyte surface antigen CD47	Q08722
Q9NSE4	639.131	887.869	0.01657	1.3892	0.4743	0.07477	no change	no	-1.78042	-1.12621	T_vs_N	SYIM_HUMAN Isoleucine--tRNA ligase, mitochondrial OS=Homo sapiens OX=9606 GN=IARS2 PE=1 SV=2	IARS2	IARS2	55699	Isoleucine--tRNA ligase, mitochondrial	Q9NSE4
Q9UL25	539.667	986.863	0.000583	1.8287	0.8708	0.01313	up	no	-3.22716	-1.8814	T_vs_N	RAB21_HUMAN Ras-related protein Rab-21 OS=Homo sapiens OX=9606 GN=RAB21 PE=1 SV=3	RAB21	RAB21	23011	Ras-related protein Rab-21	Q9UL25
Q9NRN5	1106.74	418.962	0.03495	0.3786	-1.4013	0.1161	down	no	-1.45643	-0.93513	T_vs_N	OLFL3_HUMAN Olfactomedin-like protein 3 OS=Homo sapiens OX=9606 GN=OLFML3 PE=1 SV=1	OLFML3	OLFML3	56944	Olfactomedin-like protein 3	Q9NRN5
P57088	547.588	977.745	0.007661	1.7855	0.8363	0.04879	up	no	-2.11515	-1.31158	T_vs_N	TMM33_HUMAN Transmembrane protein 33 OS=Homo sapiens OX=9606 GN=TMEM33 PE=1 SV=2	TMEM33	TMEM33	55161	Transmembrane protein 33	P57088
Q8IVF2	510.701	1009.87	0.3483	1.9774	0.9836	0.4981	up	no	-0.458034	-0.302675	T_vs_N	AHNK2_HUMAN Protein AHNAK2 OS=Homo sapiens OX=9606 GN=AHNAK2 PE=1 SV=2	AHNAK2	AHNAK2	113146	Protein AHNAK2	Q8IVF2
Q9UNM6	612.913	907.5	0.0218	1.4806	0.5662	0.08826	no change	no	-1.66134	-1.05419	T_vs_N	PSD13_HUMAN 26S proteasome non-ATPase regulatory subunit 13 OS=Homo sapiens OX=9606 GN=PSMD13 PE=1 SV=2	PSMD13	PSMD13	5719	26S proteasome non-ATPase regulatory subunit 13	Q9UNM6
Q15437	737.037	782.508	0.5306	1.0617	0.0864	0.6539	no change	no	-0.275225	-0.184482	T_vs_N	SC23B_HUMAN Protein transport protein Sec23B OS=Homo sapiens OX=9606 GN=SEC23B PE=1 SV=2	SEC23B	SEC23B	10483	Protein transport protein Sec23B	Q15437
Q9P2J5	845.063	673.397	0.1252	0.7969	-0.3275	0.2546	no change	no	-0.902361	-0.594125	T_vs_N	SYLC_HUMAN Leucine--tRNA ligase, cytoplasmic OS=Homo sapiens OX=9606 GN=LARS1 PE=1 SV=2	LARS1	LARS1	51520	Leucine--tRNA ligase, cytoplasmic	Q9P2J5
Q9NVD7	832.531	684.898	0.4868	0.8227	-0.2816	0.6166	no change	no	-0.312641	-0.209989	T_vs_N	PARVA_HUMAN Alpha-parvin OS=Homo sapiens OX=9606 GN=PARVA PE=1 SV=1	PARVA	PARVA	55742	Alpha-parvin	Q9NVD7
Q9H8H3	885.668	631.471	0.1085	0.713	-0.488	0.2313	no change	no	-0.96453	-0.635806	T_vs_N	TMT1A_HUMAN Thiol S-methyltransferase TMT1A OS=Homo sapiens OX=9606 GN=TMT1A PE=1 SV=1	TMT1A	TMT1A	25840	N6-adenosine-methyltransferase TMT1A	Q9H8H3
Q13057	656.614	860.37	0.04946	1.3103	0.3899	0.1425	no change	no	-1.30566	-0.846155	T_vs_N	COASY_HUMAN Bifunctional coenzyme A synthase OS=Homo sapiens OX=9606 GN=COASY PE=1 SV=4	COASY	COASY	80347	Bifunctional coenzyme A synthase	Q13057
P16671	1378.81	135.619	0.07215	0.09836	-3.3458	0.1785	down	no	-1.1417	-0.748337	T_vs_N	CD36_HUMAN Platelet glycoprotein 4 OS=Homo sapiens OX=9606 GN=CD36 PE=1 SV=2	CD36	CD36	948	Platelet glycoprotein 4	P16671
Q9Y2B0	622.217	891.655	0.0644	1.433	0.519	0.1674	no change	no	-1.19105	-0.776219	T_vs_N	CNPY2_HUMAN Protein canopy homolog 2 OS=Homo sapiens OX=9606 GN=CNPY2 PE=1 SV=1	CNPY2	CNPY2	10330	Protein canopy homolog 2	Q9Y2B0
Q9Y4G6	692.188	819.507	0.5147	1.1839	0.2435	0.6403	no change	no	-0.288437	-0.19361	T_vs_N	TLN2_HUMAN Talin-2 OS=Homo sapiens OX=9606 GN=TLN2 PE=1 SV=4	TLN2	TLN2	83660	Talin-2	Q9Y4G6
P23588	982.092	526.74	0.001317	0.5363	-0.8989	0.01978	no change	no	-2.87713	-1.70355	T_vs_N	IF4B_HUMAN Eukaryotic translation initiation factor 4B OS=Homo sapiens OX=9606 GN=EIF4B PE=1 SV=2	EIF4B	EIF4B	1975	Eukaryotic translation initiation factor 4B	P23588
O75436	658.212	850.516	0.2095	1.2922	0.3698	0.3553	no change	no	-0.678795	-0.449393	T_vs_N	VP26A_HUMAN Vacuolar protein sorting-associated protein 26A OS=Homo sapiens OX=9606 GN=VPS26A PE=1 SV=2	VPS26A	VPS26A	9559	Vacuolar protein sorting-associated protein 26A	O75436
O43684	783.467	721.619	0.4658	0.9211	-0.1186	0.5987	no change	no	-0.331791	-0.222783	T_vs_N	BUB3_HUMAN Mitotic checkpoint protein BUB3 OS=Homo sapiens OX=9606 GN=BUB3 PE=1 SV=1	BUB3	BUB3	9184	Mitotic checkpoint protein BUB3	O43684
Q8N1G4	673.587	830.726	0.09746	1.2333	0.3025	0.2149	no change	no	-1.01113	-0.667743	T_vs_N	LRC47_HUMAN Leucine-rich repeat-containing protein 47 OS=Homo sapiens OX=9606 GN=LRRC47 PE=1 SV=1	LRRC47	LRRC47	57470	Leucine-rich repeat-containing protein 47	Q8N1G4
Q15942	733.275	767.502	0.7094	1.0467	0.0658	0.7958	no change	no	-0.149103	-0.099191	T_vs_N	ZYX_HUMAN Zyxin OS=Homo sapiens OX=9606 GN=ZYX PE=1 SV=1	ZYX	ZYX	7791	Zyxin	Q15942
P11234	721.847	778.476	0.6463	1.0784	0.1089	0.7484	no change	no	-0.189559	-0.12586	T_vs_N	RALB_HUMAN Ras-related protein Ral-B OS=Homo sapiens OX=9606 GN=RALB PE=1 SV=1	RALB	RALB	5899	Ras-related protein Ral-B	P11234
Q16647	1267.49	230.494	0.05164	0.1819	-2.4588	0.1461	down	no	-1.28693	-0.83532	T_vs_N	PTGIS_HUMAN Prostacyclin synthase OS=Homo sapiens OX=9606 GN=PTGIS PE=1 SV=1	PTGIS	PTGIS	5740	Prostacyclin synthase	Q16647
Q96G03	776.808	717.7	0.6187	0.9239	-0.1142	0.7254	no change	no	-0.208513	-0.139416	T_vs_N	PGM2_HUMAN Phosphopentomutase OS=Homo sapiens OX=9606 GN=PGM2 PE=1 SV=4	PGM2	PGM2	55276	Phosphopentomutase	Q96G03
P27338	1295.07	199.091	0.008822	0.1537	-2.7018	0.05258	down	no	-2.05394	-1.2791	T_vs_N	AOFB_HUMAN Amine oxidase [flavin-containing] B OS=Homo sapiens OX=9606 GN=MAOB PE=1 SV=3	MAOB	MAOB	4129	Amine oxidase [flavin-containing] B	P27338
P00533	1088.18	405.338	0.01117	0.3725	-1.4247	0.06005	down	no	-1.95156	-1.22141	T_vs_N	EGFR_HUMAN Epidermal growth factor receptor OS=Homo sapiens OX=9606 GN=EGFR PE=1 SV=2	EGFR	EGFR	1956	Epidermal growth factor receptor	P00533
GENITA 3; Extrahepatic Cholangiocarcinoma; ESTROGEN RESISTANCE; Experimental Organism Basal Cell Carcinoma; High grade serous carcinoma; Human immunodeficiency virus (HIV) II infection category B1; Primary mucoepidermoid carcinoma of lung; Primary adenocarcinoma of lung; Inflammatory dermatosis; Head and Neck Carcinoma; Renal cyst; Central Nervous System Embryonal Tumor, Not Otherwise Specified; …	signal_peptide(Sec/SPI)	32	1210	134.3	6.2569
P43121	1007.96	485.456	0.1199	0.4816	-1.0541	0.247	down	no	-0.921145	-0.607285	T_vs_N	MUC18_HUMAN Cell surface glycoprotein MUC18 OS=Homo sapiens OX=9606 GN=MCAM PE=1 SV=2	MCAM	MCAM	4162	Cell surface glycoprotein MUC18	P43121
P51812	692.206	800.101	0.3971	1.1559	0.209	0.541	no change	no	-0.401089	-0.266795	T_vs_N	KS6A3_HUMAN Ribosomal protein S6 kinase alpha-3 OS=Homo sapiens OX=9606 GN=RPS6KA3 PE=1 SV=1	RPS6KA3	RPS6KA3	6197	Ribosomal protein S6 kinase alpha-3	P51812
P51665	694.62	796.943	0.3293	1.1473	0.1982	0.4818	no change	no	-0.482395	-0.317124	T_vs_N	PSMD7_HUMAN 26S proteasome non-ATPase regulatory subunit 7 OS=Homo sapiens OX=9606 GN=PSMD7 PE=1 SV=2	PSMD7	PSMD7	5713	26S proteasome non-ATPase regulatory subunit 7	P51665
Q05513	0.1	42.7851	3e-06	427.851	8.741	0.001018	up	yes	-4.87345	-2.98801	T_vs_N	KPCZ_HUMAN Protein kinase C zeta type OS=Homo sapiens OX=9606 GN=PRKCZ PE=1 SV=4	PRKCZ	PRKCZ	5590	Protein kinase C zeta type	Q05513
Q08380	522.871	966.551	0.1068	1.8485	0.8864	0.2288	up	no	-0.971388	-0.640525	T_vs_N	LG3BP_HUMAN Galectin-3-binding protein OS=Homo sapiens OX=9606 GN=LGALS3BP PE=1 SV=1	LGALS3BP	LGALS3BP	3959	Galectin-3-binding protein	Q08380
P63220	854.906	633.321	0.2438	0.7408	-0.4328	0.3922	no change	no	-0.612948	-0.406481	T_vs_N	RS21_HUMAN Small ribosomal subunit protein eS21 OS=Homo sapiens OX=9606 GN=RPS21 PE=1 SV=1	RPS21	RPS21	6227	Small ribosomal subunit protein eS21	P63220
Q5HYI8	640.545	845.65	0.00428	1.3202	0.4008	0.03554	no change	no	-2.36754	-1.44916	T_vs_N	RABL3_HUMAN Rab-like protein 3 OS=Homo sapiens OX=9606 GN=RABL3 PE=1 SV=1	RABL3	RABL3	285282	Rab-like protein 3	Q5HYI8
P56192	758.447	726.051	0.7643	0.9573	-0.063	0.837	no change	no	-0.11673	-0.077269	T_vs_N	SYMC_HUMAN Methionine--tRNA ligase, cytoplasmic OS=Homo sapiens OX=9606 GN=MARS1 PE=1 SV=2	MARS1	MARS1	4141	Methionine--tRNA ligase, cytoplasmic	P56192
P01906	182.112	1301.06	0.004948	7.1443	2.8368	0.03867	up	no	-2.30469	-1.41251	T_vs_N	DQA2_HUMAN HLA class II histocompatibility antigen, DQ alpha 2 chain OS=Homo sapiens OX=9606 GN=HLA-DQA2 PE=1 SV=2	HLA-DQA2	HLA-DQA2	3118	HLA class II histocompatibility antigen, DQ alpha 2 chain	P01906
Q16719	578.904	900.065	0.008383	1.5548	0.6367	0.05169	up	no	-2.07608	-1.28651	T_vs_N	KYNU_HUMAN Kynureninase OS=Homo sapiens OX=9606 GN=KYNU PE=1 SV=1	KYNU	KYNU	8942	Kynureninase	Q16719
Q96K21	659.874	817.87	0.01407	1.2394	0.3096	0.06865	no change	no	-1.8514	-1.1633	T_vs_N	ANCHR_HUMAN Abscission/NoCut checkpoint regulator OS=Homo sapiens OX=9606 GN=ZFYVE19 PE=1 SV=3	ZFYVE19	ZFYVE19	84936	Abscission/NoCut checkpoint regulator	Q96K21
Q63ZY3	1022.12	453.054	0.1095	0.4432	-1.174	0.2325	down	no	-0.960546	-0.633558	T_vs_N	KANK2_HUMAN KN motif and ankyrin repeat domain-containing protein 2 OS=Homo sapiens OX=9606 GN=KANK2 PE=1 SV=1	KANK2	KANK2	25959	KN motif and ankyrin repeat domain-containing protein 2	Q63ZY3
P46778	893.757	581.013	0.1287	0.6501	-0.6213	0.2588	no change	no	-0.890388	-0.587019	T_vs_N	RL21_HUMAN Large ribosomal subunit protein eL21 OS=Homo sapiens OX=9606 GN=RPL21 PE=1 SV=2	RPL21	RPL21	6144	Large ribosomal subunit protein eL21	P46778
Q15436	576.591	897.016	0.000516	1.5557	0.6376	0.01229	up	no	-3.27901	-1.9101	T_vs_N	SC23A_HUMAN Protein transport protein Sec23A OS=Homo sapiens OX=9606 GN=SEC23A PE=1 SV=2	SEC23A	SEC23A	10484	Protein transport protein Sec23A	Q15436
P26196	736.168	734.1	0.9773	0.9972	-0.004	0.9858	no change	no	-0.009968	-0.006207	T_vs_N	DDX6_HUMAN Probable ATP-dependent RNA helicase DDX6 OS=Homo sapiens OX=9606 GN=DDX6 PE=1 SV=2	DDX6	DDX6	1656	Probable ATP-dependent RNA helicase DDX6	P26196
Q58FG1	977.28	491.144	0.06019	0.5026	-0.9925	0.1611	no change	no	-1.2204	-0.792878	T_vs_N	HS904_HUMAN Putative heat shock protein HSP 90-alpha A4 OS=Homo sapiens OX=9606 GN=HSP90AA4P PE=5 SV=1	HSP90AA4P	HSP90AA4P	3323	Putative heat shock protein HSP 90-alpha A4	Q58FG1
P14406	704.631	760.965	0.3188	1.0799	0.1109	0.4711	no change	no	-0.496468	-0.326878	T_vs_N	CX7A2_HUMAN Cytochrome c oxidase subunit 7A2, mitochondrial OS=Homo sapiens OX=9606 GN=COX7A2 PE=1 SV=1	COX7A2	COX7A2	1347	Cytochrome c oxidase subunit 7A2, mitochondrial	P14406
P40763	493.702	971.786	0.000979	1.9684	0.977	0.01699	up	no	-3.00498	-1.76955	T_vs_N	STAT3_HUMAN Signal transducer and activator of transcription 3 OS=Homo sapiens OX=9606 GN=STAT3 PE=1 SV=2	STAT3	STAT3	6774	Signal transducer and activator of transcription 3	P40763
P25942	488.205	974.917	0.02943	1.9969	0.9978	0.1047	up	no	-1.53106	-0.980012	T_vs_N	TNR5_HUMAN Tumor necrosis factor receptor superfamily member 5 OS=Homo sapiens OX=9606 GN=CD40 PE=1 SV=1	CD40	CD40	958	Tumor necrosis factor receptor superfamily member 5	P25942
O60716	626.575	836.41	0.01042	1.3349	0.4167	0.0585	no change	no	-1.98172	-1.23277	T_vs_N	CTND1_HUMAN Catenin delta-1 OS=Homo sapiens OX=9606 GN=CTNND1 PE=1 SV=1	CTNND1	CTNND1	1500; 100528016	Catenin delta-1	O60716
P48637	692.809	768.723	0.5834	1.1096	0.15	0.6969	no change	no	-0.234026	-0.156823	T_vs_N	GSHB_HUMAN Glutathione synthetase OS=Homo sapiens OX=9606 GN=GSS PE=1 SV=1	GSS	GSS	2937	Glutathione synthetase	P48637
O75347	734.315	726.998	0.9128	0.99	-0.0145	0.9427	no change	no	-0.03962	-0.025622	T_vs_N	TBCA_HUMAN Tubulin-specific chaperone A OS=Homo sapiens OX=9606 GN=TBCA PE=1 SV=3	TBCA	TBCA	6902	Tubulin-specific chaperone A	O75347
P15088	1260.43	199.498	0.06133	0.1583	-2.6593	0.1628	down	no	-1.21226	-0.788319	T_vs_N	CBPA3_HUMAN Mast cell carboxypeptidase A OS=Homo sapiens OX=9606 GN=CPA3 PE=1 SV=2	CPA3	CPA3	1359	Mast cell carboxypeptidase A	P15088
Q9UHB6	755.691	703.607	0.5697	0.9311	-0.103	0.6853	no change	no	-0.244346	-0.164113	T_vs_N	LIMA1_HUMAN LIM domain and actin-binding protein 1 OS=Homo sapiens OX=9606 GN=LIMA1 PE=1 SV=1	LIMA1	LIMA1	51474	LIM domain and actin-binding protein 1	Q9UHB6
Q06033	798.986	659.897	0.6198	0.8259	-0.276	0.7265	no change	no	-0.207741	-0.138758	T_vs_N	ITIH3_HUMAN Inter-alpha-trypsin inhibitor heavy chain H3 OS=Homo sapiens OX=9606 GN=ITIH3 PE=1 SV=2	ITIH3	ITIH3	3699	Inter-alpha-trypsin inhibitor heavy chain H3	Q06033
Q8TCJ2	702.057	756.515	0.4828	1.0776	0.1078	0.6126	no change	no	-0.316224	-0.212816	T_vs_N	STT3B_HUMAN Dolichyl-diphosphooligosaccharide--protein glycosyltransferase subunit STT3B OS=Homo sapiens OX=9606 GN=STT3B PE=1 SV=1	STT3B	STT3B	201595	Dolichyl-diphosphooligosaccharide--protein glycosyltransferase subunit STT3B	Q8TCJ2
Q9Y3F4	748.542	709.147	0.6814	0.9474	-0.078	0.7751	no change	no	-0.166591	-0.110637	T_vs_N	STRAP_HUMAN Serine-threonine kinase receptor-associated protein OS=Homo sapiens OX=9606 GN=STRAP PE=1 SV=1	STRAP	STRAP	11171	Serine-threonine kinase receptor-associated protein	Q9Y3F4
Q8NC51	1015.84	438.612	0.008733	0.4318	-1.2116	0.05248	down	no	-2.05834	-1.27992	T_vs_N	SERB1_HUMAN SERPINE1 mRNA-binding protein 1 OS=Homo sapiens OX=9606 GN=SERBP1 PE=1 SV=2	SERBP1	SERBP1	26135	SERPINE1 mRNA-binding protein 1	Q8NC51
Q13148	777.37	676.49	0.2635	0.8702	-0.2006	0.4126	no change	no	-0.579203	-0.38446	T_vs_N	TADBP_HUMAN TAR DNA-binding protein 43 OS=Homo sapiens OX=9606 GN=TARDBP PE=1 SV=1	TARDBP	TARDBP	23435	TAR DNA-binding protein 43	Q13148
Q3ZAQ7	852.095	600.756	0.6029	0.705	-0.5043	0.7121	no change	no	-0.219748	-0.147453	T_vs_N	VMA21_HUMAN Vacuolar ATPase assembly integral membrane protein VMA21 OS=Homo sapiens OX=9606 GN=VMA21 PE=1 SV=1	VMA21	VMA21	203547	Vacuolar ATPase assembly integral membrane protein VMA21	Q3ZAQ7
O43491	855.043	597.242	0.2299	0.6985	-0.5177	0.3773	no change	no	-0.638442	-0.423302	T_vs_N	E41L2_HUMAN Band 4.1-like protein 2 OS=Homo sapiens OX=9606 GN=EPB41L2 PE=1 SV=1	EPB41L2	EPB41L2	2037	Band 4.1-like protein 2	O43491
P24844	1241.49	210.215	0.0964	0.1693	-2.5623	0.2136	down	no	-1.01588	-0.670378	T_vs_N	MYL9_HUMAN Myosin regulatory light polypeptide 9 OS=Homo sapiens OX=9606 GN=MYL9 PE=1 SV=4	MYL9	MYL9	10398	Myosin regulatory light polypeptide 9	P24844
O14949	786.24	665.335	0.7342	0.8462	-0.2409	0.8141	no change	no	-0.13418	-0.089317	T_vs_N	QCR8_HUMAN Cytochrome b-c1 complex subunit 8 OS=Homo sapiens OX=9606 GN=UQCRQ PE=1 SV=4	UQCRQ	UQCRQ	27089	Cytochrome b-c1 complex subunit 8	O14949
Q8N1F7	798.996	649.82	0.09273	0.8133	-0.2981	0.2085	no change	no	-1.03273	-0.680873	T_vs_N	NUP93_HUMAN Nuclear pore complex protein Nup93 OS=Homo sapiens OX=9606 GN=NUP93 PE=1 SV=2	NUP93	NUP93	9688	Nuclear pore complex protein Nup93	Q8N1F7
Q9NRP0	284.162	1161.24	0.000128	4.0866	2.0309	0.005928	up	no	-3.85949	-2.22636	T_vs_N	OSTC_HUMAN Oligosaccharyltransferase complex subunit OSTC OS=Homo sapiens OX=9606 GN=OSTC PE=1 SV=1	OSTC	OSTC	58505	Oligosaccharyltransferase complex subunit OSTC	Q9NRP0
Q9Y285	717.553	726.814	0.8435	1.0129	0.0185	0.896	no change	no	-0.07391	-0.047687	T_vs_N	SYFA_HUMAN Phenylalanine--tRNA ligase alpha subunit OS=Homo sapiens OX=9606 GN=FARSA PE=1 SV=3	FARSA	FARSA	2193	Phenylalanine--tRNA ligase alpha subunit	Q9Y285
Q9UBQ0	609.615	834.17	0.1192	1.3684	0.4525	0.2461	no change	no	-0.923687	-0.608871	T_vs_N	VPS29_HUMAN Vacuolar protein sorting-associated protein 29 OS=Homo sapiens OX=9606 GN=VPS29 PE=1 SV=1	VPS29	VPS29	51699	Vacuolar protein sorting-associated protein 29	Q9UBQ0
P01717	810.891	631.976	0.5529	0.7794	-0.3596	0.6713	no change	no	-0.257346	-0.173077	T_vs_N	LV325_HUMAN Immunoglobulin lambda variable 3-25 OS=Homo sapiens OX=9606 GN=IGLV3-25 PE=1 SV=2	IGLV3-25	IGLV3-25	28793	Immunoglobulin lambda variable 3-25	P01717
P21281	412.883	1028.43	0.000254	2.4908	1.3166	0.00846	up	no	-3.57905	-2.07212	T_vs_N	VATB2_HUMAN V-type proton ATPase subunit B, brain isoform OS=Homo sapiens OX=9606 GN=ATP6V1B2 PE=1 SV=3	ATP6V1B2	ATP6V1B2	526	V-type proton ATPase subunit B, brain isoform	P21281
O95716	393.501	1047.27	0.000807	2.6614	1.4122	0.01514	up	no	-3.08778	-1.81959	T_vs_N	RAB3D_HUMAN Ras-related protein Rab-3D OS=Homo sapiens OX=9606 GN=RAB3D PE=1 SV=1	RAB3D	RAB3D	9545	Ras-related protein Rab-3D	O95716
O15335	1240.63	198.008	0.07068	0.1596	-2.6475	0.1768	down	no	-1.15064	-0.752493	T_vs_N	CHAD_HUMAN Chondroadherin OS=Homo sapiens OX=9606 GN=CHAD PE=1 SV=2	CHAD	CHAD	1101	Chondroadherin	O15335
P27694	791.546	646.981	0.09062	0.8174	-0.2909	0.2058	no change	no	-1.04273	-0.686534	T_vs_N	RFA1_HUMAN Replication protein A 70 kDa DNA-binding subunit OS=Homo sapiens OX=9606 GN=RPA1 PE=1 SV=2	RPA1	RPA1	6117	Replication protein A 70 kDa DNA-binding subunit	P27694
Q00796	748.071	686.782	0.3603	0.9181	-0.1233	0.5087	no change	no	-0.443324	-0.29353	T_vs_N	DHSO_HUMAN Sorbitol dehydrogenase OS=Homo sapiens OX=9606 GN=SORD PE=1 SV=4	SORD	SORD	6652	Sorbitol dehydrogenase	Q00796
P20700	714.208	720.533	0.9512	1.0089	0.0128	0.9698	no change	no	-0.021724	-0.013313	T_vs_N	LMNB1_HUMAN Lamin-B1 OS=Homo sapiens OX=9606 GN=LMNB1 PE=1 SV=2	LMNB1	LMNB1	4001	Lamin-B1	P20700
P07686	513.607	919.206	0.009441	1.7897	0.8397	0.05477	up	no	-2.02452	-1.26138	T_vs_N	HEXB_HUMAN Beta-hexosaminidase subunit beta OS=Homo sapiens OX=9606 GN=HEXB PE=1 SV=4	HEXB	HEXB	3074	Beta-hexosaminidase subunit beta	P07686
O00303	798.809	631.563	0.04924	0.7906	-0.339	0.1421	no change	no	-1.30759	-0.847375	T_vs_N	EIF3F_HUMAN Eukaryotic translation initiation factor 3 subunit F OS=Homo sapiens OX=9606 GN=EIF3F PE=1 SV=1	EIF3F	EIF3F	8665	Eukaryotic translation initiation factor 3 subunit F	O00303
Q05655	419.575	1007.94	0.02484	2.4023	1.2644	0.09485	up	no	-1.60467	-1.02292	T_vs_N	KPCD_HUMAN Protein kinase C delta type OS=Homo sapiens OX=9606 GN=PRKCD PE=1 SV=2	PRKCD	PRKCD	5580	Protein kinase C delta type	Q05655
O00629	755.862	668.507	0.5812	0.8844	-0.1772	0.6949	no change	no	-0.235667	-0.158071	T_vs_N	IMA3_HUMAN Importin subunit alpha-3 OS=Homo sapiens OX=9606 GN=KPNA4 PE=1 SV=1	KPNA4	KPNA4	3840	Importin subunit alpha-3	O00629
Q96Q06	1333.06	90.5233	0.1064	0.06791	-3.8802	0.2283	down	no	-0.973018	-0.641475	T_vs_N	PLIN4_HUMAN Perilipin-4 OS=Homo sapiens OX=9606 GN=PLIN4 PE=1 SV=3	PLIN4	PLIN4	729359	Perilipin-4	Q96Q06
P01714	793.602	629.14	0.5915	0.7928	-0.335	0.7033	no change	no	-0.228038	-0.152853	T_vs_N	LV319_HUMAN Immunoglobulin lambda variable 3-19 OS=Homo sapiens OX=9606 GN=IGLV3-19 PE=1 SV=2	IGLV3-19	IGLV3-19	28797	Immunoglobulin lambda variable 3-19	P01714
P42224	600.311	821.502	0.02565	1.3685	0.4526	0.09638	no change	no	-1.59074	-1.01597	T_vs_N	STAT1_HUMAN Signal transducer and activator of transcription 1-alpha/beta OS=Homo sapiens OX=9606 GN=STAT1 PE=1 SV=2	STAT1	STAT1	6772	Signal transducer and activator of transcription 1-alpha/beta	P42224
Q16795	758.376	661.807	0.7171	0.8727	-0.1964	0.8014	no change	no	-0.144414	-0.096145	T_vs_N	NDUA9_HUMAN NADH dehydrogenase [ubiquinone] 1 alpha subcomplex subunit 9, mitochondrial OS=Homo sapiens OX=9606 GN=NDUFA9 PE=1 SV=2	NDUFA9	NDUFA9	4704	NADH dehydrogenase [ubiquinone] 1 alpha subcomplex subunit 9, mitochondrial	Q16795
Q9UNF1	575.079	840.469	0.09141	1.4615	0.5474	0.2069	no change	no	-1.03896	-0.684219	T_vs_N	MAGD2_HUMAN Melanoma-associated antigen D2 OS=Homo sapiens OX=9606 GN=MAGED2 PE=1 SV=2	MAGED2	MAGED2	10916	Melanoma-associated antigen D2	Q9UNF1
A0A075B6K5	825.382	589.948	0.5018	0.7148	-0.4844	0.6302	no change	no	-0.299461	-0.200515	T_vs_N	LV39_HUMAN Immunoglobulin lambda variable 3-9 OS=Homo sapiens OX=9606 GN=IGLV3-9 PE=1 SV=1	IGLV3-9	IGLV3-9	28804	Immunoglobulin lambda variable 3-9	A0A075B6K5
Q9UIJ7	918.262	488.44	0.09636	0.5319	-0.9108	0.2136	no change	no	-1.01606	-0.670378	T_vs_N	KAD3_HUMAN GTP:AMP phosphotransferase AK3, mitochondrial OS=Homo sapiens OX=9606 GN=AK3 PE=1 SV=4	AK3	AK3	50808	GTP:AMP phosphotransferase AK3, mitochondrial	Q9UIJ7
Q7Z7H5	411.098	995.365	0.000137	2.4212	1.2757	0.006037	up	no	-3.83268	-2.21846	T_vs_N	TMED4_HUMAN Transmembrane emp24 domain-containing protein 4 OS=Homo sapiens OX=9606 GN=TMED4 PE=1 SV=1	TMED4	TMED4	222068	Transmembrane emp24 domain-containing protein 4	Q7Z7H5
P06737	282.631	1122.5	0.000701	3.9716	1.9897	0.01425	up	no	-3.14831	-1.84588	T_vs_N	PYGL_HUMAN Glycogen phosphorylase, liver form OS=Homo sapiens OX=9606 GN=PYGL PE=1 SV=4	PYGL	PYGL	5836	Glycogen phosphorylase, liver form	P06737
P29590	445.268	959.718	0.02461	2.1554	1.108	0.09443	up	no	-1.60871	-1.02484	T_vs_N	PML_HUMAN Protein PML OS=Homo sapiens OX=9606 GN=PML PE=1 SV=3	PML	PML	5371	Protein PML	P29590
P62191	598.018	806.766	0.006702	1.3491	0.432	0.04518	no change	no	-2.17315	-1.34496	T_vs_N	PRS4_HUMAN 26S proteasome regulatory subunit 4 OS=Homo sapiens OX=9606 GN=PSMC1 PE=1 SV=1	PSMC1	PSMC1	5700	26S proteasome regulatory subunit 4	P62191
P48059	582.316	821.179	0.003182	1.4102	0.4959	0.03073	no change	no	-2.49594	-1.5123	T_vs_N	LIMS1_HUMAN LIM and senescent cell antigen-like-containing domain protein 1 OS=Homo sapiens OX=9606 GN=LIMS1 PE=1 SV=4	LIMS1	LIMS1	3987	LIM and senescent cell antigen-like-containing domain protein 1	P48059
Q15369	559.714	842.228	0.00195	1.5047	0.5895	0.02416	up	no	-2.70774	-1.61672	T_vs_N	ELOC_HUMAN Elongin-C OS=Homo sapiens OX=9606 GN=ELOC PE=1 SV=1	ELOC	ELOC	6921	Elongin-C	Q15369
Q6P2Q9	726.313	673.044	0.5745	0.9267	-0.1098	0.6893	no change	no	-0.240702	-0.161585	T_vs_N	PRP8_HUMAN Pre-mRNA-processing-splicing factor 8 OS=Homo sapiens OX=9606 GN=PRPF8 PE=1 SV=2	PRPF8	PRPF8	10594	Pre-mRNA-processing-splicing factor 8	Q6P2Q9
P56537	687.085	712.268	0.6843	1.0367	0.052	0.7776	no change	no	-0.164747	-0.109238	T_vs_N	IF6_HUMAN Eukaryotic translation initiation factor 6 OS=Homo sapiens OX=9606 GN=EIF6 PE=1 SV=1	EIF6	EIF6	3692	Eukaryotic translation initiation factor 6	P56537
P09543	528.043	871.256	0.01924	1.65	0.7225	0.08176	up	no	-1.71557	-1.08741	T_vs_N	CN37_HUMAN 2',3'-cyclic-nucleotide 3'-phosphodiesterase OS=Homo sapiens OX=9606 GN=CNP PE=1 SV=2	CNP	CNP	1267	2',3'-cyclic-nucleotide 3'-phosphodiesterase	P09543
Q04446	572.555	823.966	0.09254	1.4391	0.5252	0.2083	no change	no	-1.03362	-0.68129	T_vs_N	GLGB_HUMAN 1,4-alpha-glucan-branching enzyme OS=Homo sapiens OX=9606 GN=GBE1 PE=1 SV=3	GBE1	GBE1	2632	1,4-alpha-glucan-branching enzyme	Q04446
Q9NV70	483.374	912.582	0.005144	1.8879	0.9168	0.0394	up	no	-2.28786	-1.40439	T_vs_N	EXOC1_HUMAN Exocyst complex component 1 OS=Homo sapiens OX=9606 GN=EXOC1 PE=1 SV=4	EXOC1	EXOC1	55763	Exocyst complex component 1	Q9NV70
Q969X5	630.777	762.975	0.3871	1.2096	0.2745	0.5321	no change	no	-0.412166	-0.273999	T_vs_N	ERGI1_HUMAN Endoplasmic reticulum-Golgi intermediate compartment protein 1 OS=Homo sapiens OX=9606 GN=ERGIC1 PE=1 SV=1	ERGIC1	ERGIC1	57222	Endoplasmic reticulum-Golgi intermediate compartment protein 1	Q969X5
P12955	673.935	718.924	0.8498	1.0668	0.0933	0.9007	no change	no	-0.070678	-0.045415	T_vs_N	PEPD_HUMAN Xaa-Pro dipeptidase OS=Homo sapiens OX=9606 GN=PEPD PE=1 SV=3	PEPD	PEPD	5184	Xaa-Pro dipeptidase	P12955
Q9BXS5	557.592	834.887	0.000159	1.4973	0.5824	0.006469	no change	no	-3.77211	-2.18849	T_vs_N	AP1M1_HUMAN AP-1 complex subunit mu-1 OS=Homo sapiens OX=9606 GN=AP1M1 PE=1 SV=3	AP1M1	AP1M1	8907	AP-1 complex subunit mu-1	Q9BXS5
Q9Y5S9	737.135	654.684	0.3382	0.8881	-0.1712	0.4897	no change	no	-0.470814	-0.310061	T_vs_N	RBM8A_HUMAN RNA-binding protein 8A OS=Homo sapiens OX=9606 GN=RBM8A PE=1 SV=1	RBM8A	RBM8A	9939	RNA-binding protein 8A	Q9Y5S9
O14979	765.438	624.656	0.2283	0.8161	-0.2932	0.3757	no change	no	-0.641475	-0.425147	T_vs_N	HNRDL_HUMAN Heterogeneous nuclear ribonucleoprotein D-like OS=Homo sapiens OX=9606 GN=HNRNPDL PE=1 SV=3	HNRNPDL	HNRNPDL	9987	Heterogeneous nuclear ribonucleoprotein D-like	O14979
P08185	951.429	437.567	0.2381	0.4599	-1.1206	0.3868	down	no	-0.623222	-0.412502	T_vs_N	CBG_HUMAN Corticosteroid-binding globulin OS=Homo sapiens OX=9606 GN=SERPINA6 PE=1 SV=1	SERPINA6	SERPINA6	866	Corticosteroid-binding globulin	P08185
P31153	747.86	640.357	0.01757	0.8563	-0.2238	0.07717	no change	no	-1.75498	-1.1125	T_vs_N	METK2_HUMAN S-adenosylmethionine synthase isoform type-2 OS=Homo sapiens OX=9606 GN=MAT2A PE=1 SV=1	MAT2A	MAT2A	4144	S-adenosylmethionine synthase isoform type-2	P31153
P84095	618.15	768.006	0.2099	1.2424	0.3131	0.3556	no change	no	-0.677967	-0.449026	T_vs_N	RHOG_HUMAN Rho-related GTP-binding protein RhoG OS=Homo sapiens OX=9606 GN=RHOG PE=1 SV=1	RHOG	RHOG	391	Rho-related GTP-binding protein RhoG	P84095
Q86VB7	474.445	908.351	0.1411	1.9146	0.937	0.2748	up	no	-0.850442	-0.560967	T_vs_N	C163A_HUMAN Scavenger receptor cysteine-rich type 1 protein M130 OS=Homo sapiens OX=9606 GN=CD163 PE=1 SV=2	CD163	CD163	9332	Scavenger receptor cysteine-rich type 1 protein M130	Q86VB7
P03952	553.832	828.673	0.1334	1.4963	0.5814	0.265	no change	no	-0.874812	-0.576738	T_vs_N	KLKB1_HUMAN Plasma kallikrein OS=Homo sapiens OX=9606 GN=KLKB1 PE=1 SV=2	KLKB1	KLKB1	3818	Plasma kallikrein	P03952
Q06210	575.079	804.716	0.007829	1.3993	0.4847	0.04951	no change	no	-2.10574	-1.30522	T_vs_N	GFPT1_HUMAN Glutamine--fructose-6-phosphate aminotransferase [isomerizing] 1 OS=Homo sapiens OX=9606 GN=GFPT1 PE=1 SV=3	GFPT1	GFPT1	2673	Glutamine--fructose-6-phosphate aminotransferase [isomerizing] 1	Q06210
Q9NT62	716.085	662.246	0.2093	0.9248	-0.1128	0.3551	no change	no	-0.67921	-0.449637	T_vs_N	ATG3_HUMAN Ubiquitin-like-conjugating enzyme ATG3 OS=Homo sapiens OX=9606 GN=ATG3 PE=1 SV=1	ATG3	ATG3	64422	Ubiquitin-like-conjugating enzyme ATG3	Q9NT62
P35221	609.448	768.812	0.2501	1.2615	0.3351	0.3989	no change	no	-0.601869	-0.399125	T_vs_N	CTNA1_HUMAN Catenin alpha-1 OS=Homo sapiens OX=9606 GN=CTNNA1 PE=1 SV=1	CTNNA1	CTNNA1	1495	Catenin alpha-1	P35221
P33176	671.199	706.7	0.3991	1.0529	0.0744	0.5429	no change	no	-0.398907	-0.265272	T_vs_N	KINH_HUMAN Kinesin-1 heavy chain OS=Homo sapiens OX=9606 GN=KIF5B PE=1 SV=1	KIF5B	KIF5B	3799	Kinesin-1 heavy chain	P33176
Q14914	669.212	707.912	0.4945	1.0578	0.0811	0.6235	no change	no	-0.305825	-0.205157	T_vs_N	PTGR1_HUMAN Prostaglandin reductase 1 OS=Homo sapiens OX=9606 GN=PTGR1 PE=1 SV=2	PTGR1	PTGR1	22949	Prostaglandin reductase 1	Q14914
P49257	612.53	763.107	0.3257	1.2458	0.3171	0.4789	no change	no	-0.487169	-0.319746	T_vs_N	LMAN1_HUMAN Protein ERGIC-53 OS=Homo sapiens OX=9606 GN=LMAN1 PE=1 SV=2	LMAN1	LMAN1	3998	Protein ERGIC-53	P49257
Q49A92	591.335	783.163	0.04428	1.3244	0.4053	0.1331	no change	no	-1.35369	-0.875789	T_vs_N	CH034_HUMAN Uncharacterized protein C8orf34 OS=Homo sapiens OX=9606 GN=C8orf34 PE=1 SV=3	C8orf34	C8orf34	116328	Uncharacterized protein C8orf34	Q49A92
Q13510	287.351	1085.98	0.003433	3.7793	1.9181	0.03165	up	no	-2.46306	-1.49949	T_vs_N	ASAH1_HUMAN Acid ceramidase OS=Homo sapiens OX=9606 GN=ASAH1 PE=1 SV=5	ASAH1	ASAH1	427	Acid ceramidase	Q13510
P15374	769.831	602.049	0.06817	0.7821	-0.3546	0.1734	no change	no	-1.16634	-0.760926	T_vs_N	UCHL3_HUMAN Ubiquitin carboxyl-terminal hydrolase isozyme L3 OS=Homo sapiens OX=9606 GN=UCHL3 PE=1 SV=1	UCHL3	UCHL3	7347	Ubiquitin carboxyl-terminal hydrolase isozyme L3	P15374
O75131	535.044	836.766	0.000121	1.5639	0.6451	0.005821	up	no	-3.88207	-2.23426	T_vs_N	CPNE3_HUMAN Copine-3 OS=Homo sapiens OX=9606 GN=CPNE3 PE=1 SV=1	CPNE3	CPNE3	8895	Copine-3	O75131
P17612	821.36	549.864	0.1639	0.6695	-0.5788	0.3017	no change	no	-0.785395	-0.52041	T_vs_N	KAPCA_HUMAN cAMP-dependent protein kinase catalytic subunit alpha OS=Homo sapiens OX=9606 GN=PRKACA PE=1 SV=2	PRKACA	PRKACA	5566	cAMP-dependent protein kinase catalytic subunit alpha	P17612
P61421	315.459	1055.44	0.005452	3.3457	1.7423	0.04086	up	no	-2.26265	-1.3886	T_vs_N	VA0D1_HUMAN V-type proton ATPase subunit d 1 OS=Homo sapiens OX=9606 GN=ATP6V0D1 PE=1 SV=1	ATP6V0D1	ATP6V0D1	9114	V-type proton ATPase subunit d 1	P61421
O60504	829.031	539.534	0.1794	0.6508	-0.6197	0.3212	no change	no	-0.746153	-0.493211	T_vs_N	VINEX_HUMAN Vinexin OS=Homo sapiens OX=9606 GN=SORBS3 PE=1 SV=2	SORBS3	SORBS3	10174	Vinexin	O60504
P43304	700.669	667.418	0.6486	0.9525	-0.0702	0.7498	no change	no	-0.188016	-0.125049	T_vs_N	GPDM_HUMAN Glycerol-3-phosphate dehydrogenase, mitochondrial OS=Homo sapiens OX=9606 GN=GPD2 PE=1 SV=3	GPD2	GPD2	2820	Glycerol-3-phosphate dehydrogenase, mitochondrial	P43304
Q13630	612.145	754.427	0.04292	1.2324	0.3015	0.131	no change	no	-1.36724	-0.882696	T_vs_N	FCL_HUMAN GDP-L-fucose synthase OS=Homo sapiens OX=9606 GN=GFUS PE=1 SV=1	GFUS	GFUS	7264	GDP-L-fucose synthase	Q13630
Q15008	534.991	830.435	0.02404	1.5522	0.6343	0.09304	up	no	-1.61888	-1.03128	T_vs_N	PSMD6_HUMAN 26S proteasome non-ATPase regulatory subunit 6 OS=Homo sapiens OX=9606 GN=PSMD6 PE=1 SV=1	PSMD6	PSMD6	9861	26S proteasome non-ATPase regulatory subunit 6	Q15008
O15355	782.143	582.301	0.03116	0.7445	-0.4257	0.1084	no change	no	-1.50626	-0.964931	T_vs_N	PPM1G_HUMAN Protein phosphatase 1G OS=Homo sapiens OX=9606 GN=PPM1G PE=1 SV=1	PPM1G	PPM1G	5496	Protein phosphatase 1G	O15355
Q9UKM9	614.107	749.068	0.1525	1.2198	0.2866	0.2886	no change	no	-0.816702	-0.539689	T_vs_N	RALY_HUMAN RNA-binding protein Raly OS=Homo sapiens OX=9606 GN=RALY PE=1 SV=1	RALY	RALY	22913	RNA-binding protein Raly	Q9UKM9
Q9HB07	651.277	711.203	0.1601	1.092	0.127	0.2975	no change	no	-0.795582	-0.526498	T_vs_N	MYG1_HUMAN MYG1 exonuclease OS=Homo sapiens OX=9606 GN=MYG1 PE=1 SV=4	MYG1	MYG1	60314	MYG1 exonuclease	Q9HB07
Q9NTJ5	439.406	922.49	0.007795	2.0994	1.07	0.04937	up	no	-2.10763	-1.30645	T_vs_N	SAC1_HUMAN Phosphatidylinositol-3-phosphatase SAC1 OS=Homo sapiens OX=9606 GN=SACM1L PE=1 SV=2	SACM1L	SACM1L	22908	Phosphatidylinositol-3-phosphatase SAC1	Q9NTJ5
Q13363	723.028	638.673	0.131	0.8833	-0.179	0.2622	no change	no	-0.882696	-0.581351	T_vs_N	CTBP1_HUMAN C-terminal-binding protein 1 OS=Homo sapiens OX=9606 GN=CTBP1 PE=1 SV=2	CTBP1	CTBP1	1487	C-terminal-binding protein 1	Q13363
Q99733	645.774	714.329	0.1976	1.1062	0.1456	0.3418	no change	no	-0.704191	-0.466215	T_vs_N	NP1L4_HUMAN Nucleosome assembly protein 1-like 4 OS=Homo sapiens OX=9606 GN=NAP1L4 PE=1 SV=1	NAP1L4	NAP1L4	4676	Nucleosome assembly protein 1-like 4	Q99733
Q9Y262	744.436	611.452	0.1265	0.8214	-0.2838	0.2562	no change	no	-0.897875	-0.591404	T_vs_N	EIF3L_HUMAN Eukaryotic translation initiation factor 3 subunit L OS=Homo sapiens OX=9606 GN=EIF3L PE=1 SV=1	EIF3L	EIF3L	51386	Eukaryotic translation initiation factor 3 subunit L	Q9Y262
Q9Y3Z3	501.18	853.57	0.05271	1.7031	0.7682	0.148	up	no	-1.27802	-0.829709	T_vs_N	SAMH1_HUMAN Deoxynucleoside triphosphate triphosphohydrolase SAMHD1 OS=Homo sapiens OX=9606 GN=SAMHD1 PE=1 SV=2	SAMHD1	SAMHD1	25939	Deoxynucleoside triphosphate triphosphohydrolase SAMHD1	Q9Y3Z3
Q96HE7	441.818	912.797	0.001956	2.066	1.0468	0.02419	up	no	-2.70642	-1.61618	T_vs_N	ERO1A_HUMAN ERO1-like protein alpha OS=Homo sapiens OX=9606 GN=ERO1A PE=1 SV=2	ERO1A	ERO1A	30001	ERO1-like protein alpha	Q96HE7
Q13011	789.815	564.562	0.2523	0.7148	-0.4844	0.4011	no change	no	-0.598066	-0.396737	T_vs_N	ECH1_HUMAN Delta(3,5)-Delta(2,4)-dienoyl-CoA isomerase, mitochondrial OS=Homo sapiens OX=9606 GN=ECH1 PE=1 SV=2	ECH1	ECH1	1891	Delta(3,5)-Delta(2,4)-dienoyl-CoA isomerase, mitochondrial	Q13011
O94874	495.499	858.277	0.008044	1.7321	0.7925	0.05019	up	no	-2.09399	-1.2993	T_vs_N	UFL1_HUMAN E3 UFM1-protein ligase 1 OS=Homo sapiens OX=9606 GN=UFL1 PE=1 SV=2	UFL1	UFL1	23376	E3 UFM1-protein ligase 1	O94874
Q68CZ2	421.446	931.649	0.01307	2.2106	1.1444	0.0657	up	no	-1.88339	-1.18237	T_vs_N	TENS3_HUMAN Tensin-3 OS=Homo sapiens OX=9606 GN=TNS3 PE=1 SV=2	TNS3	TNS3	64759	Tensin-3	Q68CZ2
Q96QE5	717.748	634.788	0.4072	0.8844	-0.1772	0.55	no change	no	-0.390182	-0.259629	T_vs_N	TEFM_HUMAN Transcription elongation factor, mitochondrial OS=Homo sapiens OX=9606 GN=TEFM PE=1 SV=1	TEFM	TEFM	79736	Transcription elongation factor, mitochondrial	Q96QE5
P30536	698.721	653.011	0.8111	0.9346	-0.0976	0.873	no change	no	-0.09092	-0.058981	T_vs_N	TSPO_HUMAN Translocator protein OS=Homo sapiens OX=9606 GN=TSPO PE=1 SV=3	TSPO	TSPO	706	Translocator protein	P30536
P09110	230.819	1120.38	0.02756	4.8539	2.2791	0.1005	up	no	-1.55956	-0.997791	T_vs_N	THIK_HUMAN 3-ketoacyl-CoA thiolase, peroxisomal OS=Homo sapiens OX=9606 GN=ACAA1 PE=1 SV=2	ACAA1	ACAA1	30	3-ketoacyl-CoA thiolase, peroxisomal	P09110
P05156	654.654	696.394	0.8537	1.0638	0.0892	0.9031	no change	no	-0.06869	-0.044259	T_vs_N	CFAI_HUMAN Complement factor I OS=Homo sapiens OX=9606 GN=CFI PE=1 SV=2	CFI	CFI	3426	Complement factor I	P05156
P14735	760.829	589.808	0.04791	0.7752	-0.3674	0.1394	no change	no	-1.31948	-0.855706	T_vs_N	IDE_HUMAN Insulin-degrading enzyme OS=Homo sapiens OX=9606 GN=IDE PE=1 SV=4	IDE	IDE	3416	Insulin-degrading enzyme	P14735
P04839	257.286	1091	0.01729	4.2404	2.0842	0.07656	up	no	-1.76195	-1.11594	T_vs_N	CY24B_HUMAN NADPH oxidase 2 OS=Homo sapiens OX=9606 GN=CYBB PE=1 SV=2	CYBB	CYBB	1536	Cytochrome b-245 heavy chain	P04839
Q86XT9	0.1	39.6853	3e-06	396.853	8.6325	0.001018	up	yes	-4.87154	-2.98801	T_vs_N	TM219_HUMAN Insulin-like growth factor-binding protein 3 receptor OS=Homo sapiens OX=9606 GN=TMEM219 PE=1 SV=1	TMEM219	TMEM219	124446	Insulin-like growth factor-binding protein 3 receptor	Q86XT9
P23258	592.002	748.116	0.03167	1.2637	0.3377	0.1096	no change	no	-1.49921	-0.96015	T_vs_N	TBG1_HUMAN Tubulin gamma-1 chain OS=Homo sapiens OX=9606 GN=TUBG1 PE=1 SV=2	TUBG1	TUBG1	7283	Tubulin gamma-1 chain	P23258
P78347	773.44	566.619	0.1099	0.7326	-0.4489	0.2329	no change	no	-0.958963	-0.632812	T_vs_N	GTF2I_HUMAN General transcription factor II-I OS=Homo sapiens OX=9606 GN=GTF2I PE=1 SV=2	GTF2I	GTF2I	2969	General transcription factor II-I	P78347
P20908	464.385	875.537	0.000378	1.8854	0.9149	0.01059	up	no	-3.4115	-1.97469	T_vs_N	CO5A1_HUMAN Collagen alpha-1(V) chain OS=Homo sapiens OX=9606 GN=COL5A1 PE=1 SV=3	COL5A1	COL5A1	1289	Collagen alpha-1(V) chain	P20908
P01111	672.334	667.355	0.9221	0.9926	-0.0107	0.9484	no change	no	-0.035217	-0.023004	T_vs_N	RASN_HUMAN GTPase NRas OS=Homo sapiens OX=9606 GN=NRAS PE=1 SV=1	NRAS	NRAS	4893	GTPase NRas	P01111
Q16610	675.318	661.333	0.9541	0.9793	-0.0302	0.9716	no change	no	-0.020402	-0.012508	T_vs_N	ECM1_HUMAN Extracellular matrix protein 1 OS=Homo sapiens OX=9606 GN=ECM1 PE=1 SV=2	ECM1	ECM1	1893	Extracellular matrix protein 1	Q16610
Q92696	492.132	844.122	0.000843	1.7152	0.7784	0.01568	up	no	-3.0689	-1.80438	T_vs_N	PGTA_HUMAN Geranylgeranyl transferase type-2 subunit alpha OS=Homo sapiens OX=9606 GN=RABGGTA PE=1 SV=2	RABGGTA	RABGGTA	5875	Geranylgeranyl transferase type-2 subunit alpha	Q92696
P24941	819.777	515.78	0.01887	0.6292	-0.6684	0.08099	no change	no	-1.724	-1.09152	T_vs_N	CDK2_HUMAN Cyclin-dependent kinase 2 OS=Homo sapiens OX=9606 GN=CDK2 PE=1 SV=2	CDK2	CDK2	1017	Cyclin-dependent kinase 2	P24941
Q9Y5X3	673.668	661.143	0.8501	0.9814	-0.0271	0.901	no change	no	-0.070525	-0.04527	T_vs_N	SNX5_HUMAN Sorting nexin-5 OS=Homo sapiens OX=9606 GN=SNX5 PE=1 SV=1	SNX5	SNX5	27131	Sorting nexin-5	Q9Y5X3
P61077	653.289	678.515	0.83	1.0386	0.0546	0.8853	no change	no	-0.080917	-0.052905	T_vs_N	UB2D3_HUMAN Ubiquitin-conjugating enzyme E2 D3 OS=Homo sapiens OX=9606 GN=UBE2D3 PE=1 SV=1	UBE2D3	UBE2D3	7323	Ubiquitin-conjugating enzyme E2 D3	P61077
P33121	967.816	362.917	0.05551	0.375	-1.415	0.1528	down	no	-1.25555	-0.815848	T_vs_N	ACSL1_HUMAN Long-chain-fatty-acid--CoA ligase 1 OS=Homo sapiens OX=9606 GN=ACSL1 PE=1 SV=1	ACSL1	ACSL1	2180	Long-chain-fatty-acid--CoA ligase 1	P33121
P14780	339.359	990.468	0.02203	2.9186	1.5453	0.08857	up	no	-1.65679	-1.05266	T_vs_N	MMP9_HUMAN Matrix metalloproteinase-9 OS=Homo sapiens OX=9606 GN=MMP9 PE=1 SV=3	MMP9	MMP9	4318	Matrix metalloproteinase-9	P14780
Q8TBQ9	304.26	1024.52	0.000281	3.3673	1.7516	0.00897	up	no	-3.53581	-2.04672	T_vs_N	KISHA_HUMAN Protein kish-A OS=Homo sapiens OX=9606 GN=TMEM167A PE=1 SV=1	TMEM167A	TMEM167A	153339	Protein kish-A	Q8TBQ9
Q9Y3A6	339.211	987.275	0.01891	2.9105	1.5413	0.08109	up	no	-1.72308	-1.09098	T_vs_N	TMED5_HUMAN Transmembrane emp24 domain-containing protein 5 OS=Homo sapiens OX=9606 GN=TMED5 PE=1 SV=1	TMED5	TMED5	50999	Transmembrane emp24 domain-containing protein 5	Q9Y3A6
Q14444	766.39	560.047	0.1281	0.7308	-0.4525	0.2582	no change	no	-0.892417	-0.588027	T_vs_N	CAPR1_HUMAN Caprin-1 OS=Homo sapiens OX=9606 GN=CAPRIN1 PE=1 SV=2	CAPRIN1	CAPRIN1	4076	Caprin-1	Q14444
P0C0L5	707.958	617.786	0.7612	0.8726	-0.1966	0.8351	no change	no	-0.118496	-0.078256	T_vs_N	CO4B_HUMAN Complement C4-B OS=Homo sapiens OX=9606 GN=C4B PE=1 SV=2	C4B	C4B	720; 721; 100293534	Complement C4-B	P0C0L5
Q9H9B4	700.14	625.042	0.5775	0.8927	-0.1638	0.6918	no change	no	-0.23844	-0.160013	T_vs_N	SFXN1_HUMAN Sideroflexin-1 OS=Homo sapiens OX=9606 GN=SFXN1 PE=1 SV=4	SFXN1	SFXN1	94081	Sideroflexin-1	Q9H9B4
O15427	437.618	886.558	0.05548	2.0259	1.0186	0.1528	up	no	-1.25578	-0.815848	T_vs_N	MOT4_HUMAN Monocarboxylate transporter 4 OS=Homo sapiens OX=9606 GN=SLC16A3 PE=1 SV=1	SLC16A3	SLC16A3	9123	Monocarboxylate transporter 4	O15427
Q15746	961.063	362.917	0.05988	0.3776	-1.4051	0.1607	down	no	-1.22265	-0.793957	T_vs_N	MYLK_HUMAN Myosin light chain kinase, smooth muscle OS=Homo sapiens OX=9606 GN=MYLK PE=1 SV=4	MYLK	MYLK	4638	Myosin light chain kinase, smooth muscle	Q15746
P98095	1114.81	208.643	0.1178	0.1872	-2.4173	0.2443	down	no	-0.928818	-0.612059	T_vs_N	FBLN2_HUMAN Fibulin-2 OS=Homo sapiens OX=9606 GN=FBLN2 PE=1 SV=2	FBLN2	FBLN2	2199	Fibulin-2	P98095
P13716	793.896	528.516	0.1283	0.6657	-0.5871	0.2585	no change	no	-0.891739	-0.587523	T_vs_N	HEM2_HUMAN Delta-aminolevulinic acid dehydratase OS=Homo sapiens OX=9606 GN=ALAD PE=1 SV=1	ALAD	ALAD	210	Delta-aminolevulinic acid dehydratase	P13716
Q9NQW7	586.297	734.874	0.04562	1.2534	0.3258	0.1349	no change	no	-1.34075	-0.869956	T_vs_N	XPP1_HUMAN Xaa-Pro aminopeptidase 1 OS=Homo sapiens OX=9606 GN=XPNPEP1 PE=1 SV=3	XPNPEP1	XPNPEP1	7511	Xaa-Pro aminopeptidase 1	Q9NQW7
P13987	567.212	751.748	0.4175	1.3253	0.4063	0.5585	no change	no	-0.379333	-0.252969	T_vs_N	CD59_HUMAN CD59 glycoprotein OS=Homo sapiens OX=9606 GN=CD59 PE=1 SV=1	CD59	CD59	966	CD59 glycoprotein	P13987
Q9Y2X3	750.528	567.505	0.2038	0.7561	-0.4034	0.3483	no change	no	-0.690775	-0.458034	T_vs_N	NOP58_HUMAN Nucleolar protein 58 OS=Homo sapiens OX=9606 GN=NOP58 PE=1 SV=1	NOP58	NOP58	51602	Nucleolar protein 58	Q9Y2X3
Q92890	618.134	696.437	0.3172	1.1267	0.1721	0.4695	no change	no	-0.498653	-0.328355	T_vs_N	UFD1_HUMAN Ubiquitin recognition factor in ER-associated degradation protein 1 OS=Homo sapiens OX=9606 GN=UFD1 PE=1 SV=3	UFD1	UFD1	7353	Ubiquitin recognition factor in ER-associated degradation protein 1	Q92890
Q9UKD2	815.801	496.845	0.03326	0.609	-0.7155	0.1128	no change	no	-1.47795	-0.947652	T_vs_N	MRT4_HUMAN mRNA turnover protein 4 homolog OS=Homo sapiens OX=9606 GN=MRTO4 PE=1 SV=2	MRTO4	MRTO4	51154	mRNA turnover protein 4 homolog	Q9UKD2
A0A0C4DH32	768.919	543.61	0.4919	0.707	-0.5002	0.6214	no change	no	-0.308114	-0.206622	T_vs_N	HV320_HUMAN Immunoglobulin heavy variable 3-20 OS=Homo sapiens OX=9606 GN=IGHV3-20 PE=1 SV=2	IGHV3-20	IGHV3-20	28445	Immunoglobulin heavy variable 3-20	A0A0C4DH32
P43155	896.034	416.384	0.2687	0.4647	-1.1056	0.4184	down	no	-0.570716	-0.378398	T_vs_N	CACP_HUMAN Carnitine O-acetyltransferase OS=Homo sapiens OX=9606 GN=CRAT PE=1 SV=5	CRAT	CRAT	1384	Carnitine O-acetyltransferase	P43155
P01709	866.896	444.397	0.1395	0.5126	-0.9641	0.273	no change	no	-0.855395	-0.563821	T_vs_N	LV208_HUMAN Immunoglobulin lambda variable 2-8 OS=Homo sapiens OX=9606 GN=IGLV2-8 PE=1 SV=2	IGLV2-8	IGLV2-8	28817	Immunoglobulin lambda variable 2-8	P01709
Q96IU4	529.569	781.355	0.03715	1.4755	0.5612	0.1199	no change	no	-1.42992	-0.921145	T_vs_N	ABHEB_HUMAN Putative protein-lysine deacylase ABHD14B OS=Homo sapiens OX=9606 GN=ABHD14B PE=1 SV=1	ABHD14B	ABHD14B	84836	Putative protein-lysine deacylase ABHD14B	Q96IU4
Q9GZM7	1114.04	195.762	0.06856	0.1757	-2.5088	0.1739	down	no	-1.16387	-0.759675	T_vs_N	TINAL_HUMAN Tubulointerstitial nephritis antigen-like OS=Homo sapiens OX=9606 GN=TINAGL1 PE=1 SV=1	TINAGL1	TINAGL1	64129	Tubulointerstitial nephritis antigen-like	Q9GZM7
P06865	448.93	859.522	0.002818	1.9146	0.937	0.029	up	no	-2.54852	-1.53745	T_vs_N	HEXA_HUMAN Beta-hexosaminidase subunit alpha OS=Homo sapiens OX=9606 GN=HEXA PE=1 SV=2	HEXA	HEXA	3073	Beta-hexosaminidase subunit alpha	P06865
Q9NZJ7	510.58	797.056	0.01188	1.5611	0.6426	0.06216	up	no	-1.92482	-1.20642	T_vs_N	MTCH1_HUMAN Mitochondrial carrier homolog 1 OS=Homo sapiens OX=9606 GN=MTCH1 PE=1 SV=1	MTCH1	MTCH1	23787	Mitochondrial carrier homolog 1	Q9NZJ7
A0A0C4DH34	622.271	685.189	0.8602	1.1011	0.1389	0.9081	no change	no	-0.065396	-0.041862	T_vs_N	HV428_HUMAN Immunoglobulin heavy variable 4-28 OS=Homo sapiens OX=9606 GN=IGHV4-28 PE=1 SV=1	IGHV4-28	IGHV4-28	28400	Immunoglobulin heavy variable 4-28	A0A0C4DH34
Q9H7T9	418.355	1999.86	3e-06	4.7803	2.2571	0.001018	up	yes	-4.88071	-2.98801	T_vs_N	AUNIP_HUMAN Aurora kinase A- and ninein-interacting protein OS=Homo sapiens OX=9606 GN=AUNIP PE=1 SV=1	AUNIP	AUNIP	79000	Aurora kinase A- and ninein-interacting protein	Q9H7T9
P51114	707.625	598.406	0.4747	0.8457	-0.2418	0.6061	no change	no	-0.323572	-0.217449	T_vs_N	FXR1_HUMAN RNA-binding protein FXR1 OS=Homo sapiens OX=9606 GN=FXR1 PE=1 SV=3	FXR1	FXR1	8087	RNA-binding protein FXR1	P51114
P09669	728.654	575.588	0.6753	0.7899	-0.3403	0.7703	no change	no	-0.170497	-0.113334	T_vs_N	COX6C_HUMAN Cytochrome c oxidase subunit 6C OS=Homo sapiens OX=9606 GN=COX6C PE=1 SV=2	COX6C	COX6C	1345	Cytochrome c oxidase subunit 6C	P09669
Q13442	655.17	648.695	0.9705	0.9901	-0.0144	0.9811	no change	no	-0.013	-0.008282	T_vs_N	HAP28_HUMAN 28 kDa heat- and acid-stable phosphoprotein OS=Homo sapiens OX=9606 GN=PDAP1 PE=1 SV=1	PDAP1	PDAP1	11333	28 kDa heat- and acid-stable phosphoprotein	Q13442
Q9Y394	428.136	871.837	0.001854	2.0364	1.026	0.02383	up	no	-2.72955	-1.62269	T_vs_N	DHRS7_HUMAN Dehydrogenase/reductase SDR family member 7 OS=Homo sapiens OX=9606 GN=DHRS7 PE=1 SV=1	DHRS7	DHRS7	51635	Dehydrogenase/reductase SDR family member 7	Q9Y394
O43747	543.133	754.221	0.000606	1.3886	0.4736	0.0134	no change	no	-3.21056	-1.87257	T_vs_N	AP1G1_HUMAN AP-1 complex subunit gamma-1 OS=Homo sapiens OX=9606 GN=AP1G1 PE=1 SV=5	AP1G1	AP1G1	164	AP-1 complex subunit gamma-1	O43747
O60749	624.47	671.246	0.6749	1.0749	0.1042	0.7701	no change	no	-0.170754	-0.113447	T_vs_N	SNX2_HUMAN Sorting nexin-2 OS=Homo sapiens OX=9606 GN=SNX2 PE=1 SV=2	SNX2	SNX2	6643	Sorting nexin-2	O60749
P24310	1065.82	228.791	0.426	0.2147	-2.2196	0.5643	down	no	-0.37058	-0.248482	T_vs_N	CX7A1_HUMAN Cytochrome c oxidase subunit 7A1, mitochondrial OS=Homo sapiens OX=9606 GN=COX7A1 PE=1 SV=2	COX7A1	COX7A1	1346	Cytochrome c oxidase subunit 7A1, mitochondrial	P24310
O15371	711.4	583.128	0.1288	0.8197	-0.2868	0.2589	no change	no	-0.89005	-0.586851	T_vs_N	EIF3D_HUMAN Eukaryotic translation initiation factor 3 subunit D OS=Homo sapiens OX=9606 GN=EIF3D PE=1 SV=1	EIF3D	EIF3D	8664	Eukaryotic translation initiation factor 3 subunit D	O15371
Q13098	656.934	636.156	0.7246	0.9684	-0.0463	0.8069	no change	no	-0.139896	-0.093175	T_vs_N	CSN1_HUMAN COP9 signalosome complex subunit 1 OS=Homo sapiens OX=9606 GN=GPS1 PE=1 SV=4	GPS1	GPS1	2873	COP9 signalosome complex subunit 1	Q13098
O14773	611.938	677.273	0.7209	1.1068	0.1464	0.8038	no change	no	-0.142119	-0.094847	T_vs_N	TPP1_HUMAN Tripeptidyl-peptidase 1 OS=Homo sapiens OX=9606 GN=TPP1 PE=1 SV=2	TPP1	TPP1	1200	Tripeptidyl-peptidase 1	O14773
Q13347	715.951	572.414	0.02133	0.7995	-0.3228	0.08744	no change	no	-1.67081	-1.05824	T_vs_N	EIF3I_HUMAN Eukaryotic translation initiation factor 3 subunit I OS=Homo sapiens OX=9606 GN=EIF3I PE=1 SV=1	EIF3I	EIF3I	8668	Eukaryotic translation initiation factor 3 subunit I	Q13347
Q99961	684.109	601.667	0.1248	0.8795	-0.1852	0.2544	no change	no	-0.903751	-0.594466	T_vs_N	SH3G1_HUMAN Endophilin-A2 OS=Homo sapiens OX=9606 GN=SH3GL1 PE=1 SV=1	SH3GL1	SH3GL1	6455	Endophilin-A2	Q99961
P0DJI9	903.555	381.625	0.06736	0.4224	-1.2433	0.172	down	no	-1.17153	-0.764446	T_vs_N	SAA2_HUMAN Serum amyloid A-2 protein OS=Homo sapiens OX=9606 GN=SAA2 PE=1 SV=1	SAA2	SAA2	6289	Serum amyloid A-2 protein	P0DJI9
O00170	657.1	627.877	0.386	0.9555	-0.0657	0.5318	no change	no	-0.413401	-0.274244	T_vs_N	AIP_HUMAN AH receptor-interacting protein OS=Homo sapiens OX=9606 GN=AIP PE=1 SV=3	AIP	AIP	9049	AH receptor-interacting protein	O00170
P23381	497.315	785.534	0.09224	1.5795	0.6595	0.208	up	no	-1.03503	-0.681916	T_vs_N	SYWC_HUMAN Tryptophan--tRNA ligase, cytoplasmic OS=Homo sapiens OX=9606 GN=WARS1 PE=1 SV=2	WARS1	WARS1	7453	Tryptophan--tRNA ligase, cytoplasmic	P23381
O75594	159.236	1119.97	0.01131	7.0334	2.8142	0.06027	up	no	-1.94615	-1.21983	T_vs_N	PGRP1_HUMAN Peptidoglycan recognition protein 1 OS=Homo sapiens OX=9606 GN=PGLYRP1 PE=1 SV=1	PGLYRP1	PGLYRP1	8993	Peptidoglycan recognition protein 1	O75594
A0A0B4J2D9	884.97	392.69	0.2957	0.4437	-1.1723	0.4473	down	no	-0.529134	-0.349391	T_vs_N	KVD13_HUMAN Immunoglobulin kappa variable 1D-13 OS=Homo sapiens OX=9606 GN=IGKV1D-13 PE=3 SV=1	IGKV1D-13	IGKV1D-13	28902	Immunoglobulin kappa variable 1D-13	A0A0B4J2D9
Q15005	526.399	751.021	0.000399	1.4267	0.5127	0.01078	no change	no	-3.38838	-1.96698	T_vs_N	SPCS2_HUMAN Signal peptidase complex subunit 2 OS=Homo sapiens OX=9606 GN=SPCS2 PE=1 SV=3	SPCS2	SPCS2	9789	Signal peptidase complex subunit 2	Q15005
P12821	84.1989	1192.76	0.1097	14.1659	3.8244	0.2327	up	no	-0.959754	-0.633185	T_vs_N	ACE_HUMAN Angiotensin-converting enzyme OS=Homo sapiens OX=9606 GN=ACE PE=1 SV=1	ACE	ACE	1636	Angiotensin-converting enzyme	P12821
O60437	672.173	601.863	0.7192	0.8954	-0.1594	0.8026	no change	no	-0.143144	-0.095495	T_vs_N	PEPL_HUMAN Periplakin OS=Homo sapiens OX=9606 GN=PPL PE=1 SV=4	PPL	PPL	5493	Periplakin	O60437
O94875	577.89	695.486	0.7729	1.2035	0.2672	0.8435	no change	no	-0.111871	-0.07391	T_vs_N	SRBS2_HUMAN Sorbin and SH3 domain-containing protein 2 OS=Homo sapiens OX=9606 GN=SORBS2 PE=1 SV=3	SORBS2	SORBS2	8470	Sorbin and SH3 domain-containing protein 2	O94875
O95881	629.491	643.422	0.6798	1.0221	0.0315	0.774	no change	no	-0.167612	-0.111253	T_vs_N	TXD12_HUMAN Thioredoxin domain-containing protein 12 OS=Homo sapiens OX=9606 GN=TXNDC12 PE=1 SV=1	TXNDC12	TXNDC12	51060	Thioredoxin domain-containing protein 12	O95881
Q96AY3	383.107	888.314	0.01395	2.3187	1.2133	0.06825	up	no	-1.85512	-1.16583	T_vs_N	FKB10_HUMAN Peptidyl-prolyl cis-trans isomerase FKBP10 OS=Homo sapiens OX=9606 GN=FKBP10 PE=1 SV=1	FKBP10	FKBP10	60681	Peptidyl-prolyl cis-trans isomerase FKBP10	Q96AY3
P06681	558.522	711.437	0.4585	1.2738	0.3491	0.5923	no change	no	-0.338651	-0.227451	T_vs_N	CO2_HUMAN Complement C2 OS=Homo sapiens OX=9606 GN=C2 PE=1 SV=2	C2	C2	717	Complement C2	P06681
O43866	707.544	561.23	0.6586	0.7932	-0.3342	0.7574	no change	no	-0.181372	-0.120669	T_vs_N	CD5L_HUMAN CD5 antigen-like OS=Homo sapiens OX=9606 GN=CD5L PE=1 SV=1	CD5L	CD5L	922	CD5 antigen-like	O43866
O15212	713.008	555.049	0.06837	0.7785	-0.3612	0.1736	no change	no	-1.16507	-0.760425	T_vs_N	PFD6_HUMAN Prefoldin subunit 6 OS=Homo sapiens OX=9606 GN=PFDN6 PE=1 SV=1	PFDN6	PFDN6	10471	Prefoldin subunit 6	O15212
P53007	620.099	647.298	0.6164	1.0439	0.062	0.7233	no change	no	-0.21013	-0.140676	T_vs_N	TXTP_HUMAN Tricarboxylate transport protein, mitochondrial OS=Homo sapiens OX=9606 GN=SLC25A1 PE=1 SV=2	SLC25A1	SLC25A1	6576	Tricarboxylate transport protein, mitochondrial	P53007
P42025	597.567	669.553	0.05287	1.1205	0.1641	0.1483	no change	no	-1.27671	-0.82883	T_vs_N	ACTY_HUMAN Beta-centractin OS=Homo sapiens OX=9606 GN=ACTR1B PE=1 SV=1	ACTR1B	ACTR1B	10120	Beta-centractin	P42025
Q9UKK9	700.275	563.436	0.065	0.8046	-0.3137	0.1682	no change	no	-1.18702	-0.774148	T_vs_N	NUDT5_HUMAN ADP-sugar pyrophosphatase OS=Homo sapiens OX=9606 GN=NUDT5 PE=1 SV=1	NUDT5	NUDT5	11164	ADP-sugar pyrophosphatase	Q9UKK9
Q63HN8	145.916	331.925	3e-06	2.2748	1.1857	0.001018	up	yes	-4.87134	-2.98801	T_vs_N	RN213_HUMAN E3 ubiquitin-protein ligase RNF213 OS=Homo sapiens OX=9606 GN=RNF213 PE=1 SV=3	RNF213	RNF213	57674	E3 ubiquitin-protein ligase RNF213	Q63HN8
O60841	685.97	576.223	0.07323	0.84	-0.2515	0.1801	no change	no	-1.13525	-0.744462	T_vs_N	IF2P_HUMAN Eukaryotic translation initiation factor 5B OS=Homo sapiens OX=9606 GN=EIF5B PE=1 SV=4	EIF5B	EIF5B	9669	Eukaryotic translation initiation factor 5B	O60841
P15586	389.394	872.634	0.07016	2.241	1.1641	0.1761	up	no	-1.15385	-0.754216	T_vs_N	GNS_HUMAN N-acetylglucosamine-6-sulfatase OS=Homo sapiens OX=9606 GN=GNS PE=1 SV=3	GNS	GNS	2799	N-acetylglucosamine-6-sulfatase	P15586
Q96CG8	420.546	841.315	0.07446	2.0005	1.0004	0.1816	up	no	-1.12802	-0.74086	T_vs_N	CTHR1_HUMAN Collagen triple helix repeat-containing protein 1 OS=Homo sapiens OX=9606 GN=CTHRC1 PE=1 SV=1	CTHRC1	CTHRC1	115908	Collagen triple helix repeat-containing protein 1	Q96CG8
Q9UJY1	681.528	579.484	0.5693	0.8503	-0.234	0.685	no change	no	-0.244651	-0.164303	T_vs_N	HSPB8_HUMAN Heat shock protein beta-8 OS=Homo sapiens OX=9606 GN=HSPB8 PE=1 SV=1	HSPB8	HSPB8	26353	Heat shock protein beta-8	Q9UJY1
Q9UPP2	703.944	556.627	0.5444	0.7907	-0.3388	0.6644	no change	no	-0.264074	-0.177564	T_vs_N	IQEC3_HUMAN IQ motif and SEC7 domain-containing protein 3 OS=Homo sapiens OX=9606 GN=IQSEC3 PE=1 SV=3	IQSEC3	IQSEC3	440073	IQ motif and SEC7 domain-containing protein 3	Q9UPP2
O15305	484.663	775.619	0.001067	1.6003	0.6783	0.01783	up	no	-2.96778	-1.7486	T_vs_N	PMM2_HUMAN Phosphomannomutase 2 OS=Homo sapiens OX=9606 GN=PMM2 PE=1 SV=1	PMM2	PMM2	5373	Phosphomannomutase 2	O15305
Q8IUD2	309.233	950.68	0.000568	3.0743	1.6203	0.01302	up	no	-3.23807	-1.88506	T_vs_N	RB6I2_HUMAN ELKS/Rab6-interacting/CAST family member 1 OS=Homo sapiens OX=9606 GN=ERC1 PE=1 SV=1	ERC1	ERC1	23085	ELKS/Rab6-interacting/CAST family member 1	Q8IUD2
O75643	699.252	558.522	0.142	0.7987	-0.3243	0.2758	no change	no	-0.847681	-0.55939	T_vs_N	U520_HUMAN U5 small nuclear ribonucleoprotein 200 kDa helicase OS=Homo sapiens OX=9606 GN=SNRNP200 PE=1 SV=2	SNRNP200	SNRNP200	23020	U5 small nuclear ribonucleoprotein 200 kDa helicase	O75643
Q96A26	814.273	442.176	0.1401	0.543	-0.881	0.2739	no change	no	-0.853531	-0.562392	T_vs_N	F162A_HUMAN Protein FAM162A OS=Homo sapiens OX=9606 GN=FAM162A PE=1 SV=2	FAM162A	FAM162A	26355	Protein FAM162A	Q96A26
P52788	589.366	665.137	0.2482	1.1286	0.1745	0.3969	no change	no	-0.605181	-0.401308	T_vs_N	SPSY_HUMAN Spermine synthase OS=Homo sapiens OX=9606 GN=SMS PE=1 SV=2	SMS	SMS	6611	Spermine synthase	P52788
Q96AQ6	427.757	826.642	0.1986	1.9325	0.9505	0.3428	up	no	-0.701999	-0.464947	T_vs_N	PBIP1_HUMAN Pre-B-cell leukemia transcription factor-interacting protein 1 OS=Homo sapiens OX=9606 GN=PBXIP1 PE=1 SV=1	PBXIP1	PBXIP1	57326	Pre-B-cell leukemia transcription factor-interacting protein 1	Q96AQ6
Q969V3	599.158	654.895	0.1455	1.093	0.1283	0.2801	no change	no	-0.837107	-0.552671	T_vs_N	NCLN_HUMAN BOS complex subunit NCLN OS=Homo sapiens OX=9606 GN=NCLN PE=1 SV=2	NCLN	NCLN	56926	BOS complex subunit NCLN	Q969V3
Q9H4M9	670.418	583.408	0.3594	0.8702	-0.2006	0.5077	no change	no	-0.44441	-0.294384	T_vs_N	EHD1_HUMAN EH domain-containing protein 1 OS=Homo sapiens OX=9606 GN=EHD1 PE=1 SV=2	EHD1	EHD1	10938	EH domain-containing protein 1	Q9H4M9
Q02790	737.648	515.239	0.0455	0.6985	-0.5177	0.1349	no change	no	-1.34189	-0.869956	T_vs_N	FKBP4_HUMAN Peptidyl-prolyl cis-trans isomerase FKBP4 OS=Homo sapiens OX=9606 GN=FKBP4 PE=1 SV=3	FKBP4	FKBP4	2288	Peptidyl-prolyl cis-trans isomerase FKBP4	Q02790
Q14980	723.438	527.916	0.04146	0.7297	-0.4546	0.1278	no change	no	-1.38227	-0.893435	T_vs_N	NUMA1_HUMAN Nuclear mitotic apparatus protein 1 OS=Homo sapiens OX=9606 GN=NUMA1 PE=1 SV=2	NUMA1	NUMA1	4926	Nuclear mitotic apparatus protein 1	Q14980
O00232	492.722	758.512	0.03633	1.5394	0.6224	0.1186	up	no	-1.43962	-0.925879	T_vs_N	PSD12_HUMAN 26S proteasome non-ATPase regulatory subunit 12 OS=Homo sapiens OX=9606 GN=PSMD12 PE=1 SV=3	PSMD12	PSMD12	5718	26S proteasome non-ATPase regulatory subunit 12	O00232
Q96P70	699.837	551.16	0.1255	0.7876	-0.3445	0.2551	no change	no	-0.901322	-0.593273	T_vs_N	IPO9_HUMAN Importin-9 OS=Homo sapiens OX=9606 GN=IPO9 PE=1 SV=3	IPO9	IPO9	55705	Importin-9	Q96P70
O75340	686.357	562.738	0.01226	0.8199	-0.2865	0.06337	no change	no	-1.91115	-1.19805	T_vs_N	PDCD6_HUMAN Programmed cell death protein 6 OS=Homo sapiens OX=9606 GN=PDCD6 PE=1 SV=1	PDCD6	PDCD6	10016	Programmed cell death protein 6	O75340
P20585	710.914	535.854	0.06093	0.7538	-0.4077	0.1623	no change	no	-1.2151	-0.789655	T_vs_N	MSH3_HUMAN DNA mismatch repair protein Msh3 OS=Homo sapiens OX=9606 GN=MSH3 PE=1 SV=4	MSH3	MSH3	4437	DNA mismatch repair protein Msh3	P20585
Q9Y6C9	599.588	645.682	0.6605	1.0769	0.1069	0.759	no change	no	-0.180121	-0.119753	T_vs_N	MTCH2_HUMAN Mitochondrial carrier homolog 2 OS=Homo sapiens OX=9606 GN=MTCH2 PE=1 SV=1	MTCH2	MTCH2	23788	Mitochondrial carrier homolog 2	Q9Y6C9
O76021	703.962	540.506	0.3516	0.7678	-0.3812	0.5002	no change	no	-0.453939	-0.300848	T_vs_N	RL1D1_HUMAN Ribosomal L1 domain-containing protein 1 OS=Homo sapiens OX=9606 GN=RSL1D1 PE=1 SV=3	RSL1D1	RSL1D1	26156	Ribosomal L1 domain-containing protein 1	O76021
P43034	672.109	571.948	0.05788	0.851	-0.2328	0.1573	no change	no	-1.2374	-0.803244	T_vs_N	LIS1_HUMAN Platelet-activating factor acetylhydrolase IB subunit beta OS=Homo sapiens OX=9606 GN=PAFAH1B1 PE=1 SV=2	PAFAH1B1	PAFAH1B1	5048	Platelet-activating factor acetylhydrolase IB subunit beta	P43034
Q14498	730.005	511.617	0.03901	0.7008	-0.5129	0.1232	no change	no	-1.40871	-0.909354	T_vs_N	RBM39_HUMAN RNA-binding protein 39 OS=Homo sapiens OX=9606 GN=RBM39 PE=1 SV=2	RBM39	RBM39	9584	RNA-binding protein 39	Q14498
P60891	576.253	662.253	0.3468	1.1492	0.2006	0.4971	no change	no	-0.459908	-0.303548	T_vs_N	PRPS1_HUMAN Ribose-phosphate pyrophosphokinase 1 OS=Homo sapiens OX=9606 GN=PRPS1 PE=1 SV=2	PRPS1	PRPS1	5631	Ribose-phosphate pyrophosphokinase 1	P60891
P42126	744.798	493.645	0.1692	0.6628	-0.5934	0.3084	no change	no	-0.771574	-0.510872	T_vs_N	ECI1_HUMAN Enoyl-CoA delta isomerase 1, mitochondrial OS=Homo sapiens OX=9606 GN=ECI1 PE=1 SV=1	ECI1	ECI1	1632	Enoyl-CoA delta isomerase 1, mitochondrial	P42126
P31146	197.506	1039.36	0.001298	5.2624	2.3957	0.01968	up	no	-2.88339	-1.70575	T_vs_N	COR1A_HUMAN Coronin-1A OS=Homo sapiens OX=9606 GN=CORO1A PE=1 SV=4	CORO1A	CORO1A	11151	Coronin-1A	P31146
P05997	216.447	1020.14	0.000307	4.7131	2.2367	0.009381	up	no	-3.4988	-2.02729	T_vs_N	CO5A2_HUMAN Collagen alpha-2(V) chain OS=Homo sapiens OX=9606 GN=COL5A2 PE=1 SV=3	COL5A2	COL5A2	1290	Collagen alpha-2(V) chain	P05997
P46109	627.066	609.407	0.7912	0.9718	-0.0413	0.8575	no change	no	-0.101708	-0.066761	T_vs_N	CRKL_HUMAN Crk-like protein OS=Homo sapiens OX=9606 GN=CRKL PE=1 SV=1	CRKL	CRKL	1399	Crk-like protein	P46109
O75037	901.297	332.99	0.04645	0.3695	-1.4364	0.1365	down	no	-1.33292	-0.864836	T_vs_N	KI21B_HUMAN Kinesin-like protein KIF21B OS=Homo sapiens OX=9606 GN=KIF21B PE=1 SV=2	KIF21B	KIF21B	23046	Kinesin-like protein KIF21B	O75037
Q99471	680.938	553.346	0.03285	0.8126	-0.2994	0.112	no change	no	-1.48333	-0.950743	T_vs_N	PFD5_HUMAN Prefoldin subunit 5 OS=Homo sapiens OX=9606 GN=PFDN5 PE=1 SV=2	PFDN5	PFDN5	5204	Prefoldin subunit 5	Q99471
Q14344	590.92	642.516	0.6505	1.0873	0.1208	0.7515	no change	no	-0.186746	-0.124065	T_vs_N	GNA13_HUMAN Guanine nucleotide-binding protein subunit alpha-13 OS=Homo sapiens OX=9606 GN=GNA13 PE=1 SV=2	GNA13	GNA13	10672	Guanine nucleotide-binding protein subunit alpha-13	Q14344
P61923	478.343	753.968	0.003671	1.5762	0.6565	0.03256	up	no	-2.43403	-1.48718	T_vs_N	COPZ1_HUMAN Coatomer subunit zeta-1 OS=Homo sapiens OX=9606 GN=COPZ1 PE=1 SV=1	COPZ1	COPZ1	22818	Coatomer subunit zeta-1	P61923
P00748	568.466	662.068	0.6389	1.1647	0.22	0.7429	no change	no	-0.19456	-0.129064	T_vs_N	FA12_HUMAN Coagulation factor XII OS=Homo sapiens OX=9606 GN=F12 PE=1 SV=3	F12	F12	2161	Coagulation factor XII	P00748
P15529	734.118	495.389	0.007127	0.6748	-0.5675	0.04703	no change	no	-2.14648	-1.32753	T_vs_N	MCP_HUMAN Membrane cofactor protein OS=Homo sapiens OX=9606 GN=CD46 PE=1 SV=3	CD46	CD46	4179	Membrane cofactor protein	P15529
Q16363	714.775	511.952	0.5025	0.7162	-0.4816	0.6308	no change	no	-0.298855	-0.200101	T_vs_N	LAMA4_HUMAN Laminin subunit alpha-4 OS=Homo sapiens OX=9606 GN=LAMA4 PE=1 SV=5	LAMA4	LAMA4	3910	Laminin subunit alpha-4	Q16363
P20962	911.692	314.204	0.09394	0.3446	-1.537	0.21	down	no	-1.0271	-0.67776	T_vs_N	PTMS_HUMAN Parathymosin OS=Homo sapiens OX=9606 GN=PTMS PE=1 SV=2	PTMS	PTMS	5763	Parathymosin	P20962
Q96C19	601.634	623.88	0.6467	1.037	0.0524	0.7485	no change	no	-0.18929	-0.125802	T_vs_N	EFHD2_HUMAN EF-hand domain-containing protein D2 OS=Homo sapiens OX=9606 GN=EFHD2 PE=1 SV=1	EFHD2	EFHD2	79180	EF-hand domain-containing protein D2	Q96C19
Q9NVJ2	320.337	904.928	0.01014	2.8249	1.4982	0.05734	up	no	-1.99353	-1.24147	T_vs_N	ARL8B_HUMAN ADP-ribosylation factor-like protein 8B OS=Homo sapiens OX=9606 GN=ARL8B PE=1 SV=1	ARL8B	ARL8B	55207	ADP-ribosylation factor-like protein 8B	Q9NVJ2
Q9BQA1	538.59	686.304	0.03693	1.2743	0.3497	0.1195	no change	no	-1.4325	-0.922596	T_vs_N	MEP50_HUMAN Methylosome protein WDR77 OS=Homo sapiens OX=9606 GN=WDR77 PE=1 SV=1	WDR77	WDR77	79084	Methylosome protein WDR77	Q9BQA1
P61457	745.716	477.019	0.003836	0.6397	-0.6445	0.0332	no change	no	-2.41499	-1.47873	T_vs_N	PHS_HUMAN Pterin-4-alpha-carbinolamine dehydratase OS=Homo sapiens OX=9606 GN=PCBD1 PE=1 SV=2	PCBD1	PCBD1	5092	Pterin-4-alpha-carbinolamine dehydratase	P61457
Q00169	552.465	669.802	0.1009	1.2124	0.2779	0.2202	no change	no	-0.996066	-0.657163	T_vs_N	PIPNA_HUMAN Phosphatidylinositol transfer protein alpha isoform OS=Homo sapiens OX=9606 GN=PITPNA PE=1 SV=2	PITPNA	PITPNA	5306	Phosphatidylinositol transfer protein alpha isoform	Q00169
Q9UBQ5	635.76	583.159	0.5173	0.9173	-0.1245	0.6422	no change	no	-0.286249	-0.192323	T_vs_N	EIF3K_HUMAN Eukaryotic translation initiation factor 3 subunit K OS=Homo sapiens OX=9606 GN=EIF3K PE=1 SV=1	EIF3K	EIF3K	27335	Eukaryotic translation initiation factor 3 subunit K	Q9UBQ5
P13646	0.1	1215.18	0.01638	12151.8	13.5689	0.07457	up	no	-1.78542	-1.12738	T_vs_N	K1C13_HUMAN Keratin, type I cytoskeletal 13 OS=Homo sapiens OX=9606 GN=KRT13 PE=1 SV=4	KRT13	KRT13	3860	Keratin, type I cytoskeletal 13	P13646
Q9UM19	0.1	170.206	4e-06	1702.06	10.7331	0.001018	up	yes	-4.86854	-2.98801	T_vs_N	HPCL4_HUMAN Hippocalcin-like protein 4 OS=Homo sapiens OX=9606 GN=HPCAL4 PE=1 SV=3	HPCAL4	HPCAL4	51440	Hippocalcin-like protein 4	Q9UM19
P49821	660.229	554.966	0.6741	0.8406	-0.2505	0.7695	no change	no	-0.171269	-0.113786	T_vs_N	NDUV1_HUMAN NADH dehydrogenase [ubiquinone] flavoprotein 1, mitochondrial OS=Homo sapiens OX=9606 GN=NDUFV1 PE=1 SV=4	NDUFV1	NDUFV1	4723	NADH dehydrogenase [ubiquinone] flavoprotein 1, mitochondrial	P49821
P53992	542.954	671.586	0.2739	1.2369	0.3067	0.4242	no change	no	-0.562392	-0.372419	T_vs_N	SC24C_HUMAN Protein transport protein Sec24C OS=Homo sapiens OX=9606 GN=SEC24C PE=1 SV=3	SEC24C	SEC24C	9632	Protein transport protein Sec24C	P53992
Q13435	712.361	502.008	0.05763	0.7047	-0.5049	0.1568	no change	no	-1.23928	-0.804626	T_vs_N	SF3B2_HUMAN Splicing factor 3B subunit 2 OS=Homo sapiens OX=9606 GN=SF3B2 PE=1 SV=2	SF3B2	SF3B2	10992	Splicing factor 3B subunit 2	Q13435
P08621	695.18	518.709	0.1285	0.7462	-0.4224	0.2586	no change	no	-0.891063	-0.587355	T_vs_N	RU17_HUMAN U1 small nuclear ribonucleoprotein 70 kDa OS=Homo sapiens OX=9606 GN=SNRNP70 PE=1 SV=2	SNRNP70	SNRNP70	6625	U1 small nuclear ribonucleoprotein 70 kDa	P08621
Q9H2G2	622.421	590.874	0.4631	0.9493	-0.0751	0.5967	no change	no	-0.334316	-0.224237	T_vs_N	SLK_HUMAN STE20-like serine/threonine-protein kinase OS=Homo sapiens OX=9606 GN=SLK PE=1 SV=1	SLK	SLK	9748	STE20-like serine/threonine-protein kinase	Q9H2G2
Q08945	683.192	530.054	0.2592	0.7759	-0.3661	0.4084	no change	no	-0.586348	-0.388904	T_vs_N	SSRP1_HUMAN FACT complex subunit SSRP1 OS=Homo sapiens OX=9606 GN=SSRP1 PE=1 SV=1	SSRP1	SSRP1	6749	FACT complex subunit SSRP1	Q08945
P47989	545.498	666.771	0.5565	1.2223	0.2896	0.6745	no change	no	-0.254527	-0.171012	T_vs_N	XDH_HUMAN Xanthine dehydrogenase/oxidase OS=Homo sapiens OX=9606 GN=XDH PE=1 SV=4	XDH	XDH	7498	Xanthine dehydrogenase/oxidase	P47989
Q96I99	575.482	634.805	0.5313	1.1031	0.1416	0.6541	no change	no	-0.274652	-0.184349	T_vs_N	SUCB2_HUMAN Succinate--CoA ligase [GDP-forming] subunit beta, mitochondrial OS=Homo sapiens OX=9606 GN=SUCLG2 PE=1 SV=2	SUCLG2	SUCLG2	8801	Succinate--CoA ligase [GDP-forming] subunit beta, mitochondrial	Q96I99
A0AVT1	476.89	731.004	0.001586	1.5329	0.6163	0.02203	up	no	-2.79697	-1.65679	T_vs_N	UBA6_HUMAN Ubiquitin-like modifier-activating enzyme 6 OS=Homo sapiens OX=9606 GN=UBA6 PE=1 SV=1	UBA6	UBA6	55236	Ubiquitin-like modifier-activating enzyme 6	A0AVT1
Q9BZQ8	600.252	606.621	0.9656	1.0106	0.0152	0.9782	no change	no	-0.015198	-0.009568	T_vs_N	NIBA1_HUMAN Protein Niban 1 OS=Homo sapiens OX=9606 GN=NIBAN1 PE=1 SV=1	NIBAN1	NIBAN1	116496	Protein Niban 1	Q9BZQ8
Q9BPX5	491.915	714.72	0.03055	1.4529	0.5389	0.1073	no change	no	-1.51485	-0.96936	T_vs_N	ARP5L_HUMAN Actin-related protein 2/3 complex subunit 5-like protein OS=Homo sapiens OX=9606 GN=ARPC5L PE=1 SV=1	ARPC5L	ARPC5L	81873	Actin-related protein 2/3 complex subunit 5-like protein	Q9BPX5
Q9Y305	508.968	696.888	0.224	1.3692	0.4533	0.3712	no change	no	-0.649733	-0.43038	T_vs_N	ACOT9_HUMAN Acyl-coenzyme A thioesterase 9, mitochondrial OS=Homo sapiens OX=9606 GN=ACOT9 PE=1 SV=2	ACOT9	ACOT9	23597	Acyl-coenzyme A thioesterase 9, mitochondrial	Q9Y305
O75352	507.515	697.956	0.1681	1.3752	0.4596	0.3067	no change	no	-0.774406	-0.513272	T_vs_N	MPU1_HUMAN Mannose-P-dolichol utilization defect 1 protein OS=Homo sapiens OX=9606 GN=MPDU1 PE=1 SV=2	MPDU1	MPDU1	9526	Mannose-P-dolichol utilization defect 1 protein	O75352
O75051	709.626	494.443	0.4888	0.6968	-0.5212	0.6184	no change	no	-0.31086	-0.208723	T_vs_N	PLXA2_HUMAN Plexin-A2 OS=Homo sapiens OX=9606 GN=PLXNA2 PE=1 SV=4	PLXNA2	PLXNA2	5362	Plexin-A2	O75051
Q92542	336.888	865.41	0.01015	2.5688	1.3611	0.05735	up	no	-1.99311	-1.24139	T_vs_N	NICA_HUMAN Nicastrin OS=Homo sapiens OX=9606 GN=NCSTN PE=1 SV=2	NCSTN	NCSTN	23385	Nicastrin	Q92542
O60884	616.854	584.14	0.7709	0.947	-0.0786	0.8418	no change	no	-0.112996	-0.074786	T_vs_N	DNJA2_HUMAN DnaJ homolog subfamily A member 2 OS=Homo sapiens OX=9606 GN=DNAJA2 PE=1 SV=1	DNAJA2	DNAJA2	10294	DnaJ homolog subfamily A member 2	O60884
P00746	866.583	333.094	0.1295	0.3844	-1.3793	0.2598	down	no	-0.887697	-0.585344	T_vs_N	CFAD_HUMAN Complement factor D OS=Homo sapiens OX=9606 GN=CFD PE=1 SV=5	CFD	CFD	1675	Complement factor D	P00746
Q9Y5X1	580.447	618.632	0.7013	1.0658	0.0919	0.7902	no change	no	-0.15409	-0.102257	T_vs_N	SNX9_HUMAN Sorting nexin-9 OS=Homo sapiens OX=9606 GN=SNX9 PE=1 SV=1	SNX9	SNX9	51429	Sorting nexin-9	Q9Y5X1
P27361	585.098	612.704	0.726	1.0472	0.0665	0.8082	no change	no	-0.139057	-0.092476	T_vs_N	MK03_HUMAN Mitogen-activated protein kinase 3 OS=Homo sapiens OX=9606 GN=MAPK3 PE=1 SV=4	MAPK3	MAPK3	5595	Mitogen-activated protein kinase 3	P27361
P09601	358.207	839.569	0.08754	2.3438	1.2288	0.2009	up	no	-1.05774	-0.696998	T_vs_N	HMOX1_HUMAN Heme oxygenase 1 OS=Homo sapiens OX=9606 GN=HMOX1 PE=1 SV=1	HMOX1	HMOX1	3162	Heme oxygenase 1	P09601
P61201	597.388	600.277	0.9658	1.0048	0.0069	0.9782	no change	no	-0.015108	-0.009568	T_vs_N	CSN2_HUMAN COP9 signalosome complex subunit 2 OS=Homo sapiens OX=9606 GN=COPS2 PE=1 SV=1	COPS2	COPS2	9318	COP9 signalosome complex subunit 2	P61201
P55010	491.675	705.299	0.02293	1.4345	0.5205	0.09073	no change	no	-1.63941	-1.0422	T_vs_N	IF5_HUMAN Eukaryotic translation initiation factor 5 OS=Homo sapiens OX=9606 GN=EIF5 PE=1 SV=2	EIF5	EIF5	1983	Eukaryotic translation initiation factor 5	P55010
Q8TD43	0.1	55.0913	4e-06	550.913	9.1057	0.001035	up	yes	-4.86122	-2.98088	T_vs_N	TRPM4_HUMAN Transient receptor potential cation channel subfamily M member 4 OS=Homo sapiens OX=9606 GN=TRPM4 PE=1 SV=1	TRPM4	TRPM4	54795	Transient receptor potential cation channel subfamily M member 4	Q8TD43
Q10567	521.817	674.064	0.002913	1.2918	0.3694	0.02926	no change	no	-2.53417	-1.53358	T_vs_N	AP1B1_HUMAN AP-1 complex subunit beta-1 OS=Homo sapiens OX=9606 GN=AP1B1 PE=1 SV=3	AP1B1	AP1B1	162	AP-1 complex subunit beta-1	Q10567
Q99460	467.225	728.273	0.02482	1.5587	0.6403	0.09485	up	no	-1.60502	-1.02292	T_vs_N	PSMD1_HUMAN 26S proteasome non-ATPase regulatory subunit 1 OS=Homo sapiens OX=9606 GN=PSMD1 PE=1 SV=2	PSMD1	PSMD1	5707	26S proteasome non-ATPase regulatory subunit 1	Q99460
P15144	554.254	641.064	0.7966	1.1566	0.2099	0.8613	no change	no	-0.098754	-0.064841	T_vs_N	AMPN_HUMAN Aminopeptidase N OS=Homo sapiens OX=9606 GN=ANPEP PE=1 SV=4	ANPEP	ANPEP	290	Aminopeptidase N	P15144
Q14247	601.849	592.71	0.907	0.9848	-0.0221	0.9386	no change	no	-0.042388	-0.027515	T_vs_N	SRC8_HUMAN Src substrate cortactin OS=Homo sapiens OX=9606 GN=CTTN PE=1 SV=2	CTTN	CTTN	2017	Src substrate cortactin	Q14247
Q02750	657.831	534.147	0.07643	0.812	-0.3004	0.1844	no change	no	-1.11668	-0.734216	T_vs_N	MP2K1_HUMAN Dual specificity mitogen-activated protein kinase kinase 1 OS=Homo sapiens OX=9606 GN=MAP2K1 PE=1 SV=2	MAP2K1	MAP2K1	5604	Dual specificity mitogen-activated protein kinase kinase 1	Q02750
P78344	615.82	575.934	0.6091	0.9352	-0.0967	0.7175	no change	no	-0.215304	-0.144172	T_vs_N	IF4G2_HUMAN Eukaryotic translation initiation factor 4 gamma 2 OS=Homo sapiens OX=9606 GN=EIF4G2 PE=1 SV=1	EIF4G2	EIF4G2	1982	Eukaryotic translation initiation factor 4 gamma 2	P78344
Q5VW32	415.618	775.904	0.04892	1.8669	0.9006	0.1414	up	no	-1.31042	-0.84952	T_vs_N	BROX_HUMAN BRO1 domain-containing protein BROX OS=Homo sapiens OX=9606 GN=BROX PE=1 SV=1	BROX	BROX	148362	BRO1 domain-containing protein BROX	Q5VW32
Q9BT78	605.014	585.377	0.6674	0.9675	-0.0477	0.7647	no change	no	-0.175607	-0.116503	T_vs_N	CSN4_HUMAN COP9 signalosome complex subunit 4 OS=Homo sapiens OX=9606 GN=COPS4 PE=1 SV=1	COPS4	COPS4	51138	COP9 signalosome complex subunit 4	Q9BT78
Q9Y6V7	610.597	579.699	0.7667	0.9494	-0.0749	0.8388	no change	no	-0.115369	-0.076336	T_vs_N	DDX49_HUMAN Probable ATP-dependent RNA helicase DDX49 OS=Homo sapiens OX=9606 GN=DDX49 PE=1 SV=1	DDX49	DDX49	54555	Probable ATP-dependent RNA helicase DDX49	Q9Y6V7
Q9Y512	619.877	569.625	0.6768	0.9189	-0.122	0.7715	no change	no	-0.169533	-0.112658	T_vs_N	SAM50_HUMAN Sorting and assembly machinery component 50 homolog OS=Homo sapiens OX=9606 GN=SAMM50 PE=1 SV=3	SAMM50	SAMM50	25813	Sorting and assembly machinery component 50 homolog	Q9Y512
Q13283	746.074	443.401	0.04101	0.5943	-0.7507	0.1269	no change	no	-1.387	-0.896504	T_vs_N	G3BP1_HUMAN Ras GTPase-activating protein-binding protein 1 OS=Homo sapiens OX=9606 GN=G3BP1 PE=1 SV=1	G3BP1	G3BP1	10146	Ras GTPase-activating protein-binding protein 1	Q13283
Q99439	542.827	646.297	0.4256	1.1906	0.2517	0.564	no change	no	-0.370988	-0.248713	T_vs_N	CNN2_HUMAN Calponin-2 OS=Homo sapiens OX=9606 GN=CNN2 PE=1 SV=4	CNN2	CNN2	1265	Calponin-2	Q99439
Q12904	620.367	567.65	0.2585	0.915	-0.1282	0.4074	no change	no	-0.587523	-0.389968	T_vs_N	AIMP1_HUMAN Aminoacyl tRNA synthase complex-interacting multifunctional protein 1 OS=Homo sapiens OX=9606 GN=AIMP1 PE=1 SV=2	AIMP1	AIMP1	9255	Aminoacyl tRNA synthase complex-interacting multifunctional protein 1	Q12904
O00391	657.255	529.02	0.5619	0.8049	-0.3131	0.6786	no change	no	-0.250333	-0.16838	T_vs_N	QSOX1_HUMAN Sulfhydryl oxidase 1 OS=Homo sapiens OX=9606 GN=QSOX1 PE=1 SV=3	QSOX1	QSOX1	5768	Sulfhydryl oxidase 1	O00391
Q9NVI7	724.888	461.346	0.04229	0.6364	-0.652	0.1295	no change	no	-1.37366	-0.887697	T_vs_N	ATD3A_HUMAN ATPase family AAA domain-containing protein 3A OS=Homo sapiens OX=9606 GN=ATAD3A PE=1 SV=2	ATAD3A	ATAD3A	55210	ATPase family AAA domain-containing protein 3A	Q9NVI7
P07205	624.151	561.586	0.793	0.8998	-0.1523	0.8588	no change	no	-0.100721	-0.066103	T_vs_N	PGK2_HUMAN Phosphoglycerate kinase 2 OS=Homo sapiens OX=9606 GN=PGK2 PE=1 SV=3	PGK2	PGK2	5232	Phosphoglycerate kinase 2	P07205
O14907	706.892	476.807	0.01869	0.6745	-0.5681	0.08053	no change	no	-1.72816	-1.09399	T_vs_N	TX1B3_HUMAN Tax1-binding protein 3 OS=Homo sapiens OX=9606 GN=TAX1BP3 PE=1 SV=2	TAX1BP3	TAX1BP3	30851	Tax1-binding protein 3	O14907
P09012	727.883	455.243	0.02885	0.6254	-0.6771	0.1035	no change	no	-1.5397	-0.985018	T_vs_N	SNRPA_HUMAN U1 small nuclear ribonucleoprotein A OS=Homo sapiens OX=9606 GN=SNRPA PE=1 SV=3	SNRPA	SNRPA	6626	U1 small nuclear ribonucleoprotein A	P09012
Q8N0U8	515.964	663.685	0.02167	1.2863	0.3632	0.08817	no change	no	-1.66394	-1.05463	T_vs_N	VKORL_HUMAN Vitamin K epoxide reductase complex subunit 1-like protein 1 OS=Homo sapiens OX=9606 GN=VKORC1L1 PE=1 SV=2	VKORC1L1	VKORC1L1	154807	Vitamin K epoxide reductase complex subunit 1-like protein 1	Q8N0U8
P05026	420.993	758.592	0.1354	1.8019	0.8495	0.2675	up	no	-0.868349	-0.57266	T_vs_N	AT1B1_HUMAN Sodium/potassium-transporting ATPase subunit beta-1 OS=Homo sapiens OX=9606 GN=ATP1B1 PE=1 SV=1	ATP1B1	ATP1B1	481	Sodium/potassium-transporting ATPase subunit beta-1	P05026
O14980	628.706	550.561	0.1328	0.8757	-0.1915	0.2642	no change	no	-0.876769	-0.578051	T_vs_N	XPO1_HUMAN Exportin-1 OS=Homo sapiens OX=9606 GN=XPO1 PE=1 SV=1	XPO1	XPO1	7514	Exportin-1	O14980
Q13596	549.129	628.393	0.1848	1.1443	0.1945	0.3281	no change	no	-0.733275	-0.483981	T_vs_N	SNX1_HUMAN Sorting nexin-1 OS=Homo sapiens OX=9606 GN=SNX1 PE=1 SV=3	SNX1	SNX1	6642	Sorting nexin-1	Q13596
P29966	754.63	421.78	0.003843	0.5589	-0.8393	0.0332	no change	no	-2.4142	-1.47873	T_vs_N	MARCS_HUMAN Myristoylated alanine-rich C-kinase substrate OS=Homo sapiens OX=9606 GN=MARCKS PE=1 SV=4	MARCKS	MARCKS	4082	Myristoylated alanine-rich C-kinase substrate	P29966
P28070	611.582	563.198	0.5134	0.9209	-0.1189	0.6392	no change	no	-0.289536	-0.194356	T_vs_N	PSB4_HUMAN Proteasome subunit beta type-4 OS=Homo sapiens OX=9606 GN=PSMB4 PE=1 SV=4	PSMB4	PSMB4	5692	Proteasome subunit beta type-4	P28070
Q9C0E8	619.826	554.575	0.5086	0.8947	-0.1605	0.6352	no change	no	-0.293615	-0.197083	T_vs_N	LNP_HUMAN Endoplasmic reticulum junction formation protein lunapark OS=Homo sapiens OX=9606 GN=LNPK PE=1 SV=2	LNPK	LNPK	80856	Endoplasmic reticulum junction formation protein lunapark	Q9C0E8
Q8IWA5	327.159	846.771	0.000806	2.5883	1.372	0.01514	up	no	-3.08815	-1.81959	T_vs_N	CTL2_HUMAN Choline transporter-like protein 2 OS=Homo sapiens OX=9606 GN=SLC44A2 PE=1 SV=3	SLC44A2	SLC44A2	57153	Choline transporter-like protein 2	Q8IWA5
Q9Y2S6	641.34	531.017	0.4678	0.828	-0.2723	0.6008	no change	no	-0.32993	-0.221263	T_vs_N	TMA7_HUMAN Translation machinery-associated protein 7 OS=Homo sapiens OX=9606 GN=TMA7 PE=1 SV=1	TMA7	TMA7	51372	Translation machinery-associated protein 7	Q9Y2S6
Q9UNZ2	703.262	468.877	0.000556	0.6667	-0.5849	0.0129	no change	no	-3.2468	-1.88907	T_vs_N	NSF1C_HUMAN NSFL1 cofactor p47 OS=Homo sapiens OX=9606 GN=NSFL1C PE=1 SV=2	NSFL1C	NSFL1C	55968	NSFL1 cofactor p47	Q9UNZ2
P14854	728.364	443.336	0.4313	0.6087	-0.7162	0.5692	no change	no	-0.36521	-0.244727	T_vs_N	CX6B1_HUMAN Cytochrome c oxidase subunit 6B1 OS=Homo sapiens OX=9606 GN=COX6B1 PE=1 SV=2	COX6B1	COX6B1	1340	Cytochrome c oxidase subunit 6B1	P14854
Q6ZMU5	1088.45	82.9932	0.3763	0.07625	-3.7131	0.5232	down	no	-0.424454	-0.281324	T_vs_N	TRI72_HUMAN Tripartite motif-containing protein 72 OS=Homo sapiens OX=9606 GN=TRIM72 PE=1 SV=2	TRIM72	TRIM72	493829	Tripartite motif-containing protein 72	Q6ZMU5
P42226	464.488	706.878	0.07446	1.5218	0.6058	0.1816	up	no	-1.12802	-0.74086	T_vs_N	STAT6_HUMAN Signal transducer and activator of transcription 6 OS=Homo sapiens OX=9606 GN=STAT6 PE=1 SV=1	STAT6	STAT6	6778	Signal transducer and activator of transcription 6	P42226
O75718	398.721	772.519	0.06091	1.9375	0.9542	0.1623	up	no	-1.21524	-0.789655	T_vs_N	CRTAP_HUMAN Cartilage-associated protein OS=Homo sapiens OX=9606 GN=CRTAP PE=1 SV=1	CRTAP	CRTAP	10491	Cartilage-associated protein	O75718
Q9BX70	1044.38	125.352	0.1759	0.12	-3.0589	0.3165	down	no	-0.754709	-0.499613	T_vs_N	BTBD2_HUMAN BTB/POZ domain-containing protein 2 OS=Homo sapiens OX=9606 GN=BTBD2 PE=1 SV=1	BTBD2	BTBD2	55643	BTB/POZ domain-containing protein 2	Q9BX70
Q9H3K6	504.082	663.216	0.02555	1.3157	0.3958	0.09608	no change	no	-1.59244	-1.01732	T_vs_N	BOLA2_HUMAN BolA-like protein 2 OS=Homo sapiens OX=9606 GN=BOLA2 PE=1 SV=1	BOLA2	BOLA2	654483; 552900; 107282092	BolA-like protein 2	Q9H3K6
Q15907	504.062	662.08	0.08081	1.3135	0.3934	0.1912	no change	no	-1.09248	-0.718489	T_vs_N	RB11B_HUMAN Ras-related protein Rab-11B OS=Homo sapiens OX=9606 GN=RAB11B PE=1 SV=4	RAB11B	RAB11B	9230	Ras-related protein Rab-11B	Q15907
O14744	561.785	603.491	0.1739	1.0742	0.1033	0.3142	no change	no	-0.759675	-0.50278	T_vs_N	ANM5_HUMAN Protein arginine N-methyltransferase 5 OS=Homo sapiens OX=9606 GN=PRMT5 PE=1 SV=4	PRMT5	PRMT5	10419	Protein arginine N-methyltransferase 5	O14744
Q9P035	451.912	711.992	0.00027	1.5755	0.6558	0.008856	up	no	-3.55315	-2.05227	T_vs_N	HACD3_HUMAN Very-long-chain (3R)-3-hydroxyacyl-CoA dehydratase 3 OS=Homo sapiens OX=9606 GN=HACD3 PE=1 SV=2	HACD3	HACD3	51495	Very-long-chain (3R)-3-hydroxyacyl-CoA dehydratase 3	Q9P035
P26006	188.812	974.555	0.000207	5.1615	2.3678	0.007297	up	no	-3.66394	-2.13626	T_vs_N	ITA3_HUMAN Integrin alpha-3 OS=Homo sapiens OX=9606 GN=ITGA3 PE=1 SV=5	ITGA3	ITGA3	3675	Integrin alpha-3	P26006
Q5SYB0	870.272	290.903	0.147	0.3343	-1.5808	0.282	down	no	-0.832653	-0.549735	T_vs_N	FRPD1_HUMAN FERM and PDZ domain-containing protein 1 OS=Homo sapiens OX=9606 GN=FRMPD1 PE=1 SV=1	FRMPD1	FRMPD1	22844	FERM and PDZ domain-containing protein 1	Q5SYB0
P62330	467.004	692.549	0.002811	1.483	0.5685	0.029	no change	no	-2.5496	-1.53745	T_vs_N	ARF6_HUMAN ADP-ribosylation factor 6 OS=Homo sapiens OX=9606 GN=ARF6 PE=1 SV=2	ARF6	ARF6	382	ADP-ribosylation factor 6	P62330
Q8NE71	665.956	492.166	0.06415	0.739	-0.4364	0.1671	no change	no	-1.19274	-0.776998	T_vs_N	ABCF1_HUMAN ATP-binding cassette sub-family F member 1 OS=Homo sapiens OX=9606 GN=ABCF1 PE=1 SV=2	ABCF1	ABCF1	23	ATP-binding cassette sub-family F member 1	Q8NE71
Q9Y224	535.089	621.984	0.0532	1.1624	0.2171	0.1487	no change	no	-1.27401	-0.82766	T_vs_N	RTRAF_HUMAN RNA transcription, translation and transport factor protein OS=Homo sapiens OX=9606 GN=RTRAF PE=1 SV=1	RTRAF	RTRAF	51637	RNA transcription, translation and transport factor protein	Q9Y224
P61513	567.748	588.662	0.9433	1.0368	0.0521	0.9645	no change	no	-0.025346	-0.015693	T_vs_N	RL37A_HUMAN Large ribosomal subunit protein eL43 OS=Homo sapiens OX=9606 GN=RPL37A PE=1 SV=2	RPL37A	RPL37A	6168	Large ribosomal subunit protein eL43	P61513
P49792	636.134	518.691	0.2443	0.8154	-0.2944	0.3929	no change	no	-0.612059	-0.405707	T_vs_N	RBP2_HUMAN E3 SUMO-protein ligase RanBP2 OS=Homo sapiens OX=9606 GN=RANBP2 PE=1 SV=2	RANBP2	RANBP2	5903	E3 SUMO-protein ligase RanBP2	P49792
O43242	483.496	670.319	0.03225	1.3864	0.4713	0.1107	no change	no	-1.49134	-0.955813	T_vs_N	PSMD3_HUMAN 26S proteasome non-ATPase regulatory subunit 3 OS=Homo sapiens OX=9606 GN=PSMD3 PE=1 SV=2	PSMD3	PSMD3	5709	26S proteasome non-ATPase regulatory subunit 3	O43242
Q14254	587.007	565.16	0.7426	0.9628	-0.0547	0.8206	no change	no	-0.129239	-0.085863	T_vs_N	FLOT2_HUMAN Flotillin-2 OS=Homo sapiens OX=9606 GN=FLOT2 PE=1 SV=2	FLOT2	FLOT2	2319	Flotillin-2	Q14254
Q16718	601.168	546.598	0.6987	0.9092	-0.1373	0.7882	no change	no	-0.155703	-0.103358	T_vs_N	NDUA5_HUMAN NADH dehydrogenase [ubiquinone] 1 alpha subcomplex subunit 5 OS=Homo sapiens OX=9606 GN=NDUFA5 PE=1 SV=3	NDUFA5	NDUFA5	4698	NADH dehydrogenase [ubiquinone] 1 alpha subcomplex subunit 5	Q16718
O14828	394.754	750.868	0.01656	1.9021	0.9276	0.07477	up	no	-1.78068	-1.12621	T_vs_N	SCAM3_HUMAN Secretory carrier-associated membrane protein 3 OS=Homo sapiens OX=9606 GN=SCAMP3 PE=1 SV=3	SCAMP3	SCAMP3	10067	Secretory carrier-associated membrane protein 3	O14828
P08571	346.352	797.915	0.02856	2.3038	1.204	0.1028	up	no	-1.54409	-0.987965	T_vs_N	CD14_HUMAN Monocyte differentiation antigen CD14 OS=Homo sapiens OX=9606 GN=CD14 PE=1 SV=2	CD14	CD14	929	Monocyte differentiation antigen CD14	P08571
P21926	620.051	523.037	0.6629	0.8435	-0.2455	0.7612	no change	no	-0.178545	-0.118496	T_vs_N	CD9_HUMAN CD9 antigen OS=Homo sapiens OX=9606 GN=CD9 PE=1 SV=4	CD9	CD9	928	CD9 antigen	P21926
A0A0C4DH30	747.58	395.415	0.2392	0.5289	-0.9189	0.3878	no change	no	-0.621221	-0.411381	T_vs_N	HV316_HUMAN Probable non-functional immunoglobulin heavy variable 3-16 OS=Homo sapiens OX=9606 GN=IGHV3-16 PE=1 SV=1	IGHV3-16	IGHV3-16	28447	Probable non-functional immunoglobulin heavy variable 3-16	A0A0C4DH30
Q9H1E3	747.367	394.024	0.002289	0.5272	-0.9236	0.02614	no change	no	-2.63846	-1.58253	T_vs_N	NUCKS_HUMAN Nuclear ubiquitous casein and cyclin-dependent kinase substrate 1 OS=Homo sapiens OX=9606 GN=NUCKS1 PE=1 SV=1	NUCKS1	NUCKS1	64710	Nuclear ubiquitous casein and cyclin-dependent kinase substrate 1	Q9H1E3
Q8NFJ5	858.511	282.014	0.08108	0.3285	-1.606	0.1917	down	no	-1.09103	-0.717355	T_vs_N	RAI3_HUMAN Retinoic acid-induced protein 3 OS=Homo sapiens OX=9606 GN=GPRC5A PE=1 SV=2	GPRC5A	GPRC5A	9052	Retinoic acid-induced protein 3	Q8NFJ5
P47224	546.049	593.633	0.4464	1.0871	0.1205	0.5821	no change	no	-0.350266	-0.234995	T_vs_N	MSS4_HUMAN Guanine nucleotide exchange factor MSS4 OS=Homo sapiens OX=9606 GN=RABIF PE=1 SV=2	RABIF	RABIF	5877	Guanine nucleotide exchange factor MSS4	P47224
Q92628	1100.63	38.8383	2.5e-05	0.03529	-4.8246	0.002683	down	yes	-4.45309	-2.56976	T_vs_N	K0232_HUMAN Uncharacterized protein KIAA0232 OS=Homo sapiens OX=9606 GN=KIAA0232 PE=1 SV=5	KIAA0232	KIAA0232	9778	Uncharacterized protein KIAA0232	Q92628
P20645	189.451	427.974	4e-06	2.259	1.1757	0.001018	up	yes	-4.86726	-2.98801	T_vs_N	MPRD_HUMAN Cation-dependent mannose-6-phosphate receptor OS=Homo sapiens OX=9606 GN=M6PR PE=1 SV=1	M6PR	M6PR	4074	Cation-dependent mannose-6-phosphate receptor	P20645
P17540	1038.91	97.9419	0.3376	0.09427	-3.4071	0.4893	down	no	-0.471585	-0.310416	T_vs_N	KCRS_HUMAN Creatine kinase S-type, mitochondrial OS=Homo sapiens OX=9606 GN=CKMT2 PE=1 SV=2	CKMT2	CKMT2	1160	Creatine kinase S-type, mitochondrial	P17540
Q9Y3D6	544.902	590.72	0.7013	1.0841	0.1165	0.7902	no change	no	-0.15409	-0.102257	T_vs_N	FIS1_HUMAN Mitochondrial fission 1 protein OS=Homo sapiens OX=9606 GN=FIS1 PE=1 SV=2	FIS1	FIS1	51024	Mitochondrial fission 1 protein	Q9Y3D6
P10644	589.753	545.192	0.7877	0.9244	-0.1134	0.8547	no change	no	-0.103634	-0.068181	T_vs_N	KAP0_HUMAN cAMP-dependent protein kinase type I-alpha regulatory subunit OS=Homo sapiens OX=9606 GN=PRKAR1A PE=1 SV=1	PRKAR1A	PRKAR1A	5573	cAMP-dependent protein kinase type I-alpha regulatory subunit	P10644
Q9NZ08	379.44	752.546	0.01558	1.9833	0.9879	0.07263	up	no	-1.80715	-1.13882	T_vs_N	ERAP1_HUMAN Endoplasmic reticulum aminopeptidase 1 OS=Homo sapiens OX=9606 GN=ERAP1 PE=1 SV=3	ERAP1	ERAP1	51752	Endoplasmic reticulum aminopeptidase 1	Q9NZ08
P61218	558.444	572.623	0.8756	1.0254	0.0362	0.919	no change	no	-0.057689	-0.03668	T_vs_N	RPAB2_HUMAN DNA-directed RNA polymerases I, II, and III subunit RPABC2 OS=Homo sapiens OX=9606 GN=POLR2F PE=1 SV=1	POLR2F	POLR2F	5435	DNA-directed RNA polymerases I, II, and III subunit RPABC2	P61218
P14927	614.147	516.546	0.5767	0.8411	-0.2497	0.6913	no change	no	-0.239043	-0.160327	T_vs_N	QCR7_HUMAN Cytochrome b-c1 complex subunit 7 OS=Homo sapiens OX=9606 GN=UQCRB PE=1 SV=2	UQCRB	UQCRB	7381	Cytochrome b-c1 complex subunit 7	P14927
P14923	478.974	648.587	0.06116	1.3541	0.4373	0.1626	no change	no	-1.21346	-0.788853	T_vs_N	PLAK_HUMAN Junction plakoglobin OS=Homo sapiens OX=9606 GN=JUP PE=1 SV=3	JUP	JUP	3728	Junction plakoglobin	P14923
O15400	482.945	643.5	0.2096	1.3324	0.414	0.3554	no change	no	-0.678588	-0.44927	T_vs_N	STX7_HUMAN Syntaxin-7 OS=Homo sapiens OX=9606 GN=STX7 PE=1 SV=4	STX7	STX7	8417	Syntaxin-7	O15400
P07738	730.21	394.399	0.1079	0.5401	-0.8887	0.2304	no change	no	-0.966938	-0.637499	T_vs_N	PMGE_HUMAN Bisphosphoglycerate mutase OS=Homo sapiens OX=9606 GN=BPGM PE=1 SV=2	BPGM	BPGM	669	Bisphosphoglycerate mutase	P07738
P43686	465.819	657.303	0.005892	1.4111	0.4968	0.04225	no change	no	-2.229	-1.37407	T_vs_N	PRS6B_HUMAN 26S proteasome regulatory subunit 6B OS=Homo sapiens OX=9606 GN=PSMC4 PE=1 SV=2	PSMC4	PSMC4	5704	26S proteasome regulatory subunit 6B	P43686
Q02252	739.216	383.523	0.0887	0.5188	-0.9467	0.2024	no change	no	-1.05203	-0.693768	T_vs_N	MMSA_HUMAN Methylmalonate-semialdehyde/malonate-semialdehyde dehydrogenase [acylating], mitochondrial OS=Homo sapiens OX=9606 GN=ALDH6A1 PE=1 SV=2	ALDH6A1	ALDH6A1	4329	Methylmalonate-semialdehyde/malonate-semialdehyde dehydrogenase [acylating], mitochondrial	Q02252
O95865	809.347	309.544	0.08975	0.3825	-1.3865	0.2042	down	no	-1.04692	-0.689923	T_vs_N	DDAH2_HUMAN Putative hydrolase DDAH2 OS=Homo sapiens OX=9606 GN=DDAH2 PE=1 SV=1	DDAH2	DDAH2	23564	N(G),N(G)-dimethylarginine dimethylaminohydrolase 2	O95865
Q9UHA4	434.972	683.628	0.02518	1.5717	0.6523	0.09578	up	no	-1.59877	-1.01868	T_vs_N	LTOR3_HUMAN Ragulator complex protein LAMTOR3 OS=Homo sapiens OX=9606 GN=LAMTOR3 PE=1 SV=1	LAMTOR3	LAMTOR3	8649	Ragulator complex protein LAMTOR3	Q9UHA4
P61009	489.927	628.295	0.001218	1.2824	0.3588	0.01927	no change	no	-2.9108	-1.71489	T_vs_N	SPCS3_HUMAN Signal peptidase complex subunit 3 OS=Homo sapiens OX=9606 GN=SPCS3 PE=1 SV=1	SPCS3	SPCS3	60559	Signal peptidase complex subunit 3	P61009
P08648	624.843	491.966	0.5488	0.7873	-0.345	0.6682	no change	no	-0.260578	-0.175087	T_vs_N	ITA5_HUMAN Integrin alpha-5 OS=Homo sapiens OX=9606 GN=ITGA5 PE=1 SV=2	ITGA5	ITGA5	3678	Integrin alpha-5	P08648
Q86UE4	534.196	582.402	0.704	1.0902	0.1246	0.7922	no change	no	-0.152421	-0.10116	T_vs_N	LYRIC_HUMAN Protein LYRIC OS=Homo sapiens OX=9606 GN=MTDH PE=1 SV=2	MTDH	MTDH	92140	Protein LYRIC	Q86UE4
P61020	481.129	635.316	0.0664	1.3205	0.4011	0.1705	no change	no	-1.17777	-0.76825	T_vs_N	RAB5B_HUMAN Ras-related protein Rab-5B OS=Homo sapiens OX=9606 GN=RAB5B PE=1 SV=1	RAB5B	RAB5B	5869	Ras-related protein Rab-5B	P61020
P47813	526.4	588.666	0.434	1.1183	0.1613	0.5708	no change	no	-0.3625	-0.243508	T_vs_N	IF1AX_HUMAN Eukaryotic translation initiation factor 1A, X-chromosomal OS=Homo sapiens OX=9606 GN=EIF1AX PE=1 SV=2	EIF1AX	EIF1AX	1964	Eukaryotic translation initiation factor 1A, X-chromosomal	P47813
P36405	593.653	520.871	0.5313	0.8774	-0.1887	0.6541	no change	no	-0.274652	-0.184349	T_vs_N	ARL3_HUMAN ADP-ribosylation factor-like protein 3 OS=Homo sapiens OX=9606 GN=ARL3 PE=1 SV=2	ARL3	ARL3	403	ADP-ribosylation factor-like protein 3	P36405
Q9NPJ3	590.755	520.653	0.1945	0.8813	-0.1823	0.3388	no change	no	-0.711058	-0.470044	T_vs_N	ACO13_HUMAN Acyl-coenzyme A thioesterase 13 OS=Homo sapiens OX=9606 GN=ACOT13 PE=1 SV=1	ACOT13	ACOT13	55856	Acyl-coenzyme A thioesterase 13	Q9NPJ3
P13807	771.351	339.406	0.2368	0.44	-1.1844	0.3852	down	no	-0.6256	-0.414302	T_vs_N	GYS1_HUMAN Glycogen [starch] synthase, muscle OS=Homo sapiens OX=9606 GN=GYS1 PE=1 SV=2	GYS1	GYS1	2997	Glycogen [starch] synthase, muscle	P13807
P61163	579.74	530.699	0.4511	0.9154	-0.1275	0.5865	no change	no	-0.345718	-0.231725	T_vs_N	ACTZ_HUMAN Alpha-centractin OS=Homo sapiens OX=9606 GN=ACTR1A PE=1 SV=1	ACTR1A	ACTR1A	10121	Alpha-centractin	P61163
Q92900	565.476	544.591	0.6581	0.9631	-0.0542	0.7572	no change	no	-0.181702	-0.120784	T_vs_N	RENT1_HUMAN Regulator of nonsense transcripts 1 OS=Homo sapiens OX=9606 GN=UPF1 PE=1 SV=2	UPF1	UPF1	5976	Regulator of nonsense transcripts 1	Q92900
P12724	235.706	873.758	0.00936	3.707	1.8903	0.05452	up	no	-2.02826	-1.26337	T_vs_N	ECP_HUMAN Eosinophil cationic protein OS=Homo sapiens OX=9606 GN=RNASE3 PE=1 SV=2	RNASE3	RNASE3	6037	Eosinophil cationic protein	P12724
Q9BRX8	770.742	338.589	0.1451	0.4393	-1.1867	0.2798	down	no	-0.838303	-0.553137	T_vs_N	PXL2A_HUMAN Peroxiredoxin-like 2A OS=Homo sapiens OX=9606 GN=PRXL2A PE=1 SV=3	PRXL2A	PRXL2A	84293	Peroxiredoxin-like 2A	Q9BRX8
Q9Y5K5	551.666	557.155	0.9557	1.0099	0.0142	0.9724	no change	no	-0.019674	-0.012151	T_vs_N	UCHL5_HUMAN Ubiquitin carboxyl-terminal hydrolase isozyme L5 OS=Homo sapiens OX=9606 GN=UCHL5 PE=1 SV=3	UCHL5	UCHL5	51377	Ubiquitin carboxyl-terminal hydrolase isozyme L5	Q9Y5K5
P27487	893.875	214.332	0.0959	0.2398	-2.0601	0.213	down	no	-1.01814	-0.6716	T_vs_N	DPP4_HUMAN Dipeptidyl peptidase 4 OS=Homo sapiens OX=9606 GN=DPP4 PE=1 SV=2	DPP4	DPP4	1803	Dipeptidyl peptidase 4	P27487
Q9H074	653.183	453.09	0.06982	0.6937	-0.5276	0.1755	no change	no	-1.15596	-0.755698	T_vs_N	PAIP1_HUMAN Polyadenylate-binding protein-interacting protein 1 OS=Homo sapiens OX=9606 GN=PAIP1 PE=1 SV=1	PAIP1	PAIP1	10605	Polyadenylate-binding protein-interacting protein 1	Q9H074
P35754	566.658	538.905	0.7397	0.951	-0.0725	0.818	no change	no	-0.130939	-0.087241	T_vs_N	GLRX1_HUMAN Glutaredoxin-1 OS=Homo sapiens OX=9606 GN=GLRX PE=1 SV=2	GLRX	GLRX	2745	Glutaredoxin-1	P35754
Q7Z6Z7	565.233	540.025	0.4752	0.9554	-0.0658	0.6063	no change	no	-0.323114	-0.217305	T_vs_N	HUWE1_HUMAN E3 ubiquitin-protein ligase HUWE1 OS=Homo sapiens OX=9606 GN=HUWE1 PE=1 SV=3	HUWE1	HUWE1	10075	E3 ubiquitin-protein ligase HUWE1	Q7Z6Z7
Q9H0A0	574.859	528.169	0.6972	0.9188	-0.1222	0.7874	no change	no	-0.156636	-0.103799	T_vs_N	NAT10_HUMAN RNA cytidine acetyltransferase OS=Homo sapiens OX=9606 GN=NAT10 PE=1 SV=2	NAT10	NAT10	55226	RNA cytidine acetyltransferase	Q9H0A0
Q9NZB2	579.771	522.955	0.3358	0.902	-0.1488	0.4877	no change	no	-0.473906	-0.311838	T_vs_N	F120A_HUMAN Constitutive coactivator of PPAR-gamma-like protein 1 OS=Homo sapiens OX=9606 GN=FAM120A PE=1 SV=2	FAM120A	FAM120A	23196	Constitutive coactivator of PPAR-gamma-like protein 1	Q9NZB2
O75351	450.979	650.585	0.03301	1.4426	0.5287	0.1123	no change	no	-1.48122	-0.949582	T_vs_N	VPS4B_HUMAN Vacuolar protein sorting-associated protein 4B OS=Homo sapiens OX=9606 GN=VPS4B PE=1 SV=2	VPS4B	VPS4B	9525	Vacuolar protein sorting-associated protein 4B	O75351
P52179	1005.06	95.0723	0.4223	0.09459	-3.4022	0.5617	down	no	-0.374369	-0.250488	T_vs_N	MYOM1_HUMAN Myomesin-1 OS=Homo sapiens OX=9606 GN=MYOM1 PE=1 SV=2	MYOM1	MYOM1	8736	Myomesin-1	P52179
P35270	490.409	608.444	0.18	1.2407	0.3112	0.322	no change	no	-0.744703	-0.492131	T_vs_N	SPRE_HUMAN Sepiapterin reductase OS=Homo sapiens OX=9606 GN=SPR PE=1 SV=1	SPR	SPR	6697	Sepiapterin reductase	P35270
Q6NZY4	620.734	477.965	0.0151	0.77	-0.3771	0.07144	no change	no	-1.82074	-1.146	T_vs_N	ZCHC8_HUMAN Zinc finger CCHC domain-containing protein 8 OS=Homo sapiens OX=9606 GN=ZCCHC8 PE=1 SV=2	ZCCHC8	ZCCHC8	55596	Zinc finger CCHC domain-containing protein 8	Q6NZY4
P67775	552.265	543.155	0.9379	0.9835	-0.024	0.9602	no change	no	-0.027839	-0.017634	T_vs_N	PP2AA_HUMAN Serine/threonine-protein phosphatase 2A catalytic subunit alpha isoform OS=Homo sapiens OX=9606 GN=PPP2CA PE=1 SV=1	PPP2CA	PPP2CA	5515	Serine/threonine-protein phosphatase 2A catalytic subunit alpha isoform	P67775
Q15847	854.354	240.142	0.08886	0.2811	-1.8308	0.2027	down	no	-1.05124	-0.693125	T_vs_N	ADIRF_HUMAN Adipogenesis regulatory factor OS=Homo sapiens OX=9606 GN=ADIRF PE=1 SV=1	ADIRF	ADIRF	10974	Adipogenesis regulatory factor	Q15847
Q9Y376	536.513	557.08	0.837	1.0383	0.0542	0.8908	no change	no	-0.077269	-0.050215	T_vs_N	CAB39_HUMAN Calcium-binding protein 39 OS=Homo sapiens OX=9606 GN=CAB39 PE=1 SV=1	CAB39	CAB39	51719	Calcium-binding protein 39	Q9Y376
Q14166	603.247	489.189	0.1936	0.8109	-0.3024	0.3377	no change	no	-0.713072	-0.471456	T_vs_N	TTL12_HUMAN Tubulin--tyrosine ligase-like protein 12 OS=Homo sapiens OX=9606 GN=TTLL12 PE=1 SV=2	TTLL12	TTLL12	23170	Tubulin--tyrosine ligase-like protein 12	Q14166
P06756	523.863	566.001	0.7154	1.0804	0.1116	0.8005	no change	no	-0.145445	-0.096633	T_vs_N	ITAV_HUMAN Integrin alpha-V OS=Homo sapiens OX=9606 GN=ITGAV PE=1 SV=2	ITGAV	ITGAV	3685	Integrin alpha-V	P06756
P08254	944.028	144.885	0.08739	0.1535	-2.7037	0.2008	down	no	-1.05849	-0.697215	T_vs_N	MMP3_HUMAN Stromelysin-1 OS=Homo sapiens OX=9606 GN=MMP3 PE=1 SV=2	MMP3	MMP3	4314	Stromelysin-1	P08254
Q9UK76	628.275	459.962	0.162	0.7321	-0.4499	0.2996	no change	no	-0.790458	-0.523444	T_vs_N	JUPI1_HUMAN Jupiter microtubule associated homolog 1 OS=Homo sapiens OX=9606 GN=JPT1 PE=1 SV=3	JPT1	JPT1	51155	Jupiter microtubule associated homolog 1	Q9UK76
Q8N122	138.881	217.084	4e-06	1.5631	0.6444	0.001118	up	yes	-4.84747	-2.94769	T_vs_N	RPTOR_HUMAN Regulatory-associated protein of mTOR OS=Homo sapiens OX=9606 GN=RPTOR PE=1 SV=1	RPTOR	RPTOR	57521	Regulatory-associated protein of mTOR	Q8N122
Q14314	222.383	864.069	0.344	3.8855	1.9581	0.4941	up	no	-0.463429	-0.306176	T_vs_N	FGL2_HUMAN Fibroleukin OS=Homo sapiens OX=9606 GN=FGL2 PE=1 SV=1	FGL2	FGL2	10875	Fibroleukin	Q14314
O94832	822.678	263.541	0.05075	0.3203	-1.6425	0.1445	down	no	-1.29448	-0.840102	T_vs_N	MYO1D_HUMAN Unconventional myosin-Id OS=Homo sapiens OX=9606 GN=MYO1D PE=1 SV=2	MYO1D	MYO1D	4642	Unconventional myosin-Id	O94832
Q9UBT2	602.723	483.389	0.003181	0.802	-0.3183	0.03073	no change	no	-2.49607	-1.5123	T_vs_N	SAE2_HUMAN SUMO-activating enzyme subunit 2 OS=Homo sapiens OX=9606 GN=UBA2 PE=1 SV=2	UBA2	UBA2	10054	SUMO-activating enzyme subunit 2	Q9UBT2
Q6P179	238.113	847.068	0.004829	3.5574	1.8308	0.03816	up	no	-2.31524	-1.41828	T_vs_N	ERAP2_HUMAN Endoplasmic reticulum aminopeptidase 2 OS=Homo sapiens OX=9606 GN=ERAP2 PE=1 SV=2	ERAP2	ERAP2	64167	Endoplasmic reticulum aminopeptidase 2	Q6P179
Q9C0C2	688.291	396.611	0.01317	0.5762	-0.7954	0.06603	no change	no	-1.88009	-1.18019	T_vs_N	TB182_HUMAN 182 kDa tankyrase-1-binding protein OS=Homo sapiens OX=9606 GN=TNKS1BP1 PE=1 SV=4	TNKS1BP1	TNKS1BP1	85456	182 kDa tankyrase-1-binding protein	Q9C0C2
Q9NRV9	470.782	613.82	0.01523	1.3038	0.3827	0.0719	no change	no	-1.81702	-1.14321	T_vs_N	HEBP1_HUMAN Heme-binding protein 1 OS=Homo sapiens OX=9606 GN=HEBP1 PE=1 SV=1	HEBP1	HEBP1	50865	Heme-binding protein 1	Q9NRV9
O00154	539.272	544.098	0.8753	1.0089	0.0128	0.9189	no change	no	-0.057838	-0.036727	T_vs_N	BACH_HUMAN Cytosolic acyl coenzyme A thioester hydrolase OS=Homo sapiens OX=9606 GN=ACOT7 PE=1 SV=3	ACOT7	ACOT7	11332	Cytosolic acyl coenzyme A thioester hydrolase	O00154
P01742	658.698	423.841	0.4308	0.6435	-0.636	0.5688	no change	no	-0.365714	-0.245033	T_vs_N	HV169_HUMAN Immunoglobulin heavy variable 1-69 OS=Homo sapiens OX=9606 GN=IGHV1-69 PE=1 SV=2	IGHV1-69	IGHV1-69	28461	Immunoglobulin heavy variable 1-69	P01742
Q9H4A5	489.147	592.525	0.06254	1.2113	0.2766	0.1645	no change	no	-1.20377	-0.783808	T_vs_N	GLP3L_HUMAN Golgi phosphoprotein 3-like OS=Homo sapiens OX=9606 GN=GOLPH3L PE=1 SV=1	GOLPH3L	GOLPH3L	55204	Golgi phosphoprotein 3-like	Q9H4A5
Q15645	733.328	347.127	0.002529	0.4734	-1.0789	0.02723	down	no	-2.59534	-1.56479	T_vs_N	PCH2_HUMAN Pachytene checkpoint protein 2 homolog OS=Homo sapiens OX=9606 GN=TRIP13 PE=1 SV=2	TRIP13	TRIP13	9319	Pachytene checkpoint protein 2 homolog	Q15645
Q9Y3I0	501.9	573.317	0.002384	1.1423	0.1919	0.02666	no change	no	-2.62088	-1.57398	T_vs_N	RTCB_HUMAN RNA-splicing ligase RtcB homolog OS=Homo sapiens OX=9606 GN=RTCB PE=1 SV=1	RTCB	RTCB	51493	RNA-splicing ligase RtcB homolog	Q9Y3I0
Q96AC1	631.768	440.172	0.1614	0.6967	-0.5214	0.2991	no change	no	-0.79207	-0.524169	T_vs_N	FERM2_HUMAN Fermitin family homolog 2 OS=Homo sapiens OX=9606 GN=FERMT2 PE=1 SV=1	FERMT2	FERMT2	10979	Fermitin family homolog 2	Q96AC1
O60488	467.601	602.164	0.04221	1.2878	0.3649	0.1293	no change	no	-1.37448	-0.888368	T_vs_N	ACSL4_HUMAN Long-chain-fatty-acid--CoA ligase 4 OS=Homo sapiens OX=9606 GN=ACSL4 PE=1 SV=2	ACSL4	ACSL4	2182	Long-chain-fatty-acid--CoA ligase 4	O60488
P20783	488.784	577.723	0.2997	1.182	0.2412	0.4508	no change	no	-0.523299	-0.346006	T_vs_N	NTF3_HUMAN Neurotrophin-3 OS=Homo sapiens OX=9606 GN=NTF3 PE=1 SV=1	NTF3	NTF3	4908	Neurotrophin-3	P20783
O00499	865.27	201.035	0.3146	0.2323	-2.1059	0.4669	down	no	-0.502227	-0.330767	T_vs_N	BIN1_HUMAN Myc box-dependent-interacting protein 1 OS=Homo sapiens OX=9606 GN=BIN1 PE=1 SV=1	BIN1	BIN1	274	Myc box-dependent-interacting protein 1	O00499
Q13242	486.325	578.673	0.2781	1.1899	0.2508	0.428	no change	no	-0.555783	-0.368546	T_vs_N	SRSF9_HUMAN Serine/arginine-rich splicing factor 9 OS=Homo sapiens OX=9606 GN=SRSF9 PE=1 SV=1	SRSF9	SRSF9	8683	Serine/arginine-rich splicing factor 9	Q13242
O00469	317.039	746.268	0.01985	2.3539	1.2351	0.08329	up	no	-1.70202	-1.07936	T_vs_N	PLOD2_HUMAN Procollagen-lysine,2-oxoglutarate 5-dioxygenase 2 OS=Homo sapiens OX=9606 GN=PLOD2 PE=1 SV=2	PLOD2	PLOD2	5352	Procollagen-lysine,2-oxoglutarate 5-dioxygenase 2	O00469
O75534	580.561	482.701	0.2797	0.8314	-0.2664	0.4298	no change	no	-0.553292	-0.366723	T_vs_N	CSDE1_HUMAN Cold shock domain-containing protein E1 OS=Homo sapiens OX=9606 GN=CSDE1 PE=1 SV=2	CSDE1	CSDE1	7812	Cold shock domain-containing protein E1	O75534
P22413	261.064	802.004	0.002284	3.0721	1.6192	0.02614	up	no	-2.63941	-1.58253	T_vs_N	ENPP1_HUMAN Ectonucleotide pyrophosphatase/phosphodiesterase family member 1 OS=Homo sapiens OX=9606 GN=ENPP1 PE=1 SV=2	ENPP1	ENPP1	5167	Ectonucleotide pyrophosphatase/phosphodiesterase family member 1	P22413
O95168	586.803	474.886	0.6332	0.8093	-0.3053	0.7382	no change	no	-0.198452	-0.13182	T_vs_N	NDUB4_HUMAN NADH dehydrogenase [ubiquinone] 1 beta subcomplex subunit 4 OS=Homo sapiens OX=9606 GN=NDUFB4 PE=1 SV=3	NDUFB4	NDUFB4	4710	NADH dehydrogenase [ubiquinone] 1 beta subcomplex subunit 4	O95168
Q8TAT6	433.604	627.745	0.000434	1.4477	0.5338	0.01113	no change	no	-3.35213	-1.95311	T_vs_N	NPL4_HUMAN Nuclear protein localization protein 4 homolog OS=Homo sapiens OX=9606 GN=NPLOC4 PE=1 SV=3	NPLOC4	NPLOC4	55666	Nuclear protein localization protein 4 homolog	Q8TAT6
P55884	585.384	474.882	0.06774	0.8112	-0.3019	0.1726	no change	no	-1.16909	-0.762934	T_vs_N	EIF3B_HUMAN Eukaryotic translation initiation factor 3 subunit B OS=Homo sapiens OX=9606 GN=EIF3B PE=1 SV=3	EIF3B	EIF3B	8662	Eukaryotic translation initiation factor 3 subunit B	P55884
Q9UBF2	284.985	773.827	0.000502	2.7153	1.4411	0.01207	up	no	-3.29039	-1.91793	T_vs_N	COPG2_HUMAN Coatomer subunit gamma-2 OS=Homo sapiens OX=9606 GN=COPG2 PE=1 SV=1	COPG2	COPG2	26958	Coatomer subunit gamma-2	Q9UBF2
Q7L576	493.948	564.018	0.08402	1.1419	0.1914	0.1956	no change	no	-1.07557	-0.708609	T_vs_N	CYFP1_HUMAN Cytoplasmic FMR1-interacting protein 1 OS=Homo sapiens OX=9606 GN=CYFIP1 PE=1 SV=1	CYFIP1	CYFIP1	23191	Cytoplasmic FMR1-interacting protein 1	Q7L576
P25325	684.167	373.651	0.002111	0.5461	-0.8728	0.02516	no change	no	-2.67346	-1.59912	T_vs_N	THTM_HUMAN 3-mercaptopyruvate sulfurtransferase OS=Homo sapiens OX=9606 GN=MPST PE=1 SV=3	MPST	MPST	4357	3-mercaptopyruvate sulfurtransferase	P25325
P22307	471.088	585.09	0.0561	1.242	0.3127	0.1538	no change	no	-1.25096	-0.813015	T_vs_N	SCP2_HUMAN Sterol carrier protein 2 OS=Homo sapiens OX=9606 GN=SCP2 PE=1 SV=2	SCP2	SCP2	6342	Sterol carrier protein 2	P22307
O00233	525.946	528.903	0.96	1.0056	0.0081	0.9748	no change	no	-0.017724	-0.01108	T_vs_N	PSMD9_HUMAN 26S proteasome non-ATPase regulatory subunit 9 OS=Homo sapiens OX=9606 GN=PSMD9 PE=1 SV=3	PSMD9	PSMD9	5715	26S proteasome non-ATPase regulatory subunit 9	O00233
Q13637	293.271	761.134	0.01661	2.5953	1.3759	0.07481	up	no	-1.77937	-1.12598	T_vs_N	RAB32_HUMAN Ras-related protein Rab-32 OS=Homo sapiens OX=9606 GN=RAB32 PE=1 SV=3	RAB32	RAB32	10981	Ras-related protein Rab-32	Q13637
Q16222	413.245	640.659	0.000947	1.5503	0.6325	0.01674	up	no	-3.01918	-1.77598	T_vs_N	UAP1_HUMAN UDP-N-acetylhexosamine pyrophosphorylase OS=Homo sapiens OX=9606 GN=UAP1 PE=1 SV=3	UAP1	UAP1	6675	UDP-N-acetylhexosamine pyrophosphorylase	Q16222
Q9H6S3	421.889	631.185	0.008343	1.4961	0.5812	0.05154	no change	no	-2.07816	-1.28777	T_vs_N	ES8L2_HUMAN Epidermal growth factor receptor kinase substrate 8-like protein 2 OS=Homo sapiens OX=9606 GN=EPS8L2 PE=1 SV=2	EPS8L2	EPS8L2	64787	Epidermal growth factor receptor kinase substrate 8-like protein 2	Q9H6S3
Q00765	390.308	661.236	0.1394	1.6941	0.7605	0.2729	up	no	-0.855706	-0.563981	T_vs_N	REEP5_HUMAN Receptor expression-enhancing protein 5 OS=Homo sapiens OX=9606 GN=REEP5 PE=1 SV=3	REEP5	REEP5	7905	Receptor expression-enhancing protein 5	Q00765
P49321	623.729	427.376	0.03812	0.6852	-0.5454	0.1218	no change	no	-1.41873	-0.914317	T_vs_N	NASP_HUMAN Nuclear autoantigenic sperm protein OS=Homo sapiens OX=9606 GN=NASP PE=1 SV=2	NASP	NASP	4678	Nuclear autoantigenic sperm protein	P49321
P16452	607.556	442.887	0.5453	0.729	-0.456	0.665	no change	no	-0.263357	-0.177172	T_vs_N	EPB42_HUMAN Protein 4.2 OS=Homo sapiens OX=9606 GN=EPB42 PE=1 SV=3	EPB42	EPB42	2038	Protein 4.2	P16452
Q9UKU9	566.675	483.496	0.7156	0.8532	-0.229	0.8005	no change	no	-0.145324	-0.096633	T_vs_N	ANGL2_HUMAN Angiopoietin-related protein 2 OS=Homo sapiens OX=9606 GN=ANGPTL2 PE=1 SV=1	ANGPTL2	ANGPTL2	23452	Angiopoietin-related protein 2	Q9UKU9
Q15459	629.978	420.153	0.02709	0.6669	-0.5845	0.09924	no change	no	-1.56703	-1.00327	T_vs_N	SF3A1_HUMAN Splicing factor 3A subunit 1 OS=Homo sapiens OX=9606 GN=SF3A1 PE=1 SV=1	SF3A1	SF3A1	10291	Splicing factor 3A subunit 1	Q15459
P26583	540.184	508.236	0.4688	0.9409	-0.0879	0.6013	no change	no	-0.329003	-0.220902	T_vs_N	HMGB2_HUMAN High mobility group protein B2 OS=Homo sapiens OX=9606 GN=HMGB2 PE=1 SV=2	HMGB2	HMGB2	3148	High mobility group protein B2	P26583
P35858	522.301	526.058	0.9829	1.0072	0.0104	0.9886	no change	no	-0.007486	-0.004975	T_vs_N	ALS_HUMAN Insulin-like growth factor-binding protein complex acid labile subunit OS=Homo sapiens OX=9606 GN=IGFALS PE=1 SV=1	IGFALS	IGFALS	3483	Insulin-like growth factor-binding protein complex acid labile subunit	P35858
Q13557	492.516	553.656	0.4732	1.1241	0.1688	0.6046	no change	no	-0.324946	-0.218525	T_vs_N	KCC2D_HUMAN Calcium/calmodulin-dependent protein kinase type II subunit delta OS=Homo sapiens OX=9606 GN=CAMK2D PE=1 SV=3	CAMK2D	CAMK2D	817	Calcium/calmodulin-dependent protein kinase type II subunit delta	Q13557
O60313	569.085	472.161	0.09386	0.8297	-0.2693	0.21	no change	no	-1.02747	-0.67776	T_vs_N	OPA1_HUMAN Dynamin-like GTPase OPA1, mitochondrial OS=Homo sapiens OX=9606 GN=OPA1 PE=1 SV=3	OPA1	OPA1	4976	Dynamin-like 120 kDa protein, mitochondrial	O60313
Q9UKM7	510.782	527.769	0.7168	1.0333	0.0473	0.8013	no change	no	-0.144596	-0.096199	T_vs_N	MA1B1_HUMAN Endoplasmic reticulum mannosyl-oligosaccharide 1,2-alpha-mannosidase OS=Homo sapiens OX=9606 GN=MAN1B1 PE=1 SV=2	MAN1B1	MAN1B1	11253	Endoplasmic reticulum mannosyl-oligosaccharide 1,2-alpha-mannosidase	Q9UKM7
Q9HAU4	0.1	22.6373	5e-06	226.373	7.8226	0.001185	up	yes	-4.82845	-2.92263	T_vs_N	SMUF2_HUMAN E3 ubiquitin-protein ligase SMURF2 OS=Homo sapiens OX=9606 GN=SMURF2 PE=1 SV=1	SMURF2	SMURF2	64750	E3 ubiquitin-protein ligase SMURF2	Q9HAU4
Q9NZ01	579.389	458.274	0.3318	0.791	-0.3383	0.4842	no change	no	-0.479111	-0.314966	T_vs_N	TECR_HUMAN Very-long-chain enoyl-CoA reductase OS=Homo sapiens OX=9606 GN=TECR PE=1 SV=1	TECR	TECR	9524	Very-long-chain enoyl-CoA reductase	Q9NZ01
Q9NZL4	518.871	518.13	0.9881	0.9986	-0.002	0.9916	no change	no	-0.005195	-0.003659	T_vs_N	HPBP1_HUMAN Hsp70-binding protein 1 OS=Homo sapiens OX=9606 GN=HSPBP1 PE=1 SV=2	HSPBP1	HSPBP1	23640	Hsp70-binding protein 1	Q9NZL4
P55769	529.592	506.96	0.9079	0.9573	-0.063	0.9394	no change	no	-0.041957	-0.027145	T_vs_N	NH2L1_HUMAN NHP2-like protein 1 OS=Homo sapiens OX=9606 GN=SNU13 PE=1 SV=3	SNU13	SNU13	4809	NHP2-like protein 1	P55769
P17812	643.107	393.413	0.01866	0.6117	-0.7091	0.08045	no change	no	-1.72886	-1.09442	T_vs_N	PYRG1_HUMAN CTP synthase 1 OS=Homo sapiens OX=9606 GN=CTPS1 PE=1 SV=2	CTPS1	CTPS1	1503	CTP synthase 1	P17812
P23141	925.37	110.61	0.1186	0.1195	-3.0649	0.2453	down	no	-0.925879	-0.610285	T_vs_N	EST1_HUMAN Liver carboxylesterase 1 OS=Homo sapiens OX=9606 GN=CES1 PE=1 SV=2	CES1	CES1	1066	Liver carboxylesterase 1	P23141
P55001	243.32	792.085	0.1076	3.2553	1.7028	0.2299	up	no	-0.968147	-0.638442	T_vs_N	MFAP2_HUMAN Microfibrillar-associated protein 2 OS=Homo sapiens OX=9606 GN=MFAP2 PE=1 SV=1	MFAP2	MFAP2	4237	Microfibrillar-associated protein 2	P55001
Q86UX7	338.568	696.705	0.0595	2.0578	1.0411	0.1602	up	no	-1.22541	-0.79531	T_vs_N	URP2_HUMAN Fermitin family homolog 3 OS=Homo sapiens OX=9606 GN=FERMT3 PE=1 SV=1	FERMT3	FERMT3	83706	Fermitin family homolog 3	Q86UX7
O00217	579.567	452.46	0.4237	0.7807	-0.3572	0.5624	no change	no	-0.372931	-0.249947	T_vs_N	NDUS8_HUMAN NADH dehydrogenase [ubiquinone] iron-sulfur protein 8, mitochondrial OS=Homo sapiens OX=9606 GN=NDUFS8 PE=1 SV=1	NDUFS8	NDUFS8	4728	NADH dehydrogenase [ubiquinone] iron-sulfur protein 8, mitochondrial	O00217
Q9UHB9	453.127	578.782	0.05739	1.2773	0.3531	0.1564	no change	no	-1.24109	-0.805735	T_vs_N	SRP68_HUMAN Signal recognition particle subunit SRP68 OS=Homo sapiens OX=9606 GN=SRP68 PE=1 SV=2	SRP68	SRP68	6730	Signal recognition particle subunit SRP68	Q9UHB9
Q92598	515.582	516.034	0.9948	1.0009	0.0013	0.9969	no change	no	-0.00226	-0.001344	T_vs_N	HS105_HUMAN Heat shock protein 105 kDa OS=Homo sapiens OX=9606 GN=HSPH1 PE=1 SV=1	HSPH1	HSPH1	10808	Heat shock protein 105 kDa	Q92598
Q5VYK3	586.825	443.887	0.2427	0.7564	-0.4028	0.3913	no change	no	-0.614912	-0.407479	T_vs_N	ECM29_HUMAN Proteasome adapter and scaffold protein ECM29 OS=Homo sapiens OX=9606 GN=ECPAS PE=1 SV=2	ECPAS	ECPAS	23392	Proteasome adapter and scaffold protein ECM29	Q5VYK3
Q6ZMP0	266.919	763.383	0.1543	2.86	1.516	0.2908	up	no	-0.811606	-0.536391	T_vs_N	THSD4_HUMAN Thrombospondin type-1 domain-containing protein 4 OS=Homo sapiens OX=9606 GN=THSD4 PE=1 SV=2	THSD4	THSD4	79875	Thrombospondin type-1 domain-containing protein 4	Q6ZMP0
P55795	504.425	525.116	0.7191	1.041	0.058	0.8026	no change	no	-0.143205	-0.095495	T_vs_N	HNRH2_HUMAN Heterogeneous nuclear ribonucleoprotein H2 OS=Homo sapiens OX=9606 GN=HNRNPH2 PE=1 SV=1	HNRNPH2	HNRNPH2	3188	Heterogeneous nuclear ribonucleoprotein H2	P55795
Q6DD88	444.316	585.125	0.2566	1.3169	0.3971	0.4054	no change	no	-0.590726	-0.392106	T_vs_N	ATLA3_HUMAN Atlastin-3 OS=Homo sapiens OX=9606 GN=ATL3 PE=1 SV=1	ATL3	ATL3	25923	Atlastin-3	Q6DD88
Q6PIU2	467.651	561.49	0.3615	1.2007	0.2639	0.5095	no change	no	-0.44188	-0.292847	T_vs_N	NCEH1_HUMAN Neutral cholesterol ester hydrolase 1 OS=Homo sapiens OX=9606 GN=NCEH1 PE=1 SV=3	NCEH1	NCEH1	57552	Neutral cholesterol ester hydrolase 1	Q6PIU2
P63218	409.439	619.217	0.09527	1.5124	0.5968	0.212	up	no	-1.021	-0.673644	T_vs_N	GBG5_HUMAN Guanine nucleotide-binding protein G(I)/G(S)/G(O) subunit gamma-5 OS=Homo sapiens OX=9606 GN=GNG5 PE=1 SV=3	GNG5	GNG5	2787	Guanine nucleotide-binding protein G(I)/G(S)/G(O) subunit gamma-5	P63218
Q93052	731.751	294.727	0.04618	0.4028	-1.3119	0.1359	down	no	-1.33545	-0.866749	T_vs_N	LPP_HUMAN Lipoma-preferred partner OS=Homo sapiens OX=9606 GN=LPP PE=1 SV=1	LPP	LPP	4026	Lipoma-preferred partner	Q93052
Q8WZA9	487.593	537.806	0.313	1.103	0.1414	0.465	no change	no	-0.504442	-0.332538	T_vs_N	IRGQ_HUMAN Immunity-related GTPase family Q protein OS=Homo sapiens OX=9606 GN=IRGQ PE=1 SV=1	IRGQ	IRGQ	126298	Immunity-related GTPase family Q protein	Q8WZA9
P78330	642.603	382.132	0.006369	0.5947	-0.7498	0.04393	no change	no	-2.19525	-1.35714	T_vs_N	SERB_HUMAN Phosphoserine phosphatase OS=Homo sapiens OX=9606 GN=PSPH PE=1 SV=2	PSPH	PSPH	5723	Phosphoserine phosphatase	P78330
P36507	515.364	509.162	0.8491	0.988	-0.0174	0.9004	no change	no	-0.071036	-0.04556	T_vs_N	MP2K2_HUMAN Dual specificity mitogen-activated protein kinase kinase 2 OS=Homo sapiens OX=9606 GN=MAP2K2 PE=1 SV=1	MAP2K2	MAP2K2	5605	Dual specificity mitogen-activated protein kinase kinase 2	P36507
Q7Z4H8	380.181	643.624	0.07029	1.6929	0.7595	0.1763	up	no	-1.15305	-0.753723	T_vs_N	PLGT3_HUMAN Protein O-glucosyltransferase 3 OS=Homo sapiens OX=9606 GN=POGLUT3 PE=1 SV=2	POGLUT3	POGLUT3	143888	Protein O-glucosyltransferase 3	Q7Z4H8
O75323	538.48	483.86	0.8239	0.8986	-0.1542	0.8812	no change	no	-0.08412	-0.054921	T_vs_N	NIPS2_HUMAN Protein NipSnap homolog 2 OS=Homo sapiens OX=9606 GN=NIPSNAP2 PE=1 SV=1	NIPSNAP2	NIPSNAP2	2631	Protein NipSnap homolog 2	O75323
O96000	592.922	428.898	0.3208	0.7234	-0.4671	0.4733	no change	no	-0.493752	-0.324854	T_vs_N	NDUBA_HUMAN NADH dehydrogenase [ubiquinone] 1 beta subcomplex subunit 10 OS=Homo sapiens OX=9606 GN=NDUFB10 PE=1 SV=3	NDUFB10	NDUFB10	4716	NADH dehydrogenase [ubiquinone] 1 beta subcomplex subunit 10	O96000
Q96GA7	128.589	890.749	0.000405	6.9271	2.7923	0.01083	up	no	-3.38227	-1.96497	T_vs_N	SDSL_HUMAN Serine dehydratase-like OS=Homo sapiens OX=9606 GN=SDSL PE=1 SV=1	SDSL	SDSL	113675	Serine dehydratase-like	Q96GA7
Q8NBJ4	367.352	651.121	0.00605	1.7725	0.8258	0.04274	up	no	-2.21753	-1.36906	T_vs_N	GOLM1_HUMAN Golgi membrane protein 1 OS=Homo sapiens OX=9606 GN=GOLM1 PE=1 SV=1	GOLM1	GOLM1	51280	Golgi membrane protein 1	Q8NBJ4
Q9H2U2	555.573	461.457	0.2704	0.8306	-0.2678	0.4201	no change	no	-0.567977	-0.376637	T_vs_N	IPYR2_HUMAN Inorganic pyrophosphatase 2, mitochondrial OS=Homo sapiens OX=9606 GN=PPA2 PE=1 SV=2	PPA2	PPA2	27068	Inorganic pyrophosphatase 2, mitochondrial	Q9H2U2
Q9BVP2	656.512	359.89	0.03987	0.5482	-0.8672	0.1249	no change	no	-1.39925	-0.903403	T_vs_N	GNL3_HUMAN Guanine nucleotide-binding protein-like 3 OS=Homo sapiens OX=9606 GN=GNL3 PE=1 SV=2	GNL3	GNL3	26354	Guanine nucleotide-binding protein-like 3	Q9BVP2
Q9Y3B3	192.214	568.911	5e-06	2.9598	1.5655	0.001188	up	yes	-4.822	-2.92154	T_vs_N	TMED7_HUMAN Transmembrane emp24 domain-containing protein 7 OS=Homo sapiens OX=9606 GN=TMED7 PE=1 SV=2	TMED7	TMED7	51014; 100302736	Transmembrane emp24 domain-containing protein 7	Q9Y3B3
A0A0C4DH38	655.427	358.446	0.3417	0.5469	-0.8707	0.4923	no change	no	-0.466342	-0.307761	T_vs_N	HV551_HUMAN Immunoglobulin heavy variable 5-51 OS=Homo sapiens OX=9606 GN=IGHV5-51 PE=1 SV=1	IGHV5-51	IGHV5-51	28388	Immunoglobulin heavy variable 5-51	A0A0C4DH38
Q9UFC0	555.754	455.437	0.1895	0.8195	-0.2872	0.3333	no change	no	-0.722368	-0.477152	T_vs_N	LRWD1_HUMAN Leucine-rich repeat and WD repeat-containing protein 1 OS=Homo sapiens OX=9606 GN=LRWD1 PE=1 SV=2	LRWD1	LRWD1	222229	Leucine-rich repeat and WD repeat-containing protein 1	Q9UFC0
Q9ULA0	476.754	533.902	0.6544	1.1199	0.1634	0.7545	no change	no	-0.18415	-0.122335	T_vs_N	DNPEP_HUMAN Aspartyl aminopeptidase OS=Homo sapiens OX=9606 GN=DNPEP PE=1 SV=2	DNPEP	DNPEP	23549	Aspartyl aminopeptidase	Q9ULA0
A0A0J9YXX1	607.102	403.258	0.4626	0.6642	-0.5903	0.5964	no change	no	-0.334785	-0.224455	T_vs_N	HV5X1_HUMAN Immunoglobulin heavy variable 5-10-1 OS=Homo sapiens OX=9606 GN=IGHV5-10-1 PE=1 SV=1	IGHV5-10-1	IGHV5-10-1	28386	Immunoglobulin heavy variable 5-10-1	A0A0J9YXX1
P19525	511.293	498.346	0.7362	0.9747	-0.037	0.8153	no change	no	-0.132998	-0.088677	T_vs_N	E2AK2_HUMAN Interferon-induced, double-stranded RNA-activated protein kinase OS=Homo sapiens OX=9606 GN=EIF2AK2 PE=1 SV=2	EIF2AK2	EIF2AK2	5610	Interferon-induced, double-stranded RNA-activated protein kinase	P19525
O95571	385.172	623.424	0.2386	1.6186	0.6947	0.3871	up	no	-0.622311	-0.412166	T_vs_N	ETHE1_HUMAN Persulfide dioxygenase ETHE1, mitochondrial OS=Homo sapiens OX=9606 GN=ETHE1 PE=1 SV=2	ETHE1	ETHE1	23474	Persulfide dioxygenase ETHE1, mitochondrial	O95571
Q13492	469.529	537.809	0.1865	1.1454	0.1959	0.3298	no change	no	-0.729298	-0.481736	T_vs_N	PICAL_HUMAN Phosphatidylinositol-binding clathrin assembly protein OS=Homo sapiens OX=9606 GN=PICALM PE=1 SV=2	PICALM	PICALM	8301	Phosphatidylinositol-binding clathrin assembly protein	Q13492
Q12800	508.467	497.544	0.8505	0.9785	-0.0314	0.9013	no change	no	-0.070321	-0.045126	T_vs_N	TFCP2_HUMAN Alpha-globin transcription factor CP2 OS=Homo sapiens OX=9606 GN=TFCP2 PE=1 SV=2	TFCP2	TFCP2	7024	Alpha-globin transcription factor CP2	Q12800
Q9NP79	410.424	594.71	0.07079	1.449	0.5351	0.1769	no change	no	-1.14997	-0.752248	T_vs_N	VTA1_HUMAN Vacuolar protein sorting-associated protein VTA1 homolog OS=Homo sapiens OX=9606 GN=VTA1 PE=1 SV=1	VTA1	VTA1	51534	Vacuolar protein sorting-associated protein VTA1 homolog	Q9NP79
P10643	478.045	527.025	0.7983	1.1025	0.1408	0.8627	no change	no	-0.097828	-0.064135	T_vs_N	CO7_HUMAN Complement component C7 OS=Homo sapiens OX=9606 GN=C7 PE=1 SV=2	C7	C7	730	Complement component C7	P10643
Q9UBV8	557.858	445.883	0.08742	0.7993	-0.3232	0.2008	no change	no	-1.05834	-0.697215	T_vs_N	PEF1_HUMAN Peflin OS=Homo sapiens OX=9606 GN=PEF1 PE=1 SV=1	PEF1	PEF1	553115	Peflin	Q9UBV8
P25067	634.45	367.717	0.1565	0.5796	-0.7869	0.2937	no change	no	-0.805458	-0.532081	T_vs_N	CO8A2_HUMAN Collagen alpha-2(VIII) chain OS=Homo sapiens OX=9606 GN=COL8A2 PE=1 SV=2	COL8A2	COL8A2	1296	Collagen alpha-2(VIII) chain	P25067
Q96BM9	272.695	728.134	0.005866	2.6701	1.4169	0.04218	up	no	-2.23092	-1.37479	T_vs_N	ARL8A_HUMAN ADP-ribosylation factor-like protein 8A OS=Homo sapiens OX=9606 GN=ARL8A PE=1 SV=1	ARL8A	ARL8A	127829	ADP-ribosylation factor-like protein 8A	Q96BM9
O43169	462.827	537.264	0.1589	1.1608	0.2151	0.2962	no change	no	-0.798849	-0.5284	T_vs_N	CYB5B_HUMAN Cytochrome b5 type B OS=Homo sapiens OX=9606 GN=CYB5B PE=1 SV=3	CYB5B	CYB5B	80777	Cytochrome b5 type B	O43169
P11717	333.84	665.341	0.01246	1.993	0.9949	0.06395	up	no	-1.90413	-1.19409	T_vs_N	MPRI_HUMAN Cation-independent mannose-6-phosphate receptor OS=Homo sapiens OX=9606 GN=IGF2R PE=1 SV=3	IGF2R	IGF2R	3482	Cation-independent mannose-6-phosphate receptor	P11717
Q9NUU7	461.886	536.123	0.08367	1.1607	0.215	0.1954	no change	no	-1.07738	-0.709053	T_vs_N	DD19A_HUMAN ATP-dependent RNA helicase DDX19A OS=Homo sapiens OX=9606 GN=DDX19A PE=1 SV=1	DDX19A	DDX19A	55308	ATP-dependent RNA helicase DDX19A	Q9NUU7
Q9UHX1	548.343	449.151	0.1639	0.8191	-0.2879	0.3017	no change	no	-0.785395	-0.52041	T_vs_N	PUF60_HUMAN Poly(U)-binding-splicing factor PUF60 OS=Homo sapiens OX=9606 GN=PUF60 PE=1 SV=1	PUF60	PUF60	22827	Poly(U)-binding-splicing factor PUF60	Q9UHX1
P35237	595.315	401.827	0.09709	0.675	-0.567	0.2146	no change	no	-1.01278	-0.66835	T_vs_N	SPB6_HUMAN Serpin B6 OS=Homo sapiens OX=9606 GN=SERPINB6 PE=1 SV=3	SERPINB6	SERPINB6	5269	Serpin B6	P35237
Q8WWI5	403.792	590.176	0.09602	1.4616	0.5475	0.2132	no change	no	-1.01759	-0.671192	T_vs_N	CTL1_HUMAN Choline transporter-like protein 1 OS=Homo sapiens OX=9606 GN=SLC44A1 PE=1 SV=1	SLC44A1	SLC44A1	23446	Choline transporter-like protein 1	Q8WWI5
Q9UMX0	583.725	410.003	0.002457	0.7024	-0.5096	0.02692	no change	no	-2.60783	-1.56976	T_vs_N	UBQL1_HUMAN Ubiquilin-1 OS=Homo sapiens OX=9606 GN=UBQLN1 PE=1 SV=2	UBQLN1	UBQLN1	29979	Ubiquilin-1	Q9UMX0
Q86TC9	680.409	312.289	0.1557	0.459	-1.1234	0.2926	down	no	-0.807683	-0.533711	T_vs_N	MYPN_HUMAN Myopalladin OS=Homo sapiens OX=9606 GN=MYPN PE=1 SV=2	MYPN	MYPN	84665	Myopalladin	Q86TC9
P06730	513.898	478.236	0.1819	0.9306	-0.1038	0.3245	no change	no	-0.740143	-0.488772	T_vs_N	IF4E_HUMAN Eukaryotic translation initiation factor 4E OS=Homo sapiens OX=9606 GN=EIF4E PE=1 SV=2	EIF4E	EIF4E	1977	Eukaryotic translation initiation factor 4E	P06730
Q5R372	365.045	626.464	0.0319	1.7161	0.7791	0.11	up	no	-1.49607	-0.958568	T_vs_N	RBG1L_HUMAN Rab GTPase-activating protein 1-like OS=Homo sapiens OX=9606 GN=RABGAP1L PE=1 SV=1	RABGAP1L	RABGAP1L	9910	Rab GTPase-activating protein 1-like	Q5R372
Q9BXJ9	530.266	460.774	0.3566	0.8689	-0.2027	0.5048	no change	no	-0.447806	-0.296872	T_vs_N	NAA15_HUMAN N-alpha-acetyltransferase 15, NatA auxiliary subunit OS=Homo sapiens OX=9606 GN=NAA15 PE=1 SV=1	NAA15	NAA15	80155	N-alpha-acetyltransferase 15, NatA auxiliary subunit	Q9BXJ9
Q8N142	592.165	397.415	0.6923	0.6711	-0.5754	0.7842	no change	no	-0.159699	-0.105568	T_vs_N	PURA1_HUMAN Adenylosuccinate synthetase isozyme 1 OS=Homo sapiens OX=9606 GN=ADSS1 PE=1 SV=1	ADSS1	ADSS1	122622	Adenylosuccinate synthetase isozyme 1	Q8N142
Q8N1N4	553.806	435.763	0.5189	0.7869	-0.3457	0.6433	no change	no	-0.284908	-0.19158	T_vs_N	K2C78_HUMAN Keratin, type II cytoskeletal 78 OS=Homo sapiens OX=9606 GN=KRT78 PE=1 SV=2	KRT78	KRT78	196374	Keratin, type II cytoskeletal 78	Q8N1N4
Q8WWI1	601.09	387.656	0.07038	0.6449	-0.6329	0.1765	no change	no	-1.15249	-0.753231	T_vs_N	LMO7_HUMAN LIM domain only protein 7 OS=Homo sapiens OX=9606 GN=LMO7 PE=1 SV=3	LMO7	LMO7	4008	LIM domain only protein 7	Q8WWI1
Q96EU7	38.4126	79.9227	5e-06	2.0806	1.057	0.001185	up	yes	-4.82939	-2.92263	T_vs_N	C1GLC_HUMAN C1GALT1-specific chaperone 1 OS=Homo sapiens OX=9606 GN=C1GALT1C1 PE=1 SV=1	C1GALT1C1	C1GALT1C1	29071	C1GALT1-specific chaperone 1	Q96EU7
O15144	392.471	595.673	0.01784	1.5178	0.602	0.07789	up	no	-1.74836	-1.10846	T_vs_N	ARPC2_HUMAN Actin-related protein 2/3 complex subunit 2 OS=Homo sapiens OX=9606 GN=ARPC2 PE=1 SV=1	ARPC2	ARPC2	10109	Actin-related protein 2/3 complex subunit 2	O15144
P25685	517.341	470.371	0.2319	0.9092	-0.1373	0.3796	no change	no	-0.634681	-0.420662	T_vs_N	DNJB1_HUMAN DnaJ homolog subfamily B member 1 OS=Homo sapiens OX=9606 GN=DNAJB1 PE=1 SV=4	DNAJB1	DNAJB1	3337	DnaJ homolog subfamily B member 1	P25685
[truncated: 6,291 more rows]

## Sheet: Supplemental Table 2
Supplemental Table 2. Table of differentially expressed proteins between HCS 2/8 WT and HCS 2/8 REGγ KO.
[truncated: 4,466 more rows]

## Sheet: Supplemental Table 3
Supplemental Table 3. Table of WDR6-interacting proteins identified by IP/MS using WDR6 as bait.
[truncated: 199 more rows]
