# Supplementary material for: REGγ Suppresses Ferroptosis and Induces Drug Resistance by Degrading WDR6 in Chondrosarcoma
Source: Adv Sci (Weinh). 2026 Jun 26:e76293. Online ahead of print. doi: 10.1002/advs.76293 (PMC13337093; doi:10.1002/advs.76293)
Supplement: Supplementary file 3 — Supporting File 3: advs76293‐sup‐0003‐Data.xlsx. [file ADVS-9999-e76293-s003.xlsx]

## Sheet: Figure 2B
	HCS WT			HCS KO
0	0.3653	0.3488	0.3946	0.3233	0.3378	0.3627		Row 1
24	0.6579	0.6152	0.652	0.4609	0.4378	0.5267		Row 2
48	0.8171	0.8293	0.8335	0.5541	0.5925	0.6256		Row 3
72	0.9543	1.0435	1.015	0.6802	0.7252	0.7576		Row 4
96	1.3418	1.1759	1.2154	0.7687	0.7641	0.8072		Row 5
Šídák's multiple comparisons test	Mean Diff.	95.00% CI of diff.	Below threshold?	Summary	Adjusted P Value
HCS KO - HCS WT
Row 1	0.0283	-0.06607 to 0.1227	No	ns	0.9255
Row 2	0.1666	0.07220 to 0.2609	Yes	***	0.0003
Row 3	0.2359	0.1415 to 0.3303	Yes	****	<0.0001
Row 4	0.2833	0.1889 to 0.3776	Yes	****	<0.0001
Row 5	0.4644	0.3700 to 0.5587	Yes	****	<0.0001

## Sheet: Figure 2C
	SW shN			SW shR
0	0.3089	0.3066	0.3422	0.25	0.2856	0.3146		Row 1
24	0.3944	0.3994	0.4131	0.3092	0.345	0.3687		Row 2
48	0.5236	0.4976	0.5016	0.4025	0.4101	0.4286		Row 3
72	0.7409	0.7434	0.7601	0.5048	0.5042	0.4927		Row 4
96	0.9023	0.9207	0.8641	0.6038	0.6068	0.5503		Row 5
Šídák's multiple comparisons test	Mean Diff.	95.00% CI of diff.	Below threshold?	Summary	Adjusted P Value
shR-shN
Row 1	0.03583	-0.01496 to 0.08662	No	ns	0.2628
Row 2	0.06133	0.01054 to 0.1121	Yes	*	0.0133
Row 3	0.09387	0.04308 to 0.1447	Yes	***	0.0002
Row 4	0.2476	0.1968 to 0.2984	Yes	****	<0.0001
Row 5	0.3087	0.2579 to 0.3595	Yes	****	<0.0001

## Sheet: Figure 2G
	HCS 2/8 WT								HCS 2/8 KO
0	53.0346	41.5327	35.1617	28.0995	47.7641	43.6271	20.7964	50.1708	9.24349	2.90927	9.11409	5.36817	7.86708	9.04657	10.1885	2.70142		Row 1
7	159.715	72.4567	25.4857	70.6821	56.0252	83.5515	81.8612	139.879	12.0141	12.1967	13.1196	6.55251	11.4874	12.0231	14.1342	6.01593		Row 2
14	240.825	112.44	68.9798	112.08	124.508	143.553	163.045	182.927	25.1439	16.3756	15.1934	9.129	23.3874	25.1534	16.4575	17.2009		Row 3
21	676.134	499.521	176.45	315.836	311.455	432.431	482.746	451.477	103.46	80.3967	20.9839	76.1089	87.5246	62.6782	19.9051	50.0632		Row 4
28	747.753	555.212	230.272	350.344	378.35	539.987	580.419	527.91	135.558	98.1431	35.5773	88.2498	85.5418	69.3017	27.5832	75.2579		Row 5
Šídák's multiple comparisons test	Mean Diff.	95.00% CI of diff.	Below threshold?	Summary	Adjusted P Value
HCS 2/8 WT - HCS 2/8 KO
Row 1	32.97	-65.54 to 131.5	No	ns	0.9083
Row 2	75.26	-23.25 to 173.8	No	ns	0.216
Row 3	125	26.53 to 223.6	Yes	**	0.0065
Row 4	355.6	257.1 to 454.1	Yes	****	<0.0001
Row 5	411.9	313.4 to 510.4	Yes	****	<0.0001

## Sheet: Figure 5B
	HCS 2/8 WT			HCS 2/8 WT+WDR6-OE			HCS 2/8 KO			HCS 2/8+shWDR6
0	0.3132	0.3474	0.3386	0.3154	0.3095	0.323	0.3351	0.3291	0.3277	0.3235	0.2965	0.3101		Row 1
24	0.6853	0.658	0.6541	0.6042	0.6021	0.6126	0.6146	0.5985	0.6095	0.6436	0.6796	0.6825		Row 2
48	1.1102	1.0404	1	0.8137	0.8447	0.902	0.7364	0.8207	0.6732	0.9802	0.97	1.0024		Row 3
72	1.5609	1.4181	1.5822	1.2211	1.1673	1.0789	0.9801	1.0378	1.0831	1.385	1.3736	1.5308		Row 4
96	1.8544	1.5979	1.583	1.2417	1.2264	1.2422	1.1074	1.0922	1.1268	1.4835	1.4164	1.4657		Row 5
Tukey's multiple comparisons test	Mean Diff.	95.00% CI of diff.	Below threshold?	Summary	Adjusted P Value
Row 1
HCS 2/8 WT vs. HCS 2/8 WT+WDR6-OE	0.0171	-0.1034 to 0.1376	No	ns	0.981
HCS 2/8 WT vs. HCS 2/8 KO	0.002433	-0.1181 to 0.1229	No	ns	>0.9999
HCS 2/8 WT vs. HCS 2/8+ShWDR6	0.02303	-0.09745 to 0.1435	No	ns	0.9557
HCS 2/8 WT+WDR6-OE vs. HCS 2/8 KO	-0.01467	-0.1352 to 0.1058	No	ns	0.9878
HCS 2/8 WT+WDR6-OE vs. HCS 2/8+ShWDR6	0.005933	-0.1146 to 0.1264	No	ns	0.9992
HCS 2/8 KO vs. HCS 2/8+ShWDR6	0.0206	-0.09989 to 0.1411	No	ns	0.9676
Row 2
HCS 2/8 WT vs. HCS 2/8 WT+WDR6-OE	0.0595	-0.06099 to 0.1800	No	ns	0.5536
HCS 2/8 WT vs. HCS 2/8 KO	0.05827	-0.06222 to 0.1788	No	ns	0.5707
HCS 2/8 WT vs. HCS 2/8+ShWDR6	-0.002767	-0.1233 to 0.1177	No	ns	>0.9999
HCS 2/8 WT+WDR6-OE vs. HCS 2/8 KO	-0.001233	-0.1217 to 0.1193	No	ns	>0.9999
HCS 2/8 WT+WDR6-OE vs. HCS 2/8+ShWDR6	-0.06227	-0.1828 to 0.05822	No	ns	0.5158
HCS 2/8 KO vs. HCS 2/8+ShWDR6	-0.06103	-0.1815 to 0.05945	No	ns	0.5326
Row 3
HCS 2/8 WT vs. HCS 2/8 WT+WDR6-OE	0.1967	0.07625 to 0.3172	Yes	***	0.0005
HCS 2/8 WT vs. HCS 2/8 KO	0.3068	0.1863 to 0.4273	Yes	****	<0.0001
HCS 2/8 WT vs. HCS 2/8+ShWDR6	0.066	-0.05449 to 0.1865	No	ns	0.4657
HCS 2/8 WT+WDR6-OE vs. HCS 2/8 KO	0.11	-0.01045 to 0.2305	No	ns	0.0843
HCS 2/8 WT+WDR6-OE vs. HCS 2/8+ShWDR6	-0.1307	-0.2512 to -0.01025	Yes	*	0.0289
HCS 2/8 KO vs. HCS 2/8+ShWDR6	-0.2408	-0.3613 to -0.1203	Yes	****	<0.0001
Row 4
HCS 2/8 WT vs. HCS 2/8 WT+WDR6-OE	0.3646	0.2441 to 0.4851	Yes	****	<0.0001
HCS 2/8 WT vs. HCS 2/8 KO	0.4867	0.3662 to 0.6072	Yes	****	<0.0001
HCS 2/8 WT vs. HCS 2/8+ShWDR6	0.0906	-0.02989 to 0.2111	No	ns	0.1994
HCS 2/8 WT+WDR6-OE vs. HCS 2/8 KO	0.1221	0.001615 to 0.2426	Yes	*	0.046
HCS 2/8 WT+WDR6-OE vs. HCS 2/8+ShWDR6	-0.274	-0.3945 to -0.1535	Yes	****	<0.0001
HCS 2/8 KO vs. HCS 2/8+ShWDR6	-0.3961	-0.5166 to -0.2756	Yes	****	<0.0001
Row 5
HCS 2/8 WT vs. HCS 2/8 WT+WDR6-OE	0.4417	0.3212 to 0.5622	Yes	****	<0.0001
HCS 2/8 WT vs. HCS 2/8 KO	0.5696	0.4491 to 0.6901	Yes	****	<0.0001
HCS 2/8 WT vs. HCS 2/8+ShWDR6	0.2232	0.1027 to 0.3437	Yes	****	<0.0001
HCS 2/8 WT+WDR6-OE vs. HCS 2/8 KO	0.128	0.007481 to 0.2485	Yes	*	0.0336
HCS 2/8 WT+WDR6-OE vs. HCS 2/8+ShWDR6	-0.2184	-0.3389 to -0.09795	Yes	***	0.0001
HCS 2/8 KO vs. HCS 2/8+ShWDR6	-0.3464	-0.4669 to -0.2259	Yes	****	<0.0001

## Sheet: Figure 5C
	SW 1353 shN			SW 1353 shN+WDR6-OE			SW 1353 shR			SW 1353 shR+shWDR6
0	0.2763	0.2647	0.2726	0.2847	0.2849	0.2952	0.2417	0.2419	0.2464	0.2242	0.2297	0.2325		Row 1
24	0.5218	0.5674	0.747	0.4705	0.4642	0.4449	0.3405	0.3749	0.3716	0.4854	0.4822	0.5727		Row 2
48	0.9802	0.97	1.0024	0.7604	0.7184	0.7372	0.5346	0.5547	0.5606	0.7364	0.8207	0.6732		Row 3
72	1.3971	1.4925	1.4332	1.2203	1.1227	1.1563	0.9067	0.9259	0.9888	1.2621	1.2625	1.2303		Row 4
96	1.8482	1.9328	1.9474	1.6892	1.4692	1.4562	0.9412	1.2457	1.1711	1.427	1.6636	1.587		Row 5
Tukey's multiple comparisons test	Mean Diff.	95.00% CI of diff.	Below threshold?	Summary	Adjusted P Value
Row 1
SW 1353 shN vs. SW 1353 shN+WDR6-OE	-0.01707	-0.1643 to 0.1302	No	ns	0.9895
SW 1353 shN vs. SW 1353 shR	0.02787	-0.1194 to 0.1751	No	ns	0.9569
SW 1353 shN vs. SW 1353 shR+shWDR6	0.0424	-0.1049 to 0.1897	No	ns	0.8667
SW 1353 shN+WDR6-OE vs. SW 1353 shR	0.04493	-0.1023 to 0.1922	No	ns	0.8457
SW 1353 shN+WDR6-OE vs. SW 1353 shR+shWDR6	0.05947	-0.08781 to 0.2067	No	ns	0.7022
SW 1353 shR vs. SW 1353 shR+shWDR6	0.01453	-0.1327 to 0.1618	No	ns	0.9934
Row 2
SW 1353 shN vs. SW 1353 shN+WDR6-OE	0.1522	0.004927 to 0.2995	Yes	*	0.0405
SW 1353 shN vs. SW 1353 shR	0.2497	0.1025 to 0.3970	Yes	***	0.0003
SW 1353 shN vs. SW 1353 shR+shWDR6	0.09863	-0.04864 to 0.2459	No	ns	0.2906
SW 1353 shN+WDR6-OE vs. SW 1353 shR	0.09753	-0.04974 to 0.2448	No	ns	0.3001
SW 1353 shN+WDR6-OE vs. SW 1353 shR+shWDR6	-0.05357	-0.2008 to 0.09371	No	ns	0.7644
SW 1353 shR vs. SW 1353 shR+shWDR6	-0.1511	-0.2984 to -0.003827	Yes	*	0.0425
Row 3
SW 1353 shN vs. SW 1353 shN+WDR6-OE	0.2455	0.09826 to 0.3928	Yes	***	0.0004
SW 1353 shN vs. SW 1353 shR	0.4342	0.2870 to 0.5815	Yes	****	<0.0001
SW 1353 shN vs. SW 1353 shR+shWDR6	0.2408	0.09349 to 0.3880	Yes	***	0.0005
SW 1353 shN+WDR6-OE vs. SW 1353 shR	0.1887	0.04143 to 0.3360	Yes	**	0.0073
SW 1353 shN+WDR6-OE vs. SW 1353 shR+shWDR6	-0.004767	-0.1520 to 0.1425	No	ns	0.9998
SW 1353 shR vs. SW 1353 shR+shWDR6	-0.1935	-0.3407 to -0.04619	Yes	**	0.0058
Row 4
SW 1353 shN vs. SW 1353 shN+WDR6-OE	0.2745	0.1272 to 0.4218	Yes	****	<0.0001
SW 1353 shN vs. SW 1353 shR	0.5005	0.3532 to 0.6477	Yes	****	<0.0001
SW 1353 shN vs. SW 1353 shR+shWDR6	0.1893	0.04203 to 0.3366	Yes	**	0.0071
SW 1353 shN+WDR6-OE vs. SW 1353 shR	0.226	0.07869 to 0.3732	Yes	**	0.001
SW 1353 shN+WDR6-OE vs. SW 1353 shR+shWDR6	-0.0852	-0.2325 to 0.06207	No	ns	0.4178
SW 1353 shR vs. SW 1353 shR+shWDR6	-0.3112	-0.4584 to -0.1639	Yes	****	<0.0001
Row 5
SW 1353 shN vs. SW 1353 shN+WDR6-OE	0.3713	0.2240 to 0.5185	Yes	****	<0.0001
SW 1353 shN vs. SW 1353 shR	0.7901	0.6429 to 0.9374	Yes	****	<0.0001
SW 1353 shN vs. SW 1353 shR+shWDR6	0.3503	0.2030 to 0.4975	Yes	****	<0.0001
SW 1353 shN+WDR6-OE vs. SW 1353 shR	0.4189	0.2716 to 0.5661	Yes	****	<0.0001
SW 1353 shN+WDR6-OE vs. SW 1353 shR+shWDR6	-0.021	-0.1683 to 0.1263	No	ns	0.9807
SW 1353 shR vs. SW 1353 shR+shWDR6	-0.4399	-0.5871 to -0.2926	Yes	****	<0.0001

## Sheet: Figure 7F
		DAYS	Vehicle					AAV					DDP					AAV+DDP
		7	102.386	113.406	70.9042	124.47	111.019	128.507	80.9589	95.092	82.4264	114.087	85.2906	121.559	82.8292	137.719	90.3526	80.9175	64.5861	112.563	103.924	143.333
		10	145.009	153.353	138.582	177.095	183.148	136.238	123.377	138.743	163.66	146.075	200.139	172.476	183.068	110.708	101.092	118.944	111.903	149.658	182.287	121.793
		13	230.928	262.015	452.185	377.072	386.373	300.555	280.415	218.493	438.849	190.899	338.22	328.109	167.713	388.668	237.98	313.285	301.338	241.401	128.819	262.012
		16	664.155	357.432	336.573	493.311	397.261	477.555	538.833	273.28	371.323	326.918	467.705	388.293	302.625	396.467	186.26	319.55	300.556	327.228	115.441	213.43
		19	765.768	838.308	471.243	513.514	634.108	508.009	513.491	610.97	468.432	683.811	304.104	289.125	493.724	570.941	427.135	238.712	219.498	227.314	189.74	359.065
		21	752.344	695.468	646.929	925.156	629.612	492.839	513.151	612.111	492.671	756.785	460.332	376.644	449.349	541.881	512.266	352.062	214.526	230.017	304.715	178.811
		Tukey's multiple comparisons test	Mean Diff.	95.00% CI of diff.	Below threshold?	Summary	Adjusted P Value
		7
		Vehicle vs. AAV	4.223	-136.7 to 145.1	No	ns	0.9998
		Vehicle vs. DDP	0.8871	-140.0 to 141.8	No	ns	>0.9999
		Vehicle vs. AAV+DDP	3.372	-137.5 to 144.3	No	ns	>0.9999
		AAV vs. DDP	-3.336	-144.2 to 137.6	No	ns	>0.9999
		AAV vs. AAV+DDP	-0.8507	-141.8 to 140.1	No	ns	>0.9999
		DDP vs. AAV+DDP	2.485	-138.4 to 143.4	No	ns	>0.9999
		10
		Vehicle vs. AAV	17.82	-123.1 to 158.7	No	ns	0.9875
		Vehicle vs. DDP	5.941	-135.0 to 146.8	No	ns	0.9995
		Vehicle vs. AAV+DDP	22.52	-118.4 to 163.4	No	ns	0.9753
		AAV vs. DDP	-11.88	-152.8 to 129.0	No	ns	0.9962
		AAV vs. AAV+DDP	4.702	-136.2 to 145.6	No	ns	0.9998
		DDP vs. AAV+DDP	16.58	-124.3 to 157.5	No	ns	0.9898
		13
		Vehicle vs. AAV	55.87	-85.03 to 196.8	No	ns	0.7283
		Vehicle vs. DDP	49.58	-91.33 to 190.5	No	ns	0.7943
		Vehicle vs. AAV+DDP	92.34	-48.56 to 233.2	No	ns	0.3224
		AAV vs. DDP	-6.296	-147.2 to 134.6	No	ns	0.9994
		AAV vs. AAV+DDP	36.47	-104.4 to 177.4	No	ns	0.9057
		DDP vs. AAV+DDP	42.77	-98.14 to 183.7	No	ns	0.8572
		16
		Vehicle vs. AAV	52.16	-88.74 to 193.1	No	ns	0.7679
		Vehicle vs. DDP	101.5	-39.43 to 242.4	No	ns	0.2422
		Vehicle vs. AAV+DDP	194.5	53.60 to 335.4	Yes	**	0.0027
		AAV vs. DDP	49.31	-91.59 to 190.2	No	ns	0.7969
		AAV vs. AAV+DDP	142.3	1.437 to 283.2	Yes	*	0.0467
		DDP vs. AAV+DDP	93.03	-47.88 to 233.9	No	ns	0.3159
		19
		Vehicle vs. AAV	87.65	-53.26 to 228.5	No	ns	0.3688
		Vehicle vs. DDP	227.6	86.68 to 368.5	Yes	***	0.0003
		Vehicle vs. AAV+DDP	397.7	256.8 to 538.6	Yes	****	<0.0001
		AAV vs. DDP	139.9	-0.9679 to 280.8	No	ns	0.0523
		AAV vs. AAV+DDP	310.1	169.2 to 451.0	Yes	****	<0.0001
		DDP vs. AAV+DDP	170.1	29.24 to 311.0	Yes	*	0.0113
		21
		Vehicle vs. AAV	156.4	15.49 to 297.3	Yes	**	0.0034
		Vehicle vs. DDP	261.8	120.9 to 402.7	Yes	****	<0.0001
		Vehicle vs. AAV+DDP	473.9	333.0 to 614.8	Yes	****	<0.0001
		AAV vs. DDP	105.4	-35.49 to 246.3	No	ns	0.212
		AAV vs. AAV+DDP	317.5	176.6 to 458.4	Yes	**	0.0011
		DDP vs. AAV+DDP	212.1	71.16 to 353.0	Yes	***	0.0009

## Sheet: Figure 8G
			Vehicle					RLY01					DDP					RLY01+DDP
		7	123.569	103.634	91.2246	116.47	141.344	122.428	106.419	99.9915	105.045	132.841	90.9333	140.197	88.4992	157.077	96.6508	104.104	70.7623	130.98	110.558	161.31
		10	151.888	179.554	147.876	231.162	175.871	159.748	118.025	179.323	173.172	191.232	191.656	224.311	183.551	126.766	96.3138	138.454	118.74	172.374	174.559	141.245
		13	297.1	241.276	593.087	394.991	512.992	318.283	373.537	230.309	562.649	176.758	459.31	346.31	194.262	407.718	309.199	348.385	346.324	229.43	147.701	241.015
		16	698.101	408.285	368.872	569.328	442.511	567.178	568.14	349.956	393.587	445.184	491.163	453.145	283.711	510.074	202.456	433.951	333.95	385.142	130.643	197.62
		19	824.852	962.389	495.242	622.525	633.509	611.821	512.991	750.11	493.632	834.813	316.904	442.622	520.785	741.083	482.135	328.426	203.798	262.334	220.862	366.171
		21	826.752	942.426	703.575	1222.06	601.444	703.238	614.078	721.123	575.191	882.632	562.591	465.291	426.091	633.224	586.05	478.11	195.024	255.651	338.572	198.679
	Tukey's multiple comparisons test	Mean Diff.	95.00% CI of diff.	Below threshold?	Summary	Adjusted P Value
	7
	Vehicle vs. RLY01	1.903	-186.2 to 190.1	No	ns	>0.9999
	Vehicle vs. DDP	0.5768	-187.6 to 188.7	No	ns	>0.9999
	Vehicle vs. RLY01+DDP	-0.2945	-188.4 to 187.9	No	ns	>0.9999
	RLY01 vs. DDP	-1.326	-189.5 to 186.8	No	ns	>0.9999
	RLY01 vs. RLY01+DDP	-2.198	-190.3 to 186.0	No	ns	>0.9999
	DDP vs. RLY01+DDP	-0.8713	-189.0 to 187.3	No	ns	>0.9999
	10
	Vehicle vs. RLY01	12.97	-175.2 to 201.1	No	ns	0.9979
	Vehicle vs. DDP	12.75	-175.4 to 200.9	No	ns	0.998
	Vehicle vs. RLY01+DDP	28.2	-160.0 to 216.3	No	ns	0.9795
	RLY01 vs. DDP	-0.2196	-188.4 to 187.9	No	ns	>0.9999
	RLY01 vs. RLY01+DDP	15.23	-172.9 to 203.4	No	ns	0.9966
	DDP vs. RLY01+DDP	15.45	-172.7 to 203.6	No	ns	0.9965
	13
	Vehicle vs. RLY01	75.58	-112.6 to 263.7	No	ns	0.7203
	Vehicle vs. DDP	64.53	-123.6 to 252.7	No	ns	0.8066
	Vehicle vs. RLY01+DDP	145.3	-42.83 to 333.5	No	ns	0.1881
	RLY01 vs. DDP	-11.05	-199.2 to 177.1	No	ns	0.9987
	RLY01 vs. RLY01+DDP	69.74	-118.4 to 257.9	No	ns	0.7673
	DDP vs. RLY01+DDP	80.79	-107.4 to 268.9	No	ns	0.6765
	16
	Vehicle vs. RLY01	32.61	-155.5 to 220.8	No	ns	0.9689
	Vehicle vs. DDP	109.3	-78.84 to 297.5	No	ns	0.4302
	Vehicle vs. RLY01+DDP	201.2	13.01 to 389.3	Yes	*	0.0313
	RLY01 vs. DDP	76.7	-111.5 to 264.9	No	ns	0.7111
	RLY01 vs. RLY01+DDP	168.5	-19.60 to 356.7	No	ns	0.0957
	DDP vs. RLY01+DDP	91.85	-96.30 to 280.0	No	ns	0.5801
	19
	Vehicle vs. RLY01	67.03	-121.1 to 255.2	No	ns	0.788
	Vehicle vs. DDP	207	18.85 to 395.1	Yes	*	0.0251
	Vehicle vs. RLY01+DDP	431.4	243.2 to 619.5	Yes	****	<0.0001
	RLY01 vs. DDP	140	-48.18 to 328.1	No	ns	0.2164
	RLY01 vs. RLY01+DDP	364.4	176.2 to 552.5	Yes	****	<0.0001
	DDP vs. RLY01+DDP	224.4	36.24 to 412.5	Yes	*	0.0126
	21
	Vehicle vs. RLY01	160	-28.15 to 348.2	No	ns	0.1243
	Vehicle vs. DDP	324.6	136.5 to 512.8	Yes	***	0.0001
	Vehicle vs. RLY01+DDP	566	377.9 to 754.2	Yes	****	<0.0001
	RLY01 vs. DDP	164.6	-23.55 to 352.8	No	ns	0.1082
	RLY01 vs. RLY01+DDP	406	217.9 to 594.2	Yes	****	<0.0001
	DDP vs. RLY01+DDP	241.4	53.29 to 429.6	Yes	**	0.0062
